# Supplementary material for: Engineering the synthetic β-alanine pathway in Komagataella phaffii for conversion of methanol into 3-hydroxypropionic acid
Source: Microb Cell Fact. 2023 Nov 17;22:237. doi: 10.1186/s12934-023-02241-9 (PMC10655335; doi:10.1186/s12934-023-02241-9)
Supplement: Supplementary file 2 — Additional file 2. Raw data from the 24-deep well plate cultivations and cell growth kinetics experiments. [file 12934_2023_2241_MOESM2_ESM.xlsx]

## Sheet: 3-HP
	3-HP concentration (g l-1) values for each clone replicate were directly obtained from HPLC peak area measurement.
		METHANOL
		Strain	Sample	Area (mV min-1)	[3-HP] replicate (g l-1)	[3-HP] clone	[3-HP] strain	SD	Yp/s replicate (g g-1)	Yp/s clone (g g-1)	Yp/s strain (g g-1)	SD	Yp/s replicate (C-mol C-mol-1)	Yp/s clone (C-mol C-mol-1)	Yp/s strain (C-mol C-mol-1)	SD	CV (%)	DO (λ=600 nm)	DO (λ=600 nm) clone	DO (λ=600 nm) strain	SD	CV (%)	Yp/x replicate	Yp/x clone	Yp/x strain	SD	CV (%)
	SCREENING 1	PpCβ10	1.1	13.6559	0.9887	0.928933	0.927522	0.0262118	0.0832449	0.0782128	0.078094	0.00220694	0.0888266	0.0834571	0.0833303	0.00235492	2.82601	2.4975	2.35917	2.34639	0.0311953	1.3295	0.395876	0.393732	0.395428	0.00632889	1.60052
			1.2	12.6341	0.9147				0.0770144				0.0821783					2.275					0.402066
			1.3	12.2024	0.8834				0.0743791				0.0793663					2.305					0.383254
			2.1	13.1338	0.9509	0.953			0.0800623	0.0802391			0.0854306	0.0856193				2.2975	2.36917				0.413885	0.402432
			2.2	13.213	0.9566				0.0805422				0.0859427					2.395					0.399415												Mm MetOH (g mol-1)	32.04
			2.3	13.1429	0.9515				0.0801128				0.0854845					2.415					0.393996												Mm 3-HP (g mol-1)	90.08
			5.1	11.9936	0.8683	0.900633			0.0731077	0.07583			0.0780097	0.0809146				2.3625	2.31083				0.367534	0.39012											Theoretical [MetOH] (g l-1)	11.877
			5.2	12.6838	0.9183				0.0773175				0.0825018					2.2375					0.410413
			5.3	12.6429	0.9153				0.0770649				0.0822322					2.3325					0.392412
		PpCβ20	1.1	14.6196	1.0584	1.04757	1.04052	0.00992871	0.0891134	0.0882013	0.0876082	0.000835961	0.0950886	0.0941153	0.0934824	0.000892013	0.954204	2.415	2.47	2.42083	0.0483549	1.99745	0.438261	0.424262	0.430014	0.00504452	1.17311
			1.2	14.6684	1.062				0.0894165				0.095412					2.5025					0.424376
			1.3	14.1212	1.0223				0.0860739				0.0918453					2.4925					0.41015											METHANOL
			2.1	14.5309	1.052	1.04483			0.0885746	0.0879711			0.0945136	0.0938697				2.455	2.41917				0.428513	0.43209										Strain	Average 3-HP (g l-1)	SD	Average Yp/s (g g-1)	SD	Average Yp/s (C-mol C-mol-1)	SD	Average Yp/x	SD	DO (λ=600 nm)	SD
			2.2	14.1463	1.0242				0.0862339				0.092016					2.4425					0.419324											PpCβ21	1.18143	0.0308223	0.0994724	0.00259512	0.106142	0.00276913	0.47527	0.0383553	2.49419	0.132151
			2.3	14.6178	1.0583				0.089105				0.0950796					2.36					0.448432											PpCβ20	1.0534	0.00808022	0.0886924	0.000680325	0.0946394	0.000725942	0.430189	0.00935222	2.44941	0.0531819
			8.1	14.2029	1.0283	1.02917			0.0865791	0.0866521			0.0923844	0.0924622				2.4	2.37333				0.428458	0.433689										PpCβ11	0.915333	0.0101491	0.0770677	0.000854513	0.0822352	0.00091181	0.404901	0.0327422	2.27326	0.194226
			8.2	14.2957	1.035				0.0871432				0.0929863					2.3875					0.433508											PpCβ10	0.8865	0.0186202	0.0746401	0.00156775	0.0796448	0.00167287	0.376131	0.00835988	2.35836	0.0997104
			8.3	14.147	1.0242				0.0862339				0.092016					2.3325					0.4391
	SCREENING 2	PpCβ10	2.1	11.3915	0.865	0.8865	0.8865	0.0186202	0.0728298	0.0746401	0.0746401	0.00156775	0.0777132	0.0796448	0.0796448	0.00167287	2.10041	2.24496	2.35836	2.35836	0.0997104	4.22796	0.385308	0.376131	0.376131	0.00835988	2.2226
			2.2	11.8149	0.8971				0.0755325				0.0805971					2.3978					0.374135
			2.3	11.8189	0.8974				0.0755578				0.0806241					2.43231					0.368949
		PpCβ11	4.1	12.0119	0.9121	0.9262	0.915333	0.0101491	0.0767955	0.0779827	0.0770677	0.000854513	0.0819447	0.0832115	0.0822352	0.00091181	1.10878	2.37479	2.41862	2.27326	0.194226	8.54391	0.384076	0.382951	0.404901	0.0327422	8.08647
			4.2	12.1121	0.9197				0.0774354				0.0826275					2.4093					0.381729
			4.3	12.469	0.9468				0.0797171				0.0850623					2.47175					0.383048
			5.1	12.0693	0.9164	0.9061			0.0771575	0.0762903			0.0823311	0.0814057				1.91791	2.05267				0.477812	0.442535
			5.2	11.5601	0.8778				0.0739076				0.0788632					2.09705					0.418589
			5.3	12.1699	0.9241				0.0778058				0.0830228					2.14306					0.431205
			6.1	12.0168	0.9125	0.9137			0.0768292	0.0769302			0.0819807	0.0820885				2.28111	2.3485				0.400024	0.389218
			6.2	12.0587	0.9156				0.0770902				0.0822592					2.37315					0.385817
			6.3	12.0237	0.913				0.0768713				0.0820256					2.39123					0.381813
		PpCβ20	8.1	13.9427	1.0587	1.0534	1.0534	0.00808022	0.0891387	0.0886924	0.0886924	0.000680325	0.0951156	0.0946394	0.0946394	0.000725942	0.767061	2.40562	2.44941	2.44941	0.0531819	2.17121	0.440095	0.430189	0.430189	0.00935222	2.17398
			8.2	13.75	1.0441				0.0879094				0.0938039					2.43402					0.428961
			8.3	13.9255	1.0574				0.0890292				0.0949988					2.50859					0.421512
		PpCβ21	13.1	15.4523	1.1733	1.15297	1.18143	0.0308223	0.0987876	0.0970756	0.0994724	0.00259512	0.105411	0.103585	0.106142	0.00276913	2.60889	2.54232	2.57546	2.49419	0.132151	5.29835	0.461508	0.447794	0.47527	0.0383553	8.07022
			13.2	14.7322	1.1186				0.094182				0.100497					2.52634					0.442775
			13.3	15.3689	1.167				0.0982571				0.104845					2.65772					0.439099
			20.1	16.1479	1.2261	1.21417			0.103233	0.102228			0.110155	0.109083				2.25116	2.3417				0.544653	0.51909
			20.2	15.5997	1.1845				0.0997306				0.106418					2.31685					0.511255
			20.3	16.2239	1.2319				0.103721				0.110676					2.4571					0.501363
			28.1	15.5471	1.1805	1.17717			0.0993938	0.0991131			0.106058	0.105759				2.51391	2.5654				0.469587	0.458927
			28.2	14.9273	1.1335				0.0954366				0.101836					2.51036					0.451528
			28.3	16.0341	1.2175				0.102509				0.109382					2.67192					0.455665
	SCREENING 3	PpCβ20	8.1	16.1573	1.2269	1.2417	1.2417	0.0284507	0.1033	0.104547	0.104547	0.00239544	0.110227	0.111557	0.111557	0.00255606	2.29127	2.6325	2.6425	2.6425	0.0152069	0.575474	0.466059	0.469865	0.469865	0.00807053	1.71763
			8.2	16.1162	1.2237				0.103031				0.109939					2.635					0.464402
			8.3	16.7854	1.2745				0.107308				0.114503					2.66					0.479135
		PpCβ20-P	1.1	15.057	1.1433	1.10723	1.12092	0.0126107	0.0962617	0.093225	0.0943776	0.00106177	0.102716	0.0994759	0.100706	0.00113297	1.12503	2.6425	2.5625	2.50833	0.0587781	2.34331	0.432658	0.432128	0.447161	0.0138978	3.108
			1.2	14.4035	1.0937				0.0920855				0.09826					2.56					0.427227
			1.3	14.2845	1.0847				0.0913278				0.0974514					2.485					0.436499
			3.1	14.9187	1.1328	1.13207			0.0953776	0.0953159			0.101773	0.101707				2.505	2.51667				0.452216	0.449816
			3.2	15.1405	1.1496				0.0967921				0.103282					2.5375					0.453044
			3.3	14.6685	1.1138				0.0937779				0.100066					2.5075					0.444187
			6.1	15.2021	1.1543	1.12347			0.0971878	0.0945918			0.103704	0.100934				2.4	2.44583				0.480958	0.459541
			6.2	14.6829	1.1149				0.0938705				0.100165					2.4675					0.451834
			6.3	14.5028	1.1012				0.092717				0.0989338					2.47					0.44583
		PpCβ21	13.1	16.8952	1.2829	1.29407	1.29407	0.0107305	0.108015	0.108956	0.108956	0.000903468	0.115258	0.116261	0.116261	0.000964047	0.829207	2.485	2.42833	2.42833	0.127336	5.24378	0.516258	0.533904	0.533904	0.0289888	5.42959
			13.2	17.177	1.3043				0.109817				0.117181					2.5175					0.518093
			13.3	17.0553	1.295				0.109034				0.116345					2.2825					0.56736
		PpCβ21-P	5.1	16.4393	1.2483	1.22653	1.22459	0.0115072	0.105102	0.10327	0.103106	0.000968865	0.11215	0.110194	0.110019	0.00103383	0.93968	2.2925	2.25	2.23778	0.0163795	0.731952	0.544515	0.545208	0.547813	0.00843904	1.5405
			5.2	16.1533	1.2265				0.103267				0.110191					2.2725					0.539714
			5.3	15.8673	1.2048				0.10144				0.108241					2.185					0.551396
			6.1	15.9446	1.2107	1.21223			0.101937	0.102066			0.108772	0.108909				2.305	2.24417				0.525249	0.540983
			6.2	16.0325	1.2174				0.102501				0.109373					2.1275					0.572221
			6.3	15.9165	1.2086				0.10176				0.108583					2.3					0.525478
			8.1	16.4531	1.2493	1.235			0.105186	0.103982			0.112239	0.110955				2.125	2.21917				0.587906	0.557247
			8.2	15.8201	1.2012				0.101137				0.107918					2.2					0.546
			8.3	16.5211	1.2545				0.105624				0.112707					2.3325					0.537835

## Sheet: DO600
		BMM (MetOH 1.5% v/v)
		Strain	Sample	Dilution	Diluted DO (λ=600 nm)	Real DO (λ=600 nm)	DO (λ=600 nm) clone	DO (λ=600 nm) strain	SD	CV (%)
	SCREENING 1	PpCβ10	1.1	5	0.502	2.51	2.35917	2.34639	0.0311953	1.3295
					0.497	2.485
			1.2		0.441	2.205
					0.469	2.345
			1.3		0.458	2.29
					0.464	2.32
			2.1		0.456	2.28	2.36917
					0.463	2.315
			2.2		0.494	2.47
					0.464	2.32
			2.3		0.495	2.475
					0.471	2.355
			5.1		0.468	2.34	2.31083
					0.477	2.385
			5.2		0.434	2.17
					0.461	2.305
			5.3		0.484	2.42
					0.449	2.245
		PpCβ20	1.1	5	0.479	2.395	2.47	2.42083	0.0483549	1.99745
					0.487	2.435
			1.2		0.504	2.52
					0.497	2.485
			1.3		0.505	2.525
					0.492	2.46
			2.1		0.497	2.485	2.41917
					0.485	2.425
			2.2		0.488	2.44
					0.489	2.445
			2.3		0.476	2.38
					0.468	2.34
			8.1		0.476	2.38	2.37333
					0.484	2.42
			8.2		0.483	2.415
					0.472	2.36
			8.3		0.443	2.215
					0.49	2.45
	SCREENING 2	PpCβ10	2.1	5	0.449649	2.24825	2.35836	2.35836	0.092636	3.92799
					0.448334	2.24167
			2.2		0.479889	2.39944
					0.479231	2.39616
			2.3		0.478574	2.39287
					0.494351	2.47175
		PpCβ11	4.1	5	0.475287	2.37643	2.41862	2.27326	0.194226	8.54391
					0.47463	2.37315
			4.2		0.483175	2.41588
					0.480546	2.40273
			4.3		0.491721	2.45861
					0.496981	2.4849
			5.1		0.37405	1.87025	2.05267
					0.393114	1.96557
			5.2		0.412836	2.06418
					0.425983	2.12992
			5.3		0.427955	2.13978
					0.42927	2.14635
			6.1		0.452936	2.26468	2.3485
					0.45951	2.29755
			6.2		0.475944	2.37972
					0.473315	2.36657
			6.3		0.475287	2.37643
					0.481203	2.40602
		PpCβ20	8.1	5	0.471536	2.35768	2.44941	2.44941	0.0652181	2.66261
					0.49071	2.45355
			8.2		0.477217	2.38609
					0.496391	2.48196
			8.3		0.497812	2.48906
					0.505623	2.52812
		PpCβ21	13.1	5	0.507754	2.53877	2.57546	2.49419	0.132151	5.29835
					0.509174	2.54587
			13.2		0.510594	2.55297
					0.499942	2.49971
			13.3		0.532609	2.66304
					0.530478	2.65239
			20.1		0.450942	2.25471	2.3417
					0.449522	2.24761
			20.2		0.457333	2.28667
					0.469406	2.34703
			20.3		0.481478	2.40739
					0.501362	2.50681
			28.1		0.504203	2.52101	2.5654
					0.501362	2.50681
			28.2		0.502072	2.51036
					0.502072	2.51036
			28.3		0.529058	2.64529
					0.53971	2.69855
	SCREENING 3	PpCβ20#8 (control)	8.1	5	0.528	2.64	2.644	2.644	0.0210357	0.795601
					0.525	2.625
			8.2		0.448	2.24
					0.527	2.635
			8.3		0.528	2.64
					0.536	2.68
		PpCβ20#8_PseFDH(V9)	1.1	5	0.526	2.63	2.5625	2.50833	0.0587781	2.34331
					0.531	2.655
			1.2		0.497	2.485
					0.527	2.635
			1.3		0.509	2.545
					0.485	2.425
			3.1		0.482	2.41	2.51667
					0.52	2.6
			3.2		0.49	2.45
					0.525	2.625
			3.3		0.498	2.49
					0.505	2.525
			6.1		0.459	2.295	2.44583
					0.501	2.505
			6.2		0.488	2.44
					0.499	2.495
			6.3		0.498	2.49
					0.49	2.45
		PpCβ21#13 (control)	13.1	5	0.498	2.49	2.42833	2.42833	0.115094	4.73964
					0.496	2.48
			13.2		0.499	2.495
					0.508	2.54
			13.3		0.459	2.295
					0.454	2.27
		PpCβ21#13_PseFDH(V9)	5.1	5	0.447	2.235	2.25	2.23778	0.0163795	0.731952
					0.47	2.35
			5.2		0.445	2.225
					0.464	2.32
			5.3		0.447	2.235
					0.427	2.135
			6.1		0.456	2.28	2.24417
					0.466	2.33
			6.2		0.422	2.11
					0.429	2.145
			6.3		0.458	2.29
					0.462	2.31
			8.1		0.424	2.12	2.21917
					0.426	2.13
			8.2		0.435	2.175
					0.445	2.225
			8.3		0.456	2.28
					0.477	2.385
								*Discarted values

## Sheet: t test
												3-HP (g l-1)					Yp/s (g g-1)					Yp/x (g DOunit-1)
		Strain										t-Test: Two-Sample Assuming Equal Variances					t-Test: Two-Sample Assuming Equal Variances					t-Test: Two-Sample Assuming Equal Variances
	SCREENING 1	PpCβ10				PpCβ20
		Sample	3-HP (g l-1)	Yp/s (g g-1)	Yp/x (g DOunit-1)	Sample	3-HP (g l-1)	Yp/s (g g-1)	Yp/x (g DOunit-1)				PpCβ10	PpCβ20				PpCβ10	PpCβ20				PpCβ10	PpCβ20
		1.1	0.9887	0.0832239	0.395876	1.1	1.0584	0.0890909	0.438261			Mean	0.927522	1.04052			Mean	0.0780743	0.087586			Mean	0.395428	0.430014
		1.2	0.9147	0.0769949	0.402066	1.2	1.062	0.0893939	0.424376			Variance	0.00144532	0.000284182			Variance	1.02407e-05	2.01356e-06			Variance	0.000195348	0.000130911
		1.3	0.8834	0.0743603	0.383254	1.3	1.0223	0.0860522	0.41015			Observations	9	9			Observations	9	9			Observations	9	9
		2.1	0.9509	0.0800421	0.413885	2.1	1.052	0.0885522	0.428513			Pooled Variance	0.000864752				Pooled Variance	6.12715e-06				Pooled Variance	0.00016313
		2.2	0.9566	0.0805219	0.399415	2.2	1.0242	0.0862121	0.419324			Hypothesized Mean	0				Hypothesized Mean	0				Hypothesized Mean	0
		2.3	0.9515	0.0800926	0.393996	2.3	1.0583	0.0890825	0.448432			df	16				df	16				df	16
		5.1	0.8683	0.0730892	0.367534	8.1	1.0283	0.0865572	0.428458			t Stat	-8.15153				t Stat	-8.15153				t Stat	-5.7443
		5.2	0.9183	0.077298	0.410413	8.2	1.035	0.0871212	0.433508			P(T<=t) one-tail	2.17178e-07				P(T<=t) one-tail	2.17178e-07				P(T<=t) one-tail	1.50818e-05
		5.3	0.9153	0.0770455	0.392412	8.3	1.0242	0.0862121	0.4391			t Critical one-tail	1.74588				t Critical one-tail	1.74588				t Critical one-tail	1.74588
												P(T<=t) two-tail	4.34356e-07				P(T<=t) two-tail	4.34356e-07				P(T<=t) two-tail	3.01636e-05
												t Critical two-tail	2.11991				t Critical two-tail	2.11991				t Critical two-tail	2.11991
												3-HP (g l-1)					Yp/s (g g-1)					Yp/x (g DOunit-1)
	SCREENING 2	PpCβ10				PpCβ11						t-Test: Two-Sample Assuming Equal Variances					t-Test: Two-Sample Assuming Equal Variances					t-Test: Two-Sample Assuming Equal Variances
		Sample	3-HP (g l-1)	Yp/s (g g-1)	Yp/x (g DOunit-1)	Sample	3-HP (g l-1)	Yp/s (g g-1)	Yp/x (g DOunit-1)
		2.1	0.865	0.0728298	0.385308	4.1	0.9121	0.0767955	0.384076				PpCβ10	PpCβ11				PpCβ10	PpCβ11				PpCβ10	PpCβ11
		2.2	0.8971	0.0755325	0.374135	4.2	0.9197	0.0774354	0.381729			Mean	0.8865	0.915333			Mean	0.0746401	0.0770677			Mean	0.376131	0.404901
		2.3	0.8974	0.0755578	0.368949	4.3	0.9468	0.0797171	0.383048			Variance	0.00034671	0.000314995			Variance	2.45784e-06	2.23301e-06			Variance	6.98876e-05	0.00107056
						5.1	0.9164	0.0771575	0.477812			Observations	3	9			Observations	3	9			Observations	3	9
						5.2	0.8778	0.0739076	0.418589			Pooled Variance	0.000321338				Pooled Variance	2.27797e-06				Pooled Variance	0.000870426
						5.3	0.9241	0.0778058	0.431205			Hypothesized Mean	0				Hypothesized Mean	0				Hypothesized Mean	0
						6.1	0.9125	0.0768292	0.400024			df	10				df	10				df	10
						6.2	0.9156	0.0770902	0.385817			t Stat	-2.41271				t Stat	-2.41271				t Stat	-1.46276
						6.3	0.913	0.0768713	0.381813			P(T<=t) one-tail	0.0182569				P(T<=t) one-tail	0.0182569				P(T<=t) one-tail	0.0871202
		PpCβ20				PpCβ21						t Critical one-tail	1.81246				t Critical one-tail	1.81246				t Critical one-tail	1.81246
		Sample	3-HP (g l-1)	Yp/s (g g-1)	Yp/x (g DOunit-1)	Sample	3-HP (g l-1)	Yp/s (g g-1)	Yp/x (g DOunit-1)			P(T<=t) two-tail	0.0365139				P(T<=t) two-tail	0.0365139				P(T<=t) two-tail	0.17424
		8.1	1.0587	0.0891387	0.440095	13.1	1.1733	0.0987876	0.461508			t Critical two-tail	2.22814				t Critical two-tail	2.22814				t Critical two-tail	2.22814
		8.2	1.0441	0.0879094	0.428961	13.2	1.1186	0.094182	0.442775
		8.3	1.0574	0.0890292	0.421512	13.3	1.167	0.0982571	0.439099
						20.1	1.2261	0.103233	0.544653			t-Test: Two-Sample Assuming Equal Variances					t-Test: Two-Sample Assuming Equal Variances					t-Test: Two-Sample Assuming Equal Variances
						20.2	1.1845	0.0997306	0.511255
						20.3	1.2319	0.103721	0.501363				PpCβ20	PpCβ21				PpCβ20	PpCβ21				PpCβ20	PpCβ21
						28.1	1.1805	0.0993938	0.469587			Mean	1.0534	1.18143			Mean	0.0886924	0.0994724			Mean	0.430189	0.47527
						28.2	1.1335	0.0954366	0.451528			Variance	6.529e-05	0.00154665			Variance	4.62842e-07	1.09642e-05			Variance	8.74639e-05	0.00129047
						28.3	1.2175	0.102509	0.455665			Observations	3	9			Observations	3	9			Observations	3	9
												Pooled Variance	0.00125038				Pooled Variance	8.86395e-06				Pooled Variance	0.00104987
												Hypothesized Mean	0				Hypothesized Mean	0				Hypothesized Mean	0
												df	10				df	10				df	10
												t Stat	-5.43118				t Stat	-5.43118				t Stat	-2.08697
												P(T<=t) one-tail	0.000144208				P(T<=t) one-tail	0.000144208				P(T<=t) one-tail	0.0317257
												t Critical one-tail	1.81246				t Critical one-tail	1.81246				t Critical one-tail	1.81246
												P(T<=t) two-tail	0.000288415				P(T<=t) two-tail	0.000288415				P(T<=t) two-tail	0.0634514
												t Critical two-tail	2.22814				t Critical two-tail	2.22814				t Critical two-tail	2.22814
												3-HP (g l-1)					Yp/s (g g-1)					Yp/x (g DOunit-1)
												t-Test: Two-Sample Assuming Equal Variances					t-Test: Two-Sample Assuming Equal Variances					t-Test: Two-Sample Assuming Equal Variances
	SCREENING 3	PpCβ20				PpCβ20-P
		Sample	3-HP (g l-1)	Yp/s (g g-1)	Yp/x (g DOunit-1)	Sample	3-HP (g l-1)	Yp/s (g g-1)	Yp/x (g DOunit-1)				PpCβ20	PpCβ20-P				PpCβ20	PpCβ20-P				PpCβ20	PpCβ20-P
		8.1	1.2269	0.1033	0.466059	1.1	1.1433	0.0962617	0.432658			Mean	1.2417	1.12092			Mean	0.104547	0.0943776			Mean	0.469865	0.447161
		8.2	1.2237	0.103031	0.464402	1.2	1.0937	0.0920855	0.427227			Variance	0.00080944	0.000638424			Variance	5.73814e-06	4.52581e-06			Variance	6.51335e-05	0.000244532
		8.3	1.2745	0.107308	0.479135	1.3	1.0847	0.0913278	0.436499			Observations	3	9			Observations	3	9			Observations	3	9
						3.1	1.1328	0.0953776	0.452216			Pooled Variance	0.000672628				Pooled Variance	4.76827e-06				Pooled Variance	0.000208652
						3.2	1.1496	0.0967921	0.453044			Hypothesized Mean	0				Hypothesized Mean	0				Hypothesized Mean	0
						3.3	1.1138	0.0937779	0.444187			df	10				df	10				df	10
						6.1	1.1543	0.0971878	0.480958			t Stat	6.98539				t Stat	6.98539				t Stat	2.35767
						6.2	1.1149	0.0938705	0.451834			P(T<=t) one-tail	1.89084e-05				P(T<=t) one-tail	1.89084e-05				P(T<=t) one-tail	0.0200564
						6.3	1.1012	0.092717	0.44583			t Critical one-tail	1.81246				t Critical one-tail	1.81246				t Critical one-tail	1.81246
		PpCβ21				PpCβ21-P						P(T<=t) two-tail	3.78167e-05				P(T<=t) two-tail	3.78167e-05				P(T<=t) two-tail	0.0401127
		Sample	3-HP (g l-1)	Yp/s (g g-1)	Yp/x (g DOunit-1)	Sample	3-HP (g l-1)	Yp/s (g g-1)	Yp/x (g DOunit-1)			t Critical two-tail	2.22814				t Critical two-tail	2.22814				t Critical two-tail	2.22814
		13.1	1.2829	0.108015	0.516258	5.1	1.2483	0.105102	0.544515
		13.2	1.3043	0.109817	0.518093	5.2	1.2265	0.103267	0.539714
		13.3	1.295	0.109034	0.56736	5.3	1.2048	0.10144	0.551396			t-Test: Two-Sample Assuming Equal Variances					t-Test: Two-Sample Assuming Equal Variances					t-Test: Two-Sample Assuming Equal Variances
						6.1	1.2107	0.101937	0.525249
						6.2	1.2174	0.102501	0.572221				PpCβ21	PpCβ21-P				PpCβ21	PpCβ21-P				PpCβ21	PpCβ21-P
						6.3	1.2086	0.10176	0.525478			Mean	1.29407	1.22459			Mean	0.108956	0.103106			Mean	0.533904	0.547813
						8.1	1.2493	0.105186	0.587906			Variance	0.000115143	0.000438756			Variance	8.16254e-07	3.11035e-06			Variance	0.000840351	0.000425412
						8.2	1.2012	0.101137	0.546			Observations	3	9			Observations	3	9			Observations	3	9
						8.3	1.2545	0.105624	0.537835			Pooled Variance	0.000374034				Pooled Variance	2.65153e-06				Pooled Variance	0.0005084
												Hypothesized Mean	0				Hypothesized Mean	0				Hypothesized Mean	0
												df	10				df	10				df	10
												t Stat	5.38867				t Stat	5.38867				t Stat	-0.925299
												P(T<=t) one-tail	0.000153149				P(T<=t) one-tail	0.000153149				P(T<=t) one-tail	0.1883
												t Critical one-tail	1.81246				t Critical one-tail	1.81246				t Critical one-tail	1.81246
												P(T<=t) two-tail	0.000306298				P(T<=t) two-tail	0.000306298				P(T<=t) two-tail	0.3766
												t Critical two-tail	2.22814				t Critical two-tail	2.22814				t Critical two-tail	2.22814

## Sheet: Growth kinetics
			Strain										Strain																		Strain
			PpCβ10 #2		PpCβ20 #8		PpCβ11 #5		PpCβ21 #13				CBS7435 WT																		PpCβ20 #8		PpCβ20-P #1		PpCβ21 #13		PpCβ21-P #6
	Time (h)	Dilution	R1	R2	R1	R2	R1	R2	R1	R2	Time (h)	Dilution	R1	R2															Time (h)	Dilution	R1	R2	R1	R2	R1	R2	R1	R2
	0	1:All	0.192	0.181	0.175	0.161	0.164	0.174	0.16	0.171	0	1	0.125	0.135															0	1:All	0.253	0.252	0.27	0.264	0.256	0.25	0.261	0.254
	8.5	1:All	0.359	0.353	0.332	0.334	0.211	0.231	0.246	0.247	9.25	1	0.537	0.536															9.8	1:All	0.69	0.708	0.639	0.626	0.536	0.518	0.492	0.498
	12	1:All	0.501	0.488	0.512	0.512	0.296	0.304	0.322	0.317	12.25	2	0.454	0.456															13	2:All	0.512	0.523	0.429	0.441	0.333	0.345	0.305	0.304
	15	1:All	0.674	0.682	0.741	0.741	0.367	0.383	0.434	0.434	15.25	2	0.686	0.672															16	2:All	0.765	0.769	0.609	0.619	0.465	0.476	0.422	0.412
	18.25	2:(10,20) / 1:(11, 21)	0.4	0.384	0.469	0.48	0.449	0.43	0.587	0.582	18.25	4	0.538	0.509															19	4:(20,20-P) / 2:(21, 21-P)	0.566	0.541	0.431	0.438	0.685	0.683	0.518	0.539
	21.25	2:(10,20) / 1:(11,21)	0.624	0.634	0.745	0.725	0.568	0.568	0.786	0.79	22	5	0.643	0.661															22	4:(20,20-P) / 2:(21, 21-P)	0.646	0.643	0.56	0.558	0.909	0.917	0.658	0.666
	24.25	4:(10,20) / 1:(11) / 2:(21)	0.306	0.319	0.438	0.427	0.659	0.62	0.482	0.508	34.25	25	0.101	0.114
			Average DO600					Av DO600																								Average DO600
		Time (h)	PpCβ10 #2	PpCβ20 #8	PpCβ11 #5	PpCβ21 #13	Time (h)	CBS7435 WT																							Time (h)	PpCβ20 #8	PpCβ20-P #1	PpCβ21 #13	PpCβ21-P #6
		0	0.1865	0.168	0.169	0.1655	0	0.13																							0	0.2525	0.267	0.253	0.2575
		8.5	0.356	0.333	0.221	0.2465	9.25	0.5365																							9.8	0.699	0.6325	0.527	0.495
		12	0.4945	0.512	0.3	0.3195	12.25	0.91																							13	1.035	0.87	0.678	0.609
		15	0.678	0.741	0.375	0.434	15.25	1.358																							16	1.534	1.228	0.941	0.834
		18.25	0.784	0.949	0.4395	0.5845	18.25	2.094																							19	2.214	1.738	1.368	1.057
		21.25	1.258	1.47	0.568	0.788	22	3.26																							22	2.578	2.236	1.826	1.324
		24.25	1.25	1.73	0.6395	0.99	34.25	2.6875
			ln (Av DO600)					ln (Av DO600)																								ln (Av DO600)
		Time (h)	PpCβ10	PpCβ20	PpCβ11	PpCβ21	Time (h)	CBS7435 WT																							Time (h)	PpCβ20 #8	PpCβ20-P #1	PpCβ21 #13	PpCβ21-P #6
		0	-1.67932	-1.78379	-1.77786	-1.79878	0	-2.04022																							0	-1.37634	-1.32051	-1.37437	-1.35674
		8.5	-1.03282	-1.09961	-1.50959	-1.40039	9.25	-0.622689																							9.8	-0.358105	-0.458075	-0.640555	-0.703198
		12	-0.704208	-0.669431	-1.20397	-1.141	12.25	-0.0943107																							13	0.0344014	-0.139262	-0.388608	-0.495937
		15	-0.388608	-0.299755	-0.980829	-0.834711	15.25	0.306013																							16	0.427879	0.205387	-0.0608121	-0.181522
		18.25	-0.243346	-0.0523465	-0.822118	-0.536998	18.25	0.739076																							19	0.794801	0.552735	0.31335	0.0554347
		21.25	0.229523	0.385262	-0.565634	-0.238257	22	1.18173																							22	0.947014	0.804689	0.602128	0.280657
		24.25	0.223144	0.548121	-0.447069	-0.0100503	34.25	0.988611
		Discarted values (non-exponential growth phase)																													Discarted values (non-exponential growth phase)
		Slope (µ) (h-1)	0.0938749	0.106256	0.0674073	0.0906842		0.140638																							Slope (µ) (h-1)	0.110972	0.105838	0.104759	0.0828296
		R^2	0.976784	0.989974	0.98933	0.998015		0.994918																							R^2	0.981692	0.997466	0.994815	0.995514
		PpCβ10 #2	pAOX1_PAND_pFDH1_BAPAT_pPOR1_YDFG																												PpCβ20 #8	pAOX1_PAND_pFDH1_BAPAT_pPDC1_YDFG
		PpCβ20 #8	pAOX1_PAND_pFDH1_BAPAT_pPDC1_YDFG																												PpCβ20-P #1	PpCB20 + FDH(V9)
		PpCβ11 #5	2x(pAOX1_PAND)_pFDH1_BAPAT_pPOR1_YDFG																												PpCβ21 #13	2x(pAOX1_PAND)_pFDH1_BAPAT_pPDC1_YDFG
		PpCβ21 #13	2x(pAOX1_PAND)_pFDH1_BAPAT_pPDC1_YDFG																												PpCβ21-P #6	PpCB21 + FDH(V9)
		CBS7435 WT	WT
			PpCβ20	PpCβ21						Av µmax
		µmax replicate 1	0.106256	0.0906842					CBS7435 WT	0.140638
		µmax replicate 2	0.110972	0.104759					PpCβ10 #2	0.0938749
									PpCβ20 #8	0.108614
									PpCβ11 #5	0.0674073
									PpCβ21 #13	0.0977217
									PpCβ20-P #1	0.105838
		t-Test: Two-Sample Assuming Equal Variances							PpCβ21-P #6	0.0828296
			PpCβ20	PpCβ21
		Mean	0.108614	0.0977217
		Variance	1.11221e-05	9.90528e-05
		Observations	2	2
		Pooled Variance	5.50874e-05
		Hypothesized Mean	0
		df	2
		t Stat	1.46754
		P(T<=t) one-tail	0.139966
		t Critical one-tail	2.91999
		P(T<=t) two-tail	0.279932
		t Critical two-tail	4.30265
