# Supplementary material for: Engineering the synthetic β-alanine pathway in Komagataella phaffii for conversion of methanol into 3-hydroxypropionic acid
Source: Microb Cell Fact. 2023 Nov 17;22:237. doi: 10.1186/s12934-023-02241-9 (PMC10655335; doi:10.1186/s12934-023-02241-9)
Supplement: Supplementary file 4 — Additional file 4. Raw and processed data obtained from the bioreactor-scale experiments. [file 12934_2023_2241_MOESM4_ESM.xlsx]

## Sheet: IR_3HP
Inj.	Injection Name	Type	Ret.Time	Amount	Rel.Area	Area	Height	Type	Width (50%)	Asym.	Resol.	Plates		Amount	Amount
No.	Selected Peak:		min	g/l	%	mV*min	mV		min	EP	EP	EP		g/l	g/l
			IR_1	IR_1	IR_1	IR_1	IR_1	IR_1	IR_1	IR_1	IR_1	IR_1		IR_1	IR_1
			3HP	3HP	3HP	3HP	3HP	3HP	3HP	3HP	3HP	3HP		Gly	3HP
1	MetOH 5 g/L	Check Standard	n.a.	n.a.	n.a.	n.a.	n.a.	n.a.	n.a.	n.a.	n.a.	n.a.
2	3HP 5 g/L	Check Standard	13.6	4.8142	100	66.4973	135.14	BMB*	0.435	1.21	n.a.	5410
3	M20.1 FB3HP4	Unknown	13.567	2.73327	100	36.3511	55.05	BMB*	0.63	0.95	n.a.	2569		0.637805	2.09546
4	M20.1R FB3HP4	Unknown	13.6	2.84668	100	37.8588	58.66	BMB*	0.581	0.92	n.a.	3035		0.571783	2.2749
5	M21.1 FB3HP4	Unknown	13.6	2.87784	100	38.2733	59.67	BMB*	0.569	0.93	n.a.	3170		0.52647	2.35137
6	M21.1R FB3HP5	Unknown	13.6	2.965	100	37.7615	64.07	BMB*	0.505	0.93	n.a.	4019		0.417599	2.5474
7	M20.2 FB3HP4	Unknown	13.6	4.32346	100	57.4986	108.35	BMB*	0.473	1.19	n.a.	4583
8	M20.2R FB3HP4	Unknown	13.6	4.26364	100	56.7042	105.41	BMB*	0.481	1.19	n.a.	4430
9	M21.2 FB3HP4	Unknown	13.633	4.89354	100	65.0812	119.34	BMB*	0.489	1.11	n.a.	4312
10	M21.2R FB3HP5	Unknown	13.6	5.09193	100	65.1073	124.39	BMB*	0.469	1.13	n.a.	4665
11	M20.3 FB3HP4	Unknown	13.633	7.17388	100	95.4074	172.34	BMB*	0.497	1.11	n.a.	4163
12	M20.3R FB3HP4	Unknown	13.633	7.28636	100	96.9041	173.69	BMB*	0.504	1.11	n.a.	4059
13	M21.3 FB3HP4	Unknown	13.633	7.92842	100	105.442	187.56	BMB*	0.508	1.11	n.a.	3983
14	M21.3R FB3HP5	Unknown	13.6	7.86	100	100.501	193.3	BMB*	0.47	1.17	n.a.	4648
15	M20.4 FB3HP4	Unknown	13.633	9.82728	100	130.697	240.38	BMB*	0.487	1.11	n.a.	4344
16	M20.4R FB3HP4	Unknown	13.633	10.2109	100	135.798	249.01	BMB*	0.489	1.11	n.a.	4310
17	M21.4 FB3HP4	Unknown	13.633	10.9281	100	145.336	266.02	BMB*	0.49	1.11	n.a.	4282
18	M21.4R FB3HP5	Unknown	13.6	10.6964	100	136.768	260.47	BMB*	0.476	1.16	n.a.	4532
19	M20.5 FB3HP4	Unknown	13.6	12.4804	100	165.981	299.74	BMB*	0.499	1.19	n.a.	4122
20	M20.5R FB3HP4	Unknown	13.6	12.8589	100	171.015	306.84	BMB*	0.503	1.18	n.a.	4053
21	M21.5 FB3HP4	Unknown	13.6	13.9375	100	185.36	330.55	BMB*	0.507	1.19	n.a.	3982
22	M21.5R FB3HP5	Unknown	13.6	13.454	100	172.027	318.64	BMB*	0.491	1.15	n.a.	4252
23	M20.6 FB3HP4	Unknown	13.6	14.8735	100	197.808	345.4	BMB*	0.52	1.19	n.a.	3786
24	M20.6R FB3HP4	Unknown	13.6	15.5688	100	207.056	360.01	BMB*	0.524	1.19	n.a.	3738
25	M21.6 FB3HP4	Unknown	13.6	16.706	100	222.178	381.87	BMB*	0.531	1.19	n.a.	3634
26	M21.6R FB3HP5	Unknown	13.6	15.7485	100	201.366	348.89	BMB*	0.529	1.13	n.a.	3656
27	M20.7 FB3HP4	Unknown	13.6	17.2638	100	229.597	385.97	BMB*	0.544	1.19	n.a.	3456
28	M20.7R FB3HP4	Unknown	13.6	18.3042	100	243.434	407.47	BMB*	0.548	1.18	n.a.	3418
29	M21.7 FB3HP4	Unknown	13.6	19.3144	100	256.868	426.55	BMB*	0.554	1.19	n.a.	3343
30	M21.7R FB3HP5	Unknown	13.633	18.3442	100	234.554	354.67	BMB*	0.621	1.05	n.a.	2669
31	M20.8 FB3HP4	Unknown	13.6	19.8336	100	263.773	431.51	BMB*	0.564	1.19	n.a.	3220
32	M20.8R FB3HP4	Unknown	13.633	20.6965	100	275.249	446.75	BMB*	0.57	1.12	n.a.	3172
33	M21.8 FB3HP4	Unknown	13.633	21.9221	100	291.549	469.71	BMB*	0.576	1.12	n.a.	3107
34	M21.8R FB3HP5	Unknown	13.667	20.8962	100	267.186	375.24	BMB*	0.68	0.99	n.a.	2238
35	MetOH 5 g/L	Check Standard	n.a.	n.a.	n.a.	n.a.	n.a.	n.a.	n.a.	n.a.	n.a.	n.a.
36	3HP 5 g/L	Check Standard	13.6	4.7867	100	66.1169	107.65	BMB*	0.566	1.17	n.a.	3201
Maximum			13.633	21.1075	100	291.549	469.71		0.772	1.21	0	5410
Average			13.615	10.3453	100	142.896	244.86		0.532	1.13	n.a.	3731
Minimum			13.567	1.8576	100	25.6577	28.71		0.435	0.92	0	1721
Standard Deviation			0.019	6.0056	0	82.953	135.83		0.059	0.07	n.a.	685
Relative Standard Deviation			0.0014	0.5805	0	0.5805	0.5547		0.1105	0.0642	n.a.	0.1835
Inj.	Injection Name	Type	Ret.Time	Amount	Rel.Area	Area	Height	Type	Width (50%)	Asym.	Resol.	Plates		Amount
No.	Selected Peak:		min	g/l	%	mV*min	mV		min	EP	EP	EP		g/l
			IR_1	IR_1	IR_1	IR_1	IR_1	IR_1	IR_1	IR_1	IR_1	IR_1		IR_1
			3HP	3HP	3HP	3HP	3HP	3HP	3HP	3HP	3HP	3HP		Gly
1	MetOH 5 g/L	Check Standard	n.a.	n.a.	n.a.	n.a.	n.a.	n.a.	n.a.	n.a.	n.a.	n.a.
2	MetOH 5 g/L	Check Standard	n.a.	n.a.	n.a.	n.a.	n.a.	n.a.	n.a.	n.a.	n.a.	n.a.
3	3HP 1 g/L	Check Standard	12.9	0.9907	52.45	13.0467	28.15	BMB*	0.426	1.31	n.a.	5087
4	M21P.1 FB3HP8	Unknown	12.867	1.0076	48.62	10.195	32.17	M *	n.a.	n.a.	n.a.	n.a.		0.5618
5	M21P.1R FB3HP8	Unknown	12.833	1.1508	53.36	12.8013	38.95	M *	n.a.	n.a.	n.a.	n.a.		0.4338
6	M21P.2 FB3HP8	Unknown	12.9	2.0096	100	26.4658	54.86	BMB*	0.428	1.49	n.a.	5026
7	M21P.2R FB3HP8	Unknown	12.9	2.1943	100	28.8977	61.55	BMB*	0.423	1.44	n.a.	5146
8	M21P.3 FB3HP8	Unknown	12.9	4.3263	100	56.9757	119.58	BMB*	0.425	1.45	n.a.	5108
9	M21P.3R FB3HP8	Unknown	12.9	4.7621	100	62.7147	133.41	BMB*	0.422	1.49	n.a.	5181
10	M21P.4 FB3HP8	Unknown	12.9	7.2623	100	95.6428	202.02	BMB*	0.423	1.47	n.a.	5164
11	M21P.4R FB3HP8	Unknown	12.9	7.8038	100	102.773	219.07	BMB*	0.421	1.51	n.a.	5209
12	M21P.5 FB3HP8	Unknown	12.9	10.0877	100	132.852	284.49	BMB*	0.419	1.51	n.a.	5244
13	M21P.5R FB3HP8	Unknown	12.9	10.7168	100	141.137	303.43	BMB*	0.418	1.51	n.a.	5275
14	M21P.6 FB3HP8	Unknown	12.933	13.0658	100	172.072	368.97	BMB*	0.419	1.39	n.a.	5291
15	M21P.6R FB3HP8	Unknown	12.933	13.6506	100	179.774	382.22	BMB*	0.424	1.4	n.a.	5148
16	M21P.7 FB3HP8	Unknown	12.933	15.9677	100	210.289	456.43	BMB*	0.416	1.39	n.a.	5359
17	M21P.7R FB3HP8	Unknown	12.933	16.5056	100	217.374	478.02	BMB*	0.411	1.38	n.a.	5491
18	M21P.8 FB3HP8	Unknown	12.933	18.7014	100	246.292	545.56	BMB*	0.407	1.37	n.a.	5581
19	M21P.8R FB3HP8	Unknown	12.933	19.3318	100	254.593	565.46	BMB*	0.406	1.36	n.a.	5610
20	3HP 1 g/L	Check Standard	12.933	0.9612	100	12.659	27.43	BMB*	0.422	1.21	n.a.	5200
21	MetOH 5 g/L	Check Standard	n.a.	n.a.	n.a.	n.a.	n.a.	n.a.	n.a.	n.a.	n.a.	n.a.
Maximum			12.933	19.3318	100	254.593	565.46		0.428	1.51	0	5610
Average			12.907	8.338	91.91	109.809	238.99		0.419	1.42	n.a.	5258
Minimum			12.833	0.7741	48.62	10.195	27.43		0.406	1.21	0	5026
Standard Deviation			0.027	6.5998	18.63	86.9169	189.92		0.006	0.08	n.a.	172
Relative Standard Deviation			0.0021	0.7915	0.2027	0.7915	0.7947		0.0152	0.0581	n.a.	0.0328

## Sheet: UV_3HP
Inj.	Injection Name	Type	Ret.Time	Amount	Rel.Area	Area	Height	Type	Width (50%)	Asym.	Resol.	Plates
No.	Selected Peak:		min	g/l	%	mAU*min	mAU		min	EP	EP	EP
			UV_VIS_1	UV_VIS_1	UV_VIS_1	UV_VIS_1	UV_VIS_1	UV_VIS_1	UV_VIS_1	UV_VIS_1	UV_VIS_1	UV_VIS_1
			3HP	3HP	3HP	3HP	3HP	3HP	3HP	3HP	3HP	3HP
1	MetOH 5 g/L	Check Standard	n.a.	n.a.	n.a.	n.a.	n.a.	n.a.	n.a.	n.a.	n.a.	n.a.
2	3HP 5 g/L	Check Standard	13.708	4.8123	100	46.1424	101.43	BMB*	0.407	1.2	n.a.	6270
3	M20.1 FB3HP4	Unknown	13.724	2.09546	100	19.338	40.52	BMB*	0.422	1.2	n.a.	5865
4	M20.1R FB3HP4	Unknown	13.733	2.2749	100	20.9934	43.32	BMB*	0.43	1.17	n.a.	5652
5	M21.1 FB3HP4	Unknown	13.733	2.35137	100	21.6995	44.07	BMB*	0.438	1.18	n.a.	5457
6	M21.1R FB3HP5	Unknown	13.733	2.5474	100	24.425	49.97	BMB*	0.443	1.11	n.a.	5329
7	M20.2 FB3HP4	Unknown	13.741	4.47717	100	41.3169	82.43	BMB*	0.452	1.12	n.a.	5128
8	M20.2R FB3HP4	Unknown	13.741	4.42283	100	40.8159	80.2	BMB*	0.46	1.12	n.a.	4933
9	M21.2 FB3HP4	Unknown	13.741	5.01205	100	46.2534	89.81	BMB*	0.468	1.12	n.a.	4772
10	M21.2R FB3HP5	Unknown	13.733	4.8937	100	46.9228	96.35	BMB*	0.444	1.1	n.a.	5308
11	M20.3 FB3HP4	Unknown	13.749	7.12798	100	65.7796	125.91	BMB*	0.479	1.06	n.a.	4559
12	M20.3R FB3HP4	Unknown	13.749	7.24238	100	66.8357	126.59	BMB*	0.486	1.06	n.a.	4428
13	M21.3 FB3HP4	Unknown	13.749	7.81986	100	72.1649	135.5	BMB*	0.492	1.06	n.a.	4326
14	M21.3R FB3HP5	Unknown	13.733	7.4096	100	71.046	145.68	BMB*	0.448	1.07	n.a.	5205
15	M20.4 FB3HP4	Unknown	13.741	9.55842	100	88.2087	171.53	BMB*	0.47	1.07	n.a.	4742
16	M20.4R FB3HP4	Unknown	13.741	9.89579	100	91.3227	177.14	BMB*	0.472	1.07	n.a.	4701
17	M21.4 FB3HP4	Unknown	13.741	10.5201	100	97.0839	187.64	BMB*	0.474	1.07	n.a.	4654
18	M21.4R FB3HP5	Unknown	13.733	9.8161	100	94.1206	190.42	BMB*	0.457	1.06	n.a.	5003
19	M20.5 FB3HP4	Unknown	13.741	11.8987	100	109.806	208.58	BMB*	0.485	1.07	n.a.	4453
20	M20.5R FB3HP4	Unknown	13.733	12.217	100	112.743	212.65	BMB*	0.489	1.08	n.a.	4362
21	M21.5 FB3HP4	Unknown	13.741	13.1454	100	121.311	226.76	BMB*	0.495	1.07	n.a.	4266
22	M21.5R FB3HP5	Unknown	13.733	12.0965	100	115.986	226.71	BMB*	0.477	1.04	n.a.	4598
23	M20.6 FB3HP4	Unknown	13.733	13.9529	100	128.763	235.04	BMB*	0.509	1.08	n.a.	4026
24	M20.6R FB3HP4	Unknown	13.733	14.5395	100	134.176	243.36	BMB*	0.514	1.08	n.a.	3952
25	M21.6 FB3HP4	Unknown	13.733	15.4784	100	142.84	255.45	BMB*	0.523	1.08	n.a.	3816
26	M21.6R FB3HP5	Unknown	13.733	13.888	100	133.163	242.03	BMB*	0.519	1.01	n.a.	3885
27	M20.7 FB3HP4	Unknown	13.733	15.9063	100	146.79	257.05	BMB*	0.537	1.07	n.a.	3621
28	M20.7R FB3HP4	Unknown	13.733	16.746	100	154.539	269.09	BMB*	0.542	1.07	n.a.	3562
29	M21.7 FB3HP4	Unknown	13.733	17.6187	100	162.593	279.54	BMB*	0.55	1.08	n.a.	3459
30	M21.7R FB3HP5	Unknown	13.741	15.742	100	150.94	238.4	BMB*	0.615	0.97	n.a.	2767
31	M20.8 FB3HP4	Unknown	13.733	17.9956	100	166.07	281.77	BMB*	0.561	1.07	n.a.	3324
32	M20.8R FB3HP4	Unknown	13.733	18.715	100	172.709	289.86	BMB*	0.568	1.07	n.a.	3236
33	M21.8 FB3HP4	Unknown	13.741	19.699	100	181.791	301.39	BMB*	0.577	1.06	n.a.	3139
34	M21.8R FB3HP5	Unknown	13.774	17.5595	100	168.366	246.86	BMB*	0.677	0.91	n.a.	2293
35	MetOH 5 g/L	Check Standard	n.a.	n.a.	n.a.	n.a.	n.a.	n.a.	n.a.	n.a.	n.a.	n.a.
36	3HP 5 g/L	Check Standard	13.733	4.7831	100	45.862	78.9	BMB*	0.545	1.1	n.a.	3520
Maximum			13.758	18.9595	100	181.791	301.39		0.585	1.2	0	6270
Average			13.738	9.6876	97.7	92.8878	168.19		0.499	1.09	n.a.	4312
Minimum			13.708	0.5342	21.95	5.1218	21.36		0.407	1.06	0	3055
Standard Deviation			0.009	5.4686	13.39	52.4352	86.49		0.046	0.04	n.a.	807
Relative Standard Deviation			0.0007	0.5645	0.137	0.5645	0.5142		0.0926	0.0362	n.a.	0.1872

## Sheet: Raw DCW
Fed-batch time (h)	Filter number	Sample	Weight 1 (mg)	Weight 2 (mg)	Sample volume (ml)	[X] (g l-1)	Average [X] (g l-1)	SD [X]	Relative Standard Deviation (RSD) (%)					Fermentation name:		FB3HPVivaldi #4												Working conditions µ 0.03 h-1
0	46	M20.1	138.3	183	2	22.35	22.6167	0.251661	1.11272					Strains:		Pichia pastoris CBS7435 PpCβ20, 20R and PpCβ21 and 21R												Vo	0.5 L	Base		NH3 15 %		Ql air Batch		1 vvm
	47		137.9	183.6		22.85								Bioreactor:		DASGIP Parallel Bioreactor System												pH	5	Media		Genophys		Ql air FB		1 vvm
	48		137.9	183.2		22.65								Starting date		2022-10-04						16:45:00						T	25	C-source Batch		Gli 40 g L		m0 feeding			m0 feeding
0	49	M20.1R	137.7	183	2	22.65	22.6833	0.104083	0.458854					Starting date of feeding		2022-10-05						21:50:00						rpm	400-1000	C-source FB		MetOH 792 gL		F0 feeding			F0 feeding
	50		136	181.2		22.6																												ρ feeding
	51		136.6	182.2		22.8
0	52	M21.1	136.3	180.7	2	22.2	22.425	0.318198	1.41894
	53		136.2	181.5		22.65
	54		139.8	179.2	1.8	21.8889							PpCβ20 #8						PpCβ21 #13
0	1	M21.1R	137.3	182	2	22.35	22.7833	0.425245	1.86647			Sample	Average DO	SD	%RSD	Average DCW	SD	%RSD	Average DO	SD	%RSD	Average DCW	SD	%RSD
	2		140.1	185.7		22.8						M1	0.57775	0.0249323	4.31541	0.2265	0.27262	1.20362	0.56675	0.0216104	3.81304	0.226042	0.529976	2.3446
	3		137.4	183.8		23.2						M5	0.5115	0.0142793	2.79165	0.175	0.379191	1.0834	0.474833	0.00569443	1.19925	0.163083	0.380516	1.16663
21.8	76	M20.5	133.5	202.3	2	34.4	34.55	0.217945	0.63081			M8	0.681583	0.0284389	4.17247	0.243708	1.22322	2.50959	0.634833	0.0148188	2.33428	0.221667	0.684242	1.5434
	77		136.1	205.7		34.8
	78		133.9	202.8		34.45
21.8	79	M20.5R	133	203.2	2	35.1	35.45	0.31225	0.880818
	80		132.5	203.9		35.7
	81		134.2	205.3		35.55																														PpCβ20 #8										PpCβ21 #13
21.8	82	M21.5	142.6	208.1	2	32.75	32.7833	0.0288675	0.0880555
	83		140.2	205.8		32.8									PpCβ20 #8		PpCβ21 #13																			Regression Statistics										Regression Statistics
	84		143.3	208.9		32.8								Sample	Average DO	Average DCW	Average DO	AverageDCW																		Multiple R	0.999439									Multiple R	0.999157
21.8	10	M21.5R	138.9	203.1	2	32.1	32.45	0.377492	1.1633					M1	0.519333	0.216	0.487333	0.213																		R Square	0.998878									R Square	0.998315
	11		138.5	203.3		32.4								M1	0.57775	0.2265	0.56675	0.226042																		Adjusted R Square	0.798878									Adjusted R Square	0.798315
	12		138	203.7		32.85								M3	0.319667	0.1245	0.289333	0.1135																		Standard Error	0.00686426									Standard Error	0.00769604
39.3	88	M20.8	140.7	238.6	2	48.95	47.9667	1.08666	2.26545					M5	0.386667	0.1435	0.341667	0.1315																		Observations	6									Observations	6
	89		141.2	237.5		48.15								M5	0.5115	0.175	0.474833	0.163083
	90		141.7	235.3		46.8								M7	0.561333	0.1955	0.504667	0.18																		ANOVA										ANOVA
39.3	91	M20.8R	141.2	240.9	2	49.85	49.5167	0.534634	1.0797					M8	0.612333	0.2135	0.561	0.1935																			df	SS	MS	F	Significance F						df	SS	MS
	92		140.1	239.7		49.8								M8	0.681583	0.243708	0.634833	0.221667																		Regression	1	0.209678	0.209678	4450.06	3.02531e-07					Regression	1	0.175453	0.175453
	93		137.6	235.4		48.9																														Residual	5	0.00023559	4.71181e-05							Residual	5	0.000296145	5.9229e-05
39.3	94	M21.8	140.6	231.7	2	45.55	45.85	0.360555	0.78638						Samples from fermentations performed on 21/09/22																					Total	6	0.209914								Total	6	0.175749
	95		139.5	231		45.75									Samples from fermentations performed on 03/10/22
	96		140.1	232.6		46.25									Discarted values																						Coefficients	Standard Error	t Stat	P-value	Lower 95%	Upper 95%	Lower 95.0%	Upper 95.0%			Coefficients	Standard Error	t Stat
39.3	16	M21.8R	138.1	222.8	2	42.35	42.8167	0.568624	1.32804																											Intercept	0	#N/A	#N/A	#N/A	#N/A	#N/A	#N/A	#N/A		Intercept	0	#N/A	#N/A
	17		142.5	227.8		42.65																														Variable X 1	0.354558	0.00531502	66.7087	1.43333e-08	0.340895	0.368221	0.340895	0.368221		Variable X 1	0.354221	0.0065082	54.4268
	18		137.5	224.4		43.45
	PpCβ20 #8
	PpCβ21 #13
														Fermentation name:		FB3HPVivaldi #8						Working conditions µ 0.03 h-1
														Strains:		Pichia pastoris CBS7435 PpCβ21_PseFDH(V9)						Vo	0.5 L	Base		NH3 15 %		Ql air Batch		1 vvm
														Bioreactor:		DASGIP Parallel Bioreactor System						pH	5	Media		Genophys		Ql air FB		1 vvm
	PpCβ21_PseFDH(V9) #6													Starting date		2023-04-17		17:33:00				T	25	C-source Batch		Gli 40 g L		m0 feeding			m0 feeding
														Starting date of feeding		2023-04-18		21:20:00				rpm	400-1000	C-source FB		MetOH 792 gL		F0 feeding			F0 feeding
Fed-batch time (h)	Filter number	Sample	Weight 1 (mg)	Weight 2 (mg)	Sample volume (ml)	[X] (g/L)	Average [X] (g/L)	SD [X]	RSD(%)																			ρ feeding
0	1	M21P.1	133.5	173.9	2	20.2	20.35	0.15	0.737101
	2		135	176		20.5
	3		135.8	176.5		20.35
0	4	M21P.1R	133.5	174.4	2	20.45	20.3	0.15	0.738916
	5		133.4	173.7		20.15
	6		136.3	176.9		20.3
21.8	7	M21P.5	135.8	190.6	2	27.4	27.6	0.173205	0.627555
	8		134.3	189.7		27.7
	9		135.3	190.7		27.7
21.8	10	M21P.5R	133.9	190	2	28.05	28.1167	0.0763763	0.271641
	11		133.4	189.6		28.1									PpCβ21_PseFDH(V9) #6
	12		136.1	192.5		28.2								Sample	Average DO	SD	%RSD	Average DCW	SD	%RSD
33.3	13	M21P.7	133.5	200.3	2	33.4	33.6667	0.23094	0.685961					M1	0.523167	0.0139779	2.67178	0.20325	0.00212133	1.0437																		PpCβ21_PseFDH(V9) #6
	14		136.2	203.8		33.8								M3	0.371167	0.0164726	4.43807	0.127583	0.00200437	1.57102
	15		133.7	201.3		33.8								M5	0.414833	0.0165344	3.98579	0.139292	0.000952508	0.683823																		Regression Statistics
33.3	16	M21P.7R	133.4	201.9	2	34.25	34.4667	0.189297	0.549217					M7	0.477667	0.0105085	2.19997	0.170333	0.00149679	0.878739																		Multiple R	0.999485
	17		134.9	204.1		34.6								M8	0.532	0.00666393	1.25262	0.194083	0.000722078	0.372046																		R Square	0.998971
	18		135.6	204.7		34.55																																Adjusted R Square	0.665638
39.3	19	M21P.8	134.6	211.4	2	38.4	38.4333	0.104083	0.270815																													Standard Error	0.00592562
	20		132.2	208.9		38.35																																Observations	4
	21		133.9	211		38.55
39.3	22	M21P.8R	135	213.2	2	39.1	39.2	0.1	0.255102																													ANOVA
	23		133.4	212		39.3									PpCβ21_PseFDH(V9) #6																								df	SS	MS	F	Significance F
	24		134.9	213.3		39.2								Sample	Average DO	Average DCW																						Regression	1	0.102256	0.102256	2912.2	0.000343206
														M1	0.523167	0.20325																						Residual	3	0.000105339	3.5113e-05
														M3	0.371167	0.127583																						Total	4	0.102361
														M5	0.414833	0.139292
														M7	0.477667	0.170333																							Coefficients	Standard Error	t Stat	P-value	Lower 95%	Upper 95%	Lower 95.0%	Upper 95.0%
														M8	0.532	0.194083																						Interception	0	#N/A	#N/A	#N/A	#N/A	#N/A	#N/A	#N/A
																																						Variable X 1	0.352909	0.0065396	53.9648	1.40153e-05	0.332097	0.373721	0.332097	0.373721
															Samples from fermentation performed on 18/10/22
															Samples from fermentations performed on 17/04/23
														Discarted values
[truncated: 5 more columns]

## Sheet: Raw DO600
Time (h)	Sample	Dilution	Sample volume (ul)	Raw DO600	Average DO600	SD	RSD(%)			CDW (ml)	HPLC (ml)	DO (ml)	Total (ml)	Aprox real (ml)
0	M20.1	100 (10+10)	300	0.607	0.5475	0.00353553	0.64576		M20.1	6	2	0.3	8.3	9
				0.55
				0.545
	M20.1R		300	0.587	0.608	0.0259422	4.26682
				0.637
				0.6
	M21.1		300	0.59	0.579	0.0157162	2.71438
				0.586
				0.561
	M21.1R		300	0.565	0.5545	0.0148492	2.67795
				0.614
				0.544
5.3	M20.2	200 (20+10)	150	0.365	0.368667	0.00404145	1.09623		M20.2	0	2	0.15	2.15	2.3
				0.368
				0.373										2
	M20.2R		150	0.369	0.365333	0.0119304	3.26561
				0.352
				0.375
	M21.2		150	0.347	0.360667	0.0140119	3.885
				0.36
				0.375
	M21.2R		150	0.354	0.364667	0.0122202	3.35106
				0.362
				0.378
10.8	M20.3	200 (20+10)	150	0.381	0.378333	0.0046188	1.22083		M20.3	0	1.5	0.15	1.65	2
				0.381
				0.373										8
	M20.3R		150	0.39	0.398333	0.00737111	1.85049
				0.404
				0.401
	M21.3		150	0.393	0.381	0.010583	2.77769
				0.373
				0.377
	M21.3R		150	0.387	0.395	0.00754983	1.91135
				0.402
				0.396
16.3	M20.4	200 (20+10)	150	0.447	0.456333	0.0100664	2.20594		M20.4	0	2	0.15	2.15	2.3
				0.467
				0.455										2
	M20.4R		150	0.453	0.463333	0.00896289	1.93444
				0.468
				0.469
	M21.4		150	0.42	0.413	0.00989949	2.39697
				0.406
				0.447
	M21.4R		150	0.411	0.418667	0.0070946	1.69457		M20.5	6	2	0.15	8.15	10
				0.42
				0.425										8
21.8	M20.5	200 (20+10)	150	0.501	0.497667	0.00351188	0.70567
				0.494
				0.498
	M20.5R		150	0.528	0.525333	0.0141892	2.70099
				0.538
				0.51
	M21.5		150	0.492	0.488	0.004	0.819672		M20.6	0	2	0.15	2.15	2.2
				0.484
				0.488										2
	M21.5R		150	0.461	0.461667	0.00404145	0.875405
				0.458
				0.466
27.3	M20.6	200 (20+10)	150	0.553	0.564333	0.00986577	1.74822
				0.569
				0.571
	M20.6R		150	0.571	0.572	0.00141421	0.24724		M20.7	0	2	0.15	2.15	2.3
				0.573
				0.607										8
	M21.6		150	0.532	0.534	0.0101489	1.90054
				0.525
				0.545
	M21.6R		150	0.52	0.528667	0.0109697	2.07497
				0.541
				0.525
33.3	M20.7	200 (20+10)	150	0.607	0.614	0.00989949	1.6123		M20.8	6	2	0.15	8.15	9
				0.621
				0.567										8
	M20.7R		150	0.637	0.635333	0.00288675	0.454368
				0.637
				0.632
	M21.7		150	0.604	0.594	0.0132288	2.22706
				0.599
				0.579
	M21.7R		150	0.565	0.581	0.014	2.40964
				0.591
				0.587
39.3	M20.8	200 (20+10)	150	0.636	0.665667	0.0267644	4.02069
				0.688
				0.673
	M20.8R		150	0.703	0.6975	0.00777817	1.11515									20	20R	21	21R
				0.644												R1	R2	R3	R4
				0.692											Calculated end volume (ml)	787.451
	M21.8		150	0.657	0.650333	0.00907377	1.39525								Measured end volume (ml)	730	735	750	720
				0.654											Sampling volume (ml)	39.1	38.1	38.3	38.6
				0.64											% Relative error	2.38609	1.85635	-0.107648	3.80324
	M21.8R		150	0.607	0.619333	0.0115902	1.8714
				0.63
				0.621
Time (h)	Sample	Dilution	Sample volume (ul)	Raw DO600	Average DO600	SD DO600	%RSD
0	M21P.1	100 (10+10)	300	0.535	0.529333	0.00737111	1.39253
				0.521
				0.532						CDW (ml)	HPLC (ml)	DO (ml)	Total (ml)	Aprox real (ml)
	M21P.1R		300	0.52	0.517	0.0117898	2.28043		M21P.1	6	2	0.3	8.3	9
				0.504
				0.527
5.3	M21P.2	200 (20+10)	150	0.294	0.291	0.00264575	0.909193
				0.289
				0.29
	M21P.2R		150	0.282	0.293	0.00964365	3.29135		M21P.2	0	2	0.15	2.15	2.3
				0.3
				0.297
10.8	M21P.3	200 (20+10)	150	0.305	0.317667	0.0113725	3.58
				0.321
				0.327
	M21P.3R		150	0.32	0.333	0.0113578	3.41076		M21P.3	6	2	0.15	8.15	9
				0.338
				0.341
16.5	M21P.4	200 (20+10)	150	0.356	0.363667	0.0070946	1.95085
				0.37
				0.365
	M21P.4R		150	0.362	0.368	0.0130767	3.55345		M21P.4	0	2	0.15	2.15	2.4
				0.383
				0.359
21.8	M21P.5	200 (20+10)	150	0.425	0.421333	0.00321455	0.762947
				0.42
				0.419
	M21P.5R		150	0.39	0.408333	0.0162583	3.98163		M21P.5	6	2	0.15	8.15	9
				0.421
				0.414
27.5	M21P.6	200 (20+10)	150	0.444	0.433333	0.00971253	2.24135
				0.431
				0.425
	M21P.6R		150	0.434	0.444667	0.0115902	2.6065		M21P.6	0	2	0.15	2.15	2.4
				0.457
				0.443
33.3	M21P.7	200 (20+10)	150	0.464	0.474333	0.00960902	2.0258
				0.476
				0.483
	M21P.7R		150	0.478	0.481	0.003	0.623701		M21P.7	0	2	0.15	2.15	2.4
				0.481
				0.484
39.3	M21P.8	200 (20+10)	150	0.529	0.526	0.00264575	0.502995
				0.524
				0.525
	M21P.8R		150	0.537	0.538	0.00556776	1.0349		M21P.8	6	2	0.15	8.15	9
				0.533
				0.544
Discarted values																21P	21P R
																R1	R2
															Calculated end volume (ml)	787.451
															Measured end volume (ml)	730	740
															Sampling volume (ml)	45.1	45.2
															% Relative error	1.59352	0.286731

## Sheet: PpCB20
	PpCβ20 #1																								Regression
Sample	Fed-batch time (h)	Reactor V (ml)	[3-HP] (g l-1)	[Glycerol] (g l-1)	[Biomass] (g l-1)	SD [Biomass]	Total biomass (g)	Total 3-HP (g)	Yx/s (g g-1)	Y3HP/s (g g-1)	Y3HP/s (Cmol Cmol-1)	Y3HP/x (g g-1)	ln(XV XoVo-1)	µ (h-1)				Sample	DO600 #1	DO600 #2	DO600 #3	Average DO600	SD		Slope	0.354558
M20.1	0	540	2.09546	0.637805	22.6167	0.251661	12.213	1.13155	0.262567	0.147621	0.157519	0.560131	0	0.0288395				M20.1	0.607	0.55	0.545	0.5475	0.00353553		SD	0.00531502
M20.2	5.3	558.842	4.32346	0	26.1427	0.485502	14.6097	2.41613					0.179183					M20.2	0.365	0.368	0.373	0.368667	0.00404145
M20.3	10.8	581.971	7.17388	0	26.8282	0.518666	15.6132	4.17499					0.245618					M20.3	0.381	0.381	0.373	0.378333	0.0046188
M20.4	16.3	609.248	9.82728	0	32.3593	0.863051	19.7149	5.98725					0.478871					M20.4	0.447	0.467	0.455	0.456333	0.0100664
M20.5	21.8	641.419	12.4804	0	34.55	0.217945	22.161	8.00514					0.595834					M20.5	0.501	0.494	0.498	0.497667	0.00351188
M20.6	27.3	679.36	14.8735	0	40.0178	0.921576	27.1865	10.1045					0.800219					M20.6	0.553	0.569	0.571	0.564333	0.00986577
M20.7	33.3	727.809	17.2638	0	43.5397	0.958533	31.6886	12.5648					0.953456					M20.7	0.607	0.621	0.567	0.614	0.00989949
M20.8	39.3	787.451	19.8336	0	47.9667	1.08666	37.7714	15.618					1.12905					M20.8	0.636	0.688	0.673	0.665667	0.0267644
		Measured DCW			Calculated DCW from linear regression													Discarted
PpCβ20 #2
Sample	Fed-batch time (h)	Reactor V (ml)	[3-HP] (g l-1)	[Glycerol] (g l-1)	[Biomass] (g l-1)	SD [Biomass]	Total biomass (g)	Total 3-HP (g)	Yx/s (g g-1)	Y3HP/s (g g-1)	Y3HP/s (Cmol Cmol-1)	Y3HP/x (g g-1)	ln(XV XoVo-1)	µ (h-1)				Sample	DO600 #1	DO600 #2	DO600 #3	Average DO600	SD
M20.1R	0	540	2.2749	0.571783	22.6833	0.104083	12.249	1.22845	0.274179	0.155685	0.166124	0.567221	0	0.0295078				M20.1R	0.587	0.637	0.6	0.608	0.0259422
M20.2R	5.3	558.842	4.26364	0	25.9064	0.930877	14.4776	2.3827					0.167157					M20.2R	0.369	0.352	0.375	0.365333	0.0119304
M20.3R	10.8	581.971	7.28636	0	28.2465	0.672685	16.4386	4.24045					0.294188					M20.3R	0.39	0.404	0.401	0.398333	0.00737111
M20.4R	16.3	609.248	10.2109	0	32.8557	0.804073	20.0173	6.22099					0.491151					M20.4R	0.453	0.468	0.469	0.463333	0.00896289
M20.5R	21.8	641.419	12.8589	0	35.45	0.31225	22.7383	8.24796					0.618606					M20.5R	0.528	0.538	0.51	0.525333	0.0141892
M20.6R	27.3	679.36	15.5688	0	40.5614	0.616252	27.5558	10.5769					0.81077					M20.6R	0.571	0.573	0.607	0.572	0.00141421
M20.7R	33.3	727.809	18.3042	0	45.0525	0.705703	32.7896	13.322					0.984668					M20.7R	0.637	0.637	0.632	0.635333	0.00288675
M20.8R	39.3	787.451	20.6965	0	49.5167	0.534634	38.992	16.2975					1.15791					M20.8R	0.703	0.644	0.692	0.6975	0.00777817
	PpCβ20 Average and SD
Sample	Fed-batch time (h)	Reactor V (ml)	[3-HP] (g l-1)	[Glycerol] (g l-1)	[Biomass] (g l-1)	SD [3-HP]	SD [Glycerol]	SD [Biomass]	Total methanol added (g l-1)	Total biomass (g)	Total 3-HP (g)	Total MeOH added (g)
M20.1	0	540	2.18518	0.604794	22.65	0.12688	0.0466843	0.27262	0	12.231	1.18	0
M20.2	5.3	558.842	4.29355	0	26.0246	0.0423013	0	1.05264	13.3518	14.5436	2.39942	7.46156
M20.3	10.8	581.971	7.23012	0	27.5373	0.0795352	0	0.844685	28.5587	16.0259	4.20772	16.6204
M20.4	16.3	609.248	10.0191	0	32.6075	0.271286	0	1.18031	45.0099	19.8661	6.10412	27.4222
M20.5	21.8	641.419	12.6697	0	35	0.267688	0	0.379191	62.6139	22.4496	8.12655	40.1617
M20.6	27.3	679.36	15.2212	0	40.2896	0.491679	0	1.11156	81.2333	27.3712	10.3407	55.1867
M20.7	33.3	727.809	17.784	0	44.2961	0.735645	0	1.19684	102.187	32.2391	12.9434	74.3725
M20.8	39.3	787.451	20.265	0	48.7417	0.610137	0	1.22322	124.44	38.3817	15.9577	97.9908

## Sheet: PpCB21
	PpCβ21 #1																								Regression
Sample	Fed-batch time (h)	Reactor V (ml)	[3-HP] (g l-1)	[Glycerol] (g l-1)	[Biomass] (g l-1)	SD [Biomass]	Total biomass (g)	Total 3-HP (g)	Yx/s (g g-1)	Y3HP/s (g g-1)	Y3HP/s (Cmol Cmol-1)	Y3HP/x (g g-1)	ln(XV XoVo-1)	µ (h-1)				Sample	DO600 #1	DO600 #2	DO600 #3	Average DO600	SD		Slope	0.354221
M21.1	0	540	2.35137	0.52647	22.425	0.318198	12.1095	1.26974	0.247798	0.163816	0.1748	0.656803	0	0.0278996				M21.1	0.59	0.586	0.561	0.579	0.0157162		SD	0.0065082
M21.2	5.3	558.842	4.89354	0	25.5511	1.09807	14.279	2.73472					0.164803					M21.2	0.347	0.36	0.375	0.360667	0.0140119
M21.3	10.8	581.971	7.92842	0	26.9916	0.89892	15.7083	4.61411					0.260201					M21.3	0.393	0.373	0.377	0.381	0.010583
M21.4	16.3	609.248	10.9281	0	29.2586	0.883652	17.8258	6.65791					0.386654					M21.4	0.42	0.406	0.447	0.413	0.00989949
M21.5	21.8	641.419	13.9375	0	32.7833	0.0288675	21.0278	8.93978					0.551857					M21.5	0.492	0.484	0.488	0.488	0.004
M21.6	27.3	679.36	16.706	0	37.8308	1.00004	25.7007	11.3494					0.752529					M21.6	0.532	0.525	0.545	0.534	0.0101489
M21.7	33.3	727.809	19.3144	0	42.0814	1.21495	30.6272	14.0572					0.9279					M21.7	0.604	0.599	0.579	0.594	0.0132288
M21.8	39.3	787.451	21.9221	0	45.85	0.360555	36.1046	17.2626					1.09243					M21.8	0.657	0.654	0.64	0.650333	0.00907377
		Measured DCW			Calculated DCW from linear regression													Discarted
	PpCβ21 #2
Sample	Fed-batch time (h)	Reactor V (ml)	[3-HP] (g/L)	[Glycerol] (g/L)	[Biomass] (g l-1)	SD [Biomass]	Total biomass (g)	Total 3-HP (g)	Yx/s (g g-1)	Y3HP/s (g g-1)	Y3HP/s (Cmol Cmol-1)	Y3HP/x (g g-1)	ln(XV XoVo-1)	µ (h-1)				Sample	DO600 #1	DO600 #2	DO600 #3	Average DO600	SD
M21.1R	0	540	2.5474	0.417599	22.7833	0.425245	12.303	1.3756	0.223815	0.153197	0.163469	0.68056	0	0.0259285				M21.1R	0.565	0.614	0.544	0.5545	0.0148492
M21.2R	5.3	558.842	5.09193	0	25.8345	0.987317	14.4374	2.84559					0.15998					M21.2R	0.354	0.362	0.378	0.364667	0.0122202
M21.3R	10.8	581.971	7.86	0	27.9834	0.741906	16.2855	4.57429					0.280434					M21.3R	0.387	0.402	0.396	0.395	0.00754983
M21.4R	16.3	609.248	10.6964	0	29.6601	0.741344	18.0703	6.51679					0.384429					M21.4R	0.411	0.42	0.425	0.418667	0.0070946
M21.5R	21.8	641.419	13.454	0	32.45	0.377492	20.814	8.62967					0.525784					M21.5R	0.461	0.458	0.466	0.461667	0.00404145
M21.6R	27.3	679.36	15.7485	0	37.4529	1.03801	25.444	10.6989					0.726639					M21.6R	0.52	0.541	0.525	0.528667	0.0109697
M21.7R	33.3	727.809	18.3442	0	41.1604	1.24725	29.957	13.3511					0.889918					M21.7R	0.565	0.591	0.587	0.581	0.014
M21.8R	39.3	787.451	20.8962	0	42.8167	0.568624	33.716	16.4547					1.00813					M21.8R	0.607	0.63	0.621	0.619333	0.0115902
	PpCβ21 Average and SD
Sample	Fed-batch time (h)	Reactor V (ml)	[3-HP] (g l-1)	[Glycerol] (g l-1)	[Biomass] (g l-1)	SD [3-HP]	SD [Glycerol]	SD [Biomass]	Total methanol added (g l-1)	Total biomass (g)	Total 3-HP (g)	Total MeOH added (g)
M21.1	0	540	2.44939	0.472035	22.6042	0.138614	0.0769832	0.529976	0	12.2062	1.32267	0
M21.2	5.3	558.842	4.99274	0	25.6928	0.14028	0	1.4776	13.3518	14.3582	2.79015	7.46156
M21.3	10.8	581.971	7.89421	0	27.4875	0.0483818	0	1.17009	28.5587	15.9969	4.5942	16.6204
M21.4	16.3	609.248	10.8123	0	29.4594	0.163795	0	1.15489	45.0099	17.9481	6.58735	27.4222
M21.5	21.8	641.419	13.6958	0	32.6167	0.341874	0	0.380516	62.6139	20.9209	8.78473	40.1617
M21.6	27.3	679.36	16.2273	0	37.6419	0.677041	0	1.44169	81.2333	25.5724	11.0242	55.1867
M21.7	33.3	727.809	18.8293	0	41.6209	0.686072	0	1.74201	102.187	30.2921	13.7041	74.3725
M21.8	39.3	787.451	21.4092	0	44.3333	0.725449	0	0.684242	124.44	34.9103	16.8587	97.9908

## Sheet: PpCB21P
	PpCβ21_PseFDH(V9) #1																								Regression
Sample	Fed-batch time (h)	Reactor V (ml)	[3-HP] (g l-1)	[Glycerol] (g l-1)	[Biomass] (g l-1)	SD [Biomass]	Total biomass (g)	Total 3-HP (g)	Yx/s (g g-1)	Y3HP/s (g g-1)	Y3HP/s (Cmol Cmol-1)	Y3HP/x (g g-1)	ln(XV XoVo-1)	µ (h-1)				Sample	DO600 #1	DO600 #2	DO600 #3	Average DO600	SD		Slope	0.352909
M21P.1	0	540	1.0076	0.5618	20.35	0.15	10.989	0.544104	0.198444	0.150078	0.160141	0.751963	0	0.0264283				M21P.1	0.535	0.521	0.532	0.529333	0.00737111		SD	0.0065396
M21P.2	5.3	558.842	2.0096	0	20.5393	0.423949	11.4782	1.12305					0.0435566					M21P.2	0.294	0.289	0.29	0.291	0.00264575
M21P.3	10.8	581.971	4.3263	0	22.4215	0.903845	13.0486	2.51778					0.171788					M21P.3	0.305	0.321	0.327	0.317667	0.0113725
M21P.4	16.3	609.248	7.2623	0	25.6682	0.690645	15.6383	4.42454					0.352829					M21P.4	0.356	0.37	0.365	0.363667	0.0070946
M21P.5	21.8	641.419	10.0877	0	27.6	0.173205	17.7032	6.47044					0.476848					M21P.5	0.425	0.42	0.419	0.421333	0.00321455
M21P.6	27.3	679.36	13.0658	0	30.5854	0.889478	20.7785	8.87639					0.637025					M21P.6	0.444	0.431	0.425	0.433333	0.00971253
M21P.7	33.3	727.809	15.9677	0	33.6667	0.23094	24.5029	11.6214					0.801897					M21P.7	0.464	0.476	0.483	0.474333	0.00960902
M21P.8	39.3	787.451	18.7014	0	38.4333	0.104083	30.2644	14.7264					1.01308					M21P.8	0.529	0.524	0.525	0.526	0.00264575
		Measured DCW			Calculated DCW from linear regression
	PpCβ21_PseFDH(V9) #2
Sample	Fed-batch time (h)	Reactor V (ml)	[3-HP] (g/L)	[Glycerol] (g/L)	[Biomass] (g l-1)	SD [Biomass]	Total biomass (g)	Total 3-HP (g)	Yx/s (g g-1)	Y3HP/s (g g-1)	Y3HP/s (Cmol Cmol-1)	Y3HP/x (g g-1)	ln(XV XoVo-1)	µ (h-1)				Sample	DO600 #1	DO600 #2	DO600 #3	Average DO600	SD
M21P.1R	0	540	1.1508	0.4338	20.3	0.15	10.962	0.621432	0.203981	0.154016	0.164343	0.751659	0	0.0268065				M21P.1R	0.52	0.504	0.527	0.517	0.0117898
M21P.2R	5.3	558.842	2.1943	0	20.6804	0.78113	11.5571	1.22627					0.052866					M21P.2R	0.282	0.3	0.297	0.293	0.00964365
M21P.3R	10.8	581.971	4.7621	0	23.5037	0.912328	13.6785	2.7714					0.221388					M21P.3R	0.32	0.338	0.341	0.333	0.0113578
M21P.4R	16.3	609.248	7.8038	0	25.9741	1.04094	15.8247	4.75445					0.367134					M21P.4R	0.362	0.383	0.359	0.368	0.0130767
M21P.5R	21.8	641.419	10.7168	0	28.1167	0.0763763	18.0346	6.87395					0.497855					M21P.5R	0.39	0.421	0.414	0.408333	0.0162583
M21P.6R	27.3	679.36	13.6506	0	31.3853	1.00373	21.322	9.27368					0.665303					M21P.6R	0.434	0.457	0.443	0.444667	0.0115902
M21P.7R	33.3	727.809	16.5056	0	34.4667	0.189297	25.0852	12.0129					0.827842					M21P.7R	0.478	0.481	0.484	0.481	0.003
M21P.8R	39.3	787.451	19.3318	0	39.2	0.1	30.8681	15.2229					1.03529					M21P.8R	0.537	0.533	0.544	0.538	0.00556776
	PpCβ21_PseFDH(V9) Average and SD
Sample	Fed-batch time (h)	Reactor V (ml)	[3-HP] (g l-1)	[Glycerol] (g l-1)	[Biomass] (g l-1)	SD [3-HP]	SD [Glycerol]	SD [Biomass]	Total methanol added (g l-1)	Total biomass (g)	Total 3-HP (g)	Total MeOH added (g)
M21P.1	0	540	1.0792	0.4978	20.325	0.101258	0.0905097	0.212133	0	10.9755	0.582768	0
M21P.2	5.3	558.842	2.10195	0	20.6099	0.130603	0	0.887117	13.3518	11.5177	1.17466	7.46156
M21P.3	10.8	581.971	4.5442	0	22.9626	0.308157	0	1.28503	28.5587	13.3636	2.64459	16.6204
M21P.4	16.3	609.248	7.53305	0	25.8211	0.382898	0	1.2464	45.0099	15.7315	4.58949	27.4222
M21P.5	21.8	641.419	10.4022	0	27.8583	0.444841	0	0.190502	62.6139	17.8689	6.6722	40.1617
M21P.6	27.3	679.36	13.3582	0	30.9854	0.413516	0	1.33938	81.2333	21.0502	9.07503	55.1867
M21P.7	33.3	727.809	16.2367	0	34.0667	0.380353	0	0.299357	102.187	24.794	11.8172	74.3725
M21P.8	39.3	787.451	19.0166	0	38.8167	0.44576	0	0.144416	124.44	30.5662	14.9746	97.9908

## Sheet: Process calc
	Samples	Date	Time	Fermentation time (h)	Feeding time (h)	MetOH flow rate (ml h-1)	Salts+vit flow rate (ml h-1)	Reactor volume (ml)	MetOH added (ml)	Salts+vit added (ml)	Total MetOH added (g l-1)	Estimated [biomass] (g l-1)						mu set point	0.03	h-1
		2023-04-18	21:05:00	27.7	0	1.53	1.53	540	0	0		22
DCW	M1	2023-04-18	21:10:00	27.8	0	0	0	540	0	0	0	22						X0	22	g/L
	Fed-batch start	2023-04-18	21:11:00	27.8167	0.0166667	1.64918	1.64918	540.055	0.0274863	0.0274863	0.0403091	22.0088
		2023-04-18	21:16:00	27.9	0.1	1.65413	1.65413	540.331	0.165331	0.165331	0.242336	22.0527						V0	0.54	L
		2023-04-18	21:21:00	27.9833	0.183333	1.65827	1.65827	540.607	0.30352	0.30352	0.444663	22.0967						Y*XS	0.273
		2023-04-18	21:26:00	28.0667	0.266667	1.66242	1.66242	540.884	0.442055	0.442055	0.647288	22.1407						S0	792	g/L
		2023-04-18	21:31:00	28.15	0.35	1.66658	1.66658	541.162	0.580937	0.580937	0.850212	22.1849						p feeding			p sals	1.0055
		2023-04-18	21:36:00	28.2333	0.433333	1.67076	1.67076	541.44	0.720167	0.720167	1.05343	22.2291						ρ brou			p metoh	0.792
		2023-04-18	21:41:00	28.3167	0.516667	1.67494	1.67494	541.719	0.859745	0.859745	1.25696	22.2733						ρ base
		2023-04-18	21:46:00	28.4	0.6	1.67913	1.67913	541.999	0.999672	0.999672	1.46078	22.3176						ρ H20
		2023-04-18	21:51:00	28.4833	0.683333	1.68333	1.68333	542.28	1.13995	1.13995	1.6649	22.362						X0 real
		2023-04-18	21:56:00	28.5667	0.766667	1.68755	1.68755	542.561	1.28058	1.28058	1.86932	22.4065						Y*O2/X
		2023-04-18	22:01:00	28.65	0.85	1.69177	1.69177	542.843	1.42156	1.42156	2.07403	22.451						Y*CO2/X
		2023-04-18	22:06:00	28.7333	0.933333	1.69601	1.69601	543.126	1.56289	1.56289	2.27905	22.4956						Factor a			cabal cada
		2023-04-18	22:11:00	28.8167	1.01667	1.70025	1.70025	543.409	1.70458	1.70458	2.48437	22.5402						F0	1.64835	ml/h	0.824176
		2023-04-18	22:16:00	28.9	1.1	1.70451	1.70451	543.693	1.84662	1.84662	2.68998	22.5849						F0 real
		2023-04-18	22:21:00	28.9833	1.18333	1.70877	1.70877	543.978	1.98902	1.98902	2.8959	22.6297						FW0
		2023-04-18	22:26:00	29.0667	1.26667	1.71305	1.71305	544.264	2.13178	2.13178	3.10211	22.6745
		2023-04-18	22:31:00	29.15	1.35	1.71734	1.71734	544.55	2.27489	2.27489	3.30862	22.7194						YO2
		2023-04-18	22:36:00	29.2333	1.43333	1.72164	1.72164	544.837	2.41836	2.41836	3.51544	22.7644						mO2		mol/g·min
		2023-04-18	22:41:00	29.3167	1.51667	1.72595	1.72595	545.124	2.56219	2.56219	3.72255	22.8094						YCO2/X
		2023-04-18	22:46:00	29.4	1.6	1.73027	1.73027	545.413	2.70637	2.70637	3.92996	22.8545						mCO2		mol/g·min
		2023-04-18	22:51:00	29.4833	1.68333	1.7346	1.7346	545.702	2.85092	2.85092	4.13767	22.8997
		2023-04-18	22:56:00	29.5667	1.76667	1.73894	1.73894	545.992	2.99584	2.99584	4.34567	22.9449
		2023-04-18	23:01:00	29.65	1.85	1.74329	1.74329	546.282	3.14111	3.14111	4.55398	22.9902
		2023-04-18	23:06:00	29.7333	1.93333	1.74766	1.74766	546.573	3.28675	3.28675	4.76259	23.0356
		2023-04-18	23:11:00	29.8167	2.01667	1.75203	1.75203	546.866	3.43275	3.43275	4.97149	23.081
		2023-04-18	23:16:00	29.9	2.1	1.75642	1.75642	547.158	3.57912	3.57912	5.1807	23.1265
		2023-04-18	23:21:00	29.9833	2.18333	1.76081	1.76081	547.452	3.72585	3.72585	5.3902	23.1721
		2023-04-18	23:26:00	30.0667	2.26667	1.76522	1.76522	547.746	3.87296	3.87296	5.60001	23.2177
		2023-04-18	23:31:00	30.15	2.35	1.76964	1.76964	548.041	4.02043	4.02043	5.81011	23.2634
		2023-04-18	23:36:00	30.2333	2.43333	1.77407	1.77407	548.337	4.16826	4.16826	6.02051	23.3091
		2023-04-18	23:41:00	30.3167	2.51667	1.77851	1.77851	548.633	4.31647	4.31647	6.23121	23.3549
		2023-04-18	23:46:00	30.4	2.6	1.78296	1.78296	548.93	4.46505	4.46505	6.44221	23.4008
		2023-04-18	23:51:00	30.4833	2.68333	1.78742	1.78742	549.228	4.61401	4.61401	6.65351	23.4468
		2023-04-18	23:56:00	30.5667	2.76667	1.7919	1.7919	549.527	4.76333	4.76333	6.8651	23.4928
		2023-04-19	1900-01-01 00:01:00	30.65	2.85	1.79638	1.79638	549.826	4.91303	4.91303	7.077	23.5389
		2023-04-19	1900-01-01 00:06:00	30.7333	2.93333	1.80088	1.80088	550.126	5.0631	5.0631	7.2892	23.585
		2023-04-19	1900-01-01 00:11:00	30.8167	3.01667	1.80539	1.80539	550.427	5.21355	5.21355	7.50169	23.6312
		2023-04-19	1900-01-01 00:16:00	30.9	3.1	1.80991	1.80991	550.729	5.36438	5.36438	7.71448	23.6775
		2023-04-19	1900-01-01 00:21:00	30.9833	3.18333	1.81444	1.81444	551.031	5.51558	5.51558	7.92757	23.7238
		2023-04-19	1900-01-01 00:26:00	31.0667	3.26667	1.81898	1.81898	551.334	5.66716	5.66716	8.14096	23.7702
		2023-04-19	1900-01-01 00:31:00	31.15	3.35	1.82353	1.82353	551.638	5.81912	5.81912	8.35465	23.8167
		2023-04-19	1900-01-01 00:36:00	31.2333	3.43333	1.8281	1.8281	551.943	5.97146	5.97146	8.56864	23.8632
		2023-04-19	1900-01-01 00:41:00	31.3167	3.51667	1.83267	1.83267	552.248	6.12419	6.12419	8.78293	23.9098
		2023-04-19	1900-01-01 00:46:00	31.4	3.6	1.83726	1.83726	552.555	6.27729	6.27729	8.99751	23.9565
		2023-04-19	1900-01-01 00:51:00	31.4833	3.68333	1.84186	1.84186	552.862	6.43078	6.43078	9.21239	24.0032
		2023-04-19	1900-01-01 00:56:00	31.5667	3.76667	1.84647	1.84647	553.169	6.58465	6.58465	9.42758	24.05
		2023-04-19	1900-01-01 01:01:00	31.65	3.85	1.85109	1.85109	553.478	6.73891	6.73891	9.64306	24.0968
		2023-04-19	1900-01-01 01:06:00	31.7333	3.93333	1.85573	1.85573	553.787	6.89355	6.89355	9.85883	24.1437
		2023-04-19	1900-01-01 01:11:00	31.8167	4.01667	1.86037	1.86037	554.097	7.04859	7.04859	10.0749	24.1907
		2023-04-19	1900-01-01 01:16:00	31.9	4.1	1.86503	1.86503	554.408	7.204	7.204	10.2913	24.2378
		2023-04-19	1900-01-01 01:21:00	31.9833	4.18333	1.8697	1.8697	554.72	7.35981	7.35981	10.508	24.2849
		2023-04-19	1900-01-01 01:26:00	32.0667	4.26667	1.87438	1.87438	555.032	7.51601	7.51601	10.7249	24.3321
		2023-04-19	1900-01-01 01:31:00	32.15	4.35	1.87907	1.87907	555.345	7.6726	7.6726	10.9422	24.3793
		2023-04-19	1900-01-01 01:36:00	32.2333	4.43333	1.88377	1.88377	555.659	7.82958	7.82958	11.1598	24.4266
		2023-04-19	1900-01-01 01:41:00	32.3167	4.51667	1.88849	1.88849	555.974	7.98695	7.98695	11.3776	24.474
		2023-04-19	1900-01-01 01:46:00	32.4	4.6	1.89321	1.89321	556.289	8.14472	8.14472	11.5958	24.5214
		2023-04-19	1900-01-01 01:51:00	32.4833	4.68333	1.89795	1.89795	556.606	8.30288	8.30288	11.8143	24.5689
		2023-04-19	1900-01-01 01:56:00	32.5667	4.76667	1.9027	1.9027	556.923	8.46144	8.46144	12.033	24.6165
		2023-04-19	1900-01-01 02:01:00	32.65	4.85	1.90747	1.90747	557.241	8.6204	8.6204	12.2521	24.6641
		2023-04-19	1900-01-01 02:06:00	32.7333	4.93333	1.91224	1.91224	557.56	8.77975	8.77975	12.4714	24.7118
		2023-04-19	1900-01-01 02:11:00	32.8167	5.01667	1.91703	1.91703	557.879	8.9395	8.9395	12.6911	24.7596
		2023-04-19	1900-01-01 02:16:00	32.9	5.1	1.92183	1.92183	558.199	9.09966	9.09966	12.911	24.8074
		2023-04-19	1900-01-01 02:21:00	32.9833	5.18333	1.92664	1.92664	558.52	9.26021	9.26021	13.1313	24.8553
	M2	2023-04-19	1900-01-01 02:26:00	33.0667	5.26667	1.93146	1.93146	558.842	9.42116	9.42116	13.3518	24.9033
		2023-04-19	1900-01-01 02:31:00	33.15	5.35	1.93629	1.93629	559.165	9.58252	9.58252	13.5727	24.9513
		2023-04-19	1900-01-01 02:36:00	33.2333	5.43333	1.94114	1.94114	559.489	9.74428	9.74428	13.7938	24.9994
		2023-04-19	1900-01-01 02:41:00	33.3167	5.51667	1.946	1.946	559.813	9.90645	9.90645	14.0152	25.0475
		2023-04-19	1900-01-01 02:46:00	33.4	5.6	1.95087	1.95087	560.138	10.069	10.069	14.237	25.0957
		2023-04-19	1900-01-01 02:51:00	33.4833	5.68333	1.95575	1.95575	560.464	10.232	10.232	14.459	25.144
		2023-04-19	1900-01-01 02:56:00	33.5667	5.76667	1.96065	1.96065	560.791	10.3954	10.3954	14.6813	25.1924
		2023-04-19	1900-01-01 03:01:00	33.65	5.85	1.96556	1.96556	561.118	10.5592	10.5592	14.9039	25.2408
		2023-04-19	1900-01-01 03:06:00	33.7333	5.93333	1.97048	1.97048	561.447	10.7234	10.7234	15.1269	25.2893
		2023-04-19	1900-01-01 03:11:00	33.8167	6.01667	1.97541	1.97541	561.776	10.888	10.888	15.3501	25.3378
		2023-04-19	1900-01-01 03:16:00	33.9	6.1	1.98035	1.98035	562.106	11.053	11.053	15.5736	25.3864
		2023-04-19	1900-01-01 03:21:00	33.9833	6.18333	1.98531	1.98531	562.437	11.2185	11.2185	15.7974	25.4351
		2023-04-19	1900-01-01 03:26:00	34.0667	6.26667	1.99028	1.99028	562.769	11.3843	11.3843	16.0215	25.4838
		2023-04-19	1900-01-01 03:31:00	34.15	6.35	1.99526	1.99526	563.101	11.5506	11.5506	16.2459	25.5326
		2023-04-19	1900-01-01 03:36:00	34.2333	6.43333	2.00026	2.00026	563.435	11.7173	11.7173	16.4706	25.5814
		2023-04-19	1900-01-01 03:41:00	34.3167	6.51667	2.00526	2.00526	563.769	11.8844	11.8844	16.6956	25.6304
		2023-04-19	1900-01-01 03:46:00	34.4	6.6	2.01028	2.01028	564.104	12.0519	12.0519	16.9209	25.6793
		2023-04-19	1900-01-01 03:51:00	34.4833	6.68333	2.01532	2.01532	564.44	12.2199	12.2199	17.1465	25.7284
		2023-04-19	1900-01-01 03:56:00	34.5667	6.76667	2.02036	2.02036	564.776	12.3882	12.3882	17.3723	25.7775
		2023-04-19	1900-01-01 04:01:00	34.65	6.85	2.02542	2.02542	565.114	12.557	12.557	17.5985	25.8267
		2023-04-19	1900-01-01 04:06:00	34.7333	6.93333	2.03049	2.03049	565.452	12.7262	12.7262	17.825	25.8759
		2023-04-19	1900-01-01 04:11:00	34.8167	7.01667	2.03557	2.03557	565.792	12.8959	12.8959	18.0517	25.9252
		2023-04-19	1900-01-01 04:16:00	34.9	7.1	2.04067	2.04067	566.132	13.0659	13.0659	18.2788	25.9746
		2023-04-19	1900-01-01 04:21:00	34.9833	7.18333	2.04577	2.04577	566.473	13.2364	13.2364	18.5061	26.0241
		2023-04-19	1900-01-01 04:26:00	35.0667	7.26667	2.05089	2.05089	566.815	13.4073	13.4073	18.7338	26.0736
		2023-04-19	1900-01-01 04:31:00	35.15	7.35	2.05603	2.05603	567.157	13.5786	13.5786	18.9617	26.1231
		2023-04-19	1900-01-01 04:36:00	35.2333	7.43333	2.06117	2.06117	567.501	13.7504	13.7504	19.19	26.1728
		2023-04-19	1900-01-01 04:41:00	35.3167	7.51667	2.06633	2.06633	567.845	13.9226	13.9226	19.4185	26.2224
		2023-04-19	1900-01-01 04:46:00	35.4	7.6	2.07151	2.07151	568.19	14.0952	14.0952	19.6473	26.2722
		2023-04-19	1900-01-01 04:51:00	35.4833	7.68333	2.07669	2.07669	568.537	14.2683	14.2683	19.8764	26.322
		2023-04-19	1900-01-01 04:56:00	35.5667	7.76667	2.08189	2.08189	568.884	14.4418	14.4418	20.1058	26.3719
		2023-04-19	1900-01-01 05:01:00	35.65	7.85	2.0871	2.0871	569.231	14.6157	14.6157	20.3355	26.4219
		2023-04-19	1900-01-01 05:06:00	35.7333	7.93333	2.09232	2.09232	569.58	14.7901	14.7901	20.5655	26.4719
		2023-04-19	1900-01-01 05:11:00	35.8167	8.01667	2.09756	2.09756	569.93	14.9649	14.9649	20.7958	26.5219
		2023-04-19	1900-01-01 05:16:00	35.9	8.1	2.10281	2.10281	570.28	15.1401	15.1401	21.0264	26.5721
		2023-04-19	1900-01-01 05:21:00	35.9833	8.18333	2.10808	2.10808	570.632	15.3158	15.3158	21.2573	26.6223
		2023-04-19	1900-01-01 05:26:00	36.0667	8.26667	2.11335	2.11335	570.984	15.4919	15.4919	21.4885	26.6725
		2023-04-19	1900-01-01 05:31:00	36.15	8.35	2.11864	2.11864	571.337	15.6684	15.6684	21.7199	26.7229
		2023-04-19	1900-01-01 05:36:00	36.2333	8.43333	2.12395	2.12395	571.691	15.8454	15.8454	21.9517	26.7733
		2023-04-19	1900-01-01 05:41:00	36.3167	8.51667	2.12926	2.12926	572.046	16.0229	16.0229	22.1837	26.8237
		2023-04-19	1900-01-01 05:46:00	36.4	8.6	2.13459	2.13459	572.401	16.2007	16.2007	22.4161	26.8742
		2023-04-19	1900-01-01 05:51:00	36.4833	8.68333	2.13994	2.13994	572.758	16.3791	16.3791	22.6487	26.9248
		2023-04-19	1900-01-01 05:56:00	36.5667	8.76667	2.14529	2.14529	573.116	16.5578	16.5578	22.8816	26.9755
		2023-04-19	1900-01-01 06:01:00	36.65	8.85	2.15066	2.15066	573.474	16.7371	16.7371	23.1148	27.0262
		2023-04-19	1900-01-01 06:06:00	36.7333	8.93333	2.15605	2.15605	573.833	16.9167	16.9167	23.3483	27.077
		2023-04-19	1900-01-01 06:11:00	36.8167	9.01667	2.16144	2.16144	574.194	17.0969	17.0969	23.5821	27.1278
		2023-04-19	1900-01-01 06:16:00	36.9	9.1	2.16685	2.16685	574.555	17.2774	17.2774	23.8162	27.1787
		2023-04-19	1900-01-01 06:21:00	36.9833	9.18333	2.17228	2.17228	574.917	17.4585	17.4585	24.0506	27.2297
		2023-04-19	1900-01-01 06:26:00	37.0667	9.26667	2.17771	2.17771	575.28	17.6399	17.6399	24.2853	27.2807
		2023-04-19	1900-01-01 06:31:00	37.15	9.35	2.18317	2.18317	575.644	17.8219	17.8219	24.5202	27.3318
		2023-04-19	1900-01-01 06:36:00	37.2333	9.43333	2.18863	2.18863	576.008	18.0042	18.0042	24.7555	27.3829
		2023-04-19	1900-01-01 06:41:00	37.3167	9.51667	2.19411	2.19411	576.374	18.1871	18.1871	24.991	27.4342
		2023-04-19	1900-01-01 06:46:00	37.4	9.6	2.1996	2.1996	576.741	18.3704	18.3704	25.2268	27.4854
		2023-04-19	1900-01-01 06:51:00	37.4833	9.68333	2.20511	2.20511	577.108	18.5541	18.5541	25.463	27.5368
		2023-04-19	1900-01-01 06:56:00	37.5667	9.76667	2.21063	2.21063	577.477	18.7384	18.7384	25.6994	27.5882
		2023-04-19	1900-01-01 07:01:00	37.65	9.85	2.21616	2.21616	577.846	18.923	18.923	25.9361	27.6397
		2023-04-19	1900-01-01 07:06:00	37.7333	9.93333	2.22171	2.22171	578.216	19.1082	19.1082	26.173	27.6912
		2023-04-19	1900-01-01 07:11:00	37.8167	10.0167	2.22727	2.22727	578.588	19.2938	19.2938	26.4103	27.7428
		2023-04-19	1900-01-01 07:16:00	37.9	10.1	2.23284	2.23284	578.96	19.4799	19.4799	26.6479	27.7944
		2023-04-19	1900-01-01 07:21:00	37.9833	10.1833	2.23843	2.23843	579.333	19.6664	19.6664	26.8857	27.8462
		2023-04-19	1900-01-01 07:26:00	38.0667	10.2667	2.24404	2.24404	579.707	19.8534	19.8534	27.1239	27.8979
		2023-04-19	1900-01-01 07:31:00	38.15	10.35	2.24965	2.24965	580.082	20.0409	20.0409	27.3623	27.9498
		2023-04-19	1900-01-01 07:36:00	38.2333	10.4333	2.25528	2.25528	580.458	20.2288	20.2288	27.601	28.0017
		2023-04-19	1900-01-01 07:41:00	38.3167	10.5167	2.26093	2.26093	580.834	20.4172	20.4172	27.84	28.0537
		2023-04-19	1900-01-01 07:46:00	38.4	10.6	2.26659	2.26659	581.212	20.6061	20.6061	28.0793	28.1057
		2023-04-19	1900-01-01 07:51:00	38.4833	10.6833	2.27226	2.27226	581.591	20.7955	20.7955	28.3189	28.1578
	M3	2023-04-19	1900-01-01 07:56:00	38.5667	10.7667	2.27795	2.27795	581.971	20.9853	20.9853	28.5587	28.2099
		2023-04-19	1900-01-01 08:01:00	38.65	10.85	2.28365	2.28365	582.351	21.1756	21.1756	28.7989	28.2622
		2023-04-19	1900-01-01 08:06:00	38.7333	10.9333	2.28937	2.28937	582.733	21.3664	21.3664	29.0393	28.3144
		2023-04-19	1900-01-01 08:11:00	38.8167	11.0167	2.2951	2.2951	583.115	21.5576	21.5576	29.2801	28.3668
		2023-04-19	1900-01-01 08:16:00	38.9	11.1	2.30084	2.30084	583.499	21.7494	21.7494	29.5211	28.4192
		2023-04-19	1900-01-01 08:21:00	38.9833	11.1833	2.3066	2.3066	583.883	21.9416	21.9416	29.7624	28.4717
		2023-04-19	1900-01-01 08:26:00	39.0667	11.2667	2.31238	2.31238	584.269	22.1343	22.1343	30.0039	28.5242
		2023-04-19	1900-01-01 08:31:00	39.15	11.35	2.31816	2.31816	584.655	22.3275	22.3275	30.2458	28.5768
		2023-04-19	1900-01-01 08:36:00	39.2333	11.4333	2.32397	2.32397	585.042	22.5211	22.5211	30.4879	28.6294
		2023-04-19	1900-01-01 08:41:00	39.3167	11.5167	2.32978	2.32978	585.431	22.7153	22.7153	30.7304	28.6821
		2023-04-19	1900-01-01 08:46:00	39.4	11.6	2.33562	2.33562	585.82	22.9099	22.9099	30.9731	28.7349
		2023-04-19	1900-01-01 08:51:00	39.4833	11.6833	2.34146	2.34146	586.21	23.105	23.105	31.2161	28.7878
		2023-04-19	1900-01-01 08:56:00	39.5667	11.7667	2.34732	2.34732	586.601	23.3006	23.3006	31.4594	28.8407
		2023-04-19	1900-01-01 09:01:00	39.65	11.85	2.3532	2.3532	586.993	23.4967	23.4967	31.7029	28.8936
		2023-04-19	1900-01-01 09:06:00	39.7333	11.9333	2.35909	2.35909	587.387	23.6933	23.6933	31.9468	28.9467
		2023-04-19	1900-01-01 09:11:00	39.8167	12.0167	2.36499	2.36499	587.781	23.8904	23.8904	32.1909	28.9997
		2023-04-19	1900-01-01 09:16:00	39.9	12.1	2.37091	2.37091	588.176	24.088	24.088	32.4353	29.0529
		2023-04-19	1900-01-01 09:21:00	39.9833	12.1833	2.37685	2.37685	588.572	24.2861	24.2861	32.68	29.1061
		2023-04-19	1900-01-01 09:26:00	40.0667	12.2667	2.3828	2.3828	588.969	24.4846	24.4846	32.925	29.1594
		2023-04-19	1900-01-01 09:31:00	40.15	12.35	2.38876	2.38876	589.367	24.6837	24.6837	33.1703	29.2127
		2023-04-19	1900-01-01 09:36:00	40.2333	12.4333	2.39474	2.39474	589.767	24.8833	24.8833	33.4158	29.2661
		2023-04-19	1900-01-01 09:41:00	40.3167	12.5167	2.40074	2.40074	590.167	25.0833	25.0833	33.6617	29.3195
		2023-04-19	1900-01-01 09:46:00	40.4	12.6	2.40675	2.40675	590.568	25.2839	25.2839	33.9078	29.3731
		2023-04-19	1900-01-01 09:51:00	40.4833	12.6833	2.41277	2.41277	590.97	25.4849	25.4849	34.1542	29.4266
		2023-04-19	1900-01-01 09:56:00	40.5667	12.7667	2.41881	2.41881	591.373	25.6865	25.6865	34.4008	29.4803
		2023-04-19	1900-01-01 10:01:00	40.65	12.85	2.42486	2.42486	591.777	25.8886	25.8886	34.6478	29.534
		2023-04-19	1900-01-01 10:06:00	40.7333	12.9333	2.43093	2.43093	592.182	26.0912	26.0912	34.895	29.5877
		2023-04-19	1900-01-01 10:11:00	40.8167	13.0167	2.43702	2.43702	592.588	26.2942	26.2942	35.1425	29.6415
		2023-04-19	1900-01-01 10:16:00	40.9	13.1	2.44312	2.44312	592.996	26.4978	26.4978	35.3903	29.6954
		2023-04-19	1900-01-01 10:21:00	40.9833	13.1833	2.44924	2.44924	593.404	26.7019	26.7019	35.6384	29.7494
		2023-04-19	1900-01-01 10:26:00	41.0667	13.2667	2.45537	2.45537	593.813	26.9066	26.9066	35.8867	29.8034
		2023-04-19	1900-01-01 10:31:00	41.15	13.35	2.46151	2.46151	594.223	27.1117	27.1117	36.1353	29.8574
		2023-04-19	1900-01-01 10:36:00	41.2333	13.4333	2.46767	2.46767	594.635	27.3173	27.3173	36.3842	29.9115
		2023-04-19	1900-01-01 10:41:00	41.3167	13.5167	2.47385	2.47385	595.047	27.5235	27.5235	36.6334	29.9657
		2023-04-19	1900-01-01 10:46:00	41.4	13.6	2.48004	2.48004	595.46	27.7301	27.7301	36.8829	30.02
		2023-04-19	1900-01-01 10:51:00	41.4833	13.6833	2.48625	2.48625	595.875	27.9373	27.9373	37.1326	30.0743
		2023-04-19	1900-01-01 10:56:00	41.5667	13.7667	2.49247	2.49247	596.29	28.145	28.145	37.3826	30.1286
		2023-04-19	1900-01-01 11:01:00	41.65	13.85	2.49871	2.49871	596.707	28.3533	28.3533	37.6329	30.1831
		2023-04-19	1900-01-01 11:06:00	41.7333	13.9333	2.50497	2.50497	597.124	28.562	28.562	37.8834	30.2375
		2023-04-19	1900-01-01 11:11:00	41.8167	14.0167	2.51124	2.51124	597.543	28.7713	28.7713	38.1343	30.2921
		2023-04-19	1900-01-01 11:16:00	41.9	14.1	2.51752	2.51752	597.962	28.9811	28.9811	38.3854	30.3467
		2023-04-19	1900-01-01 11:21:00	41.9833	14.1833	2.52383	2.52383	598.383	29.1914	29.1914	38.6368	30.4014
		2023-04-19	1900-01-01 11:26:00	42.0667	14.2667	2.53014	2.53014	598.804	29.4022	29.4022	38.8884	30.4561
		2023-04-19	1900-01-01 11:31:00	42.15	14.35	2.53648	2.53648	599.227	29.6136	29.6136	39.1404	30.5109
		2023-04-19	1900-01-01 11:36:00	42.2333	14.4333	2.54283	2.54283	599.651	29.8255	29.8255	39.3926	30.5657
		2023-04-19	1900-01-01 11:41:00	42.3167	14.5167	2.54919	2.54919	600.076	30.038	30.038	39.6451	30.6206
		2023-04-19	1900-01-01 11:46:00	42.4	14.6	2.55557	2.55557	600.502	30.2509	30.2509	39.8978	30.6756
		2023-04-19	1900-01-01 11:51:00	42.4833	14.6833	2.56197	2.56197	600.929	30.4644	30.4644	40.1509	30.7306
		2023-04-19	1900-01-01 11:56:00	42.5667	14.7667	2.56838	2.56838	601.357	30.6784	30.6784	40.4042	30.7857
		2023-04-19	1900-01-01 12:01:00	42.65	14.85	2.57481	2.57481	601.786	30.893	30.893	40.6577	30.8408
		2023-04-19	1900-01-01 12:06:00	42.7333	14.9333	2.58126	2.58126	602.216	31.1081	31.1081	40.9116	30.896
		2023-04-19	1900-01-01 12:11:00	42.8167	15.0167	2.58772	2.58772	602.648	31.3238	31.3238	41.1657	30.9513
		2023-04-19	1900-01-01 12:16:00	42.9	15.1	2.59419	2.59419	603.08	31.5399	31.5399	41.4201	31.0066
		2023-04-19	1900-01-01 12:21:00	42.9833	15.1833	2.60069	2.60069	603.513	31.7567	31.7567	41.6748	31.0619
		2023-04-19	1900-01-01 12:26:00	43.0667	15.2667	2.6072	2.6072	603.948	31.9739	31.9739	41.9297	31.1174
		2023-04-19	1900-01-01 12:31:00	43.15	15.35	2.61372	2.61372	604.383	32.1917	32.1917	42.1849	31.1729
		2023-04-19	1900-01-01 12:36:00	43.2333	15.4333	2.62027	2.62027	604.82	32.4101	32.4101	42.4404	31.2284
		2023-04-19	1900-01-01 12:41:00	43.3167	15.5167	2.62682	2.62682	605.258	32.629	32.629	42.6961	31.284
		2023-04-19	1900-01-01 12:46:00	43.4	15.6	2.6334	2.6334	605.697	32.8485	32.8485	42.9521	31.3397
		2023-04-19	1900-01-01 12:51:00	43.4833	15.6833	2.63999	2.63999	606.137	33.0685	33.0685	43.2084	31.3954
		2023-04-19	1900-01-01 12:56:00	43.5667	15.7667	2.6466	2.6466	606.578	33.289	33.289	43.465	31.4512
		2023-04-19	1900-01-01 13:01:00	43.65	15.85	2.65322	2.65322	607.02	33.5101	33.5101	43.7218	31.5071
		2023-04-19	1900-01-01 13:06:00	43.7333	15.9333	2.65987	2.65987	607.464	33.7318	33.7318	43.9789	31.563
		2023-04-19	1900-01-01 13:11:00	43.8167	16.0167	2.66652	2.66652	607.908	33.954	33.954	44.2362	31.6189
		2023-04-19	1900-01-01 13:16:00	43.9	16.1	2.6732	2.6732	608.353	34.1767	34.1767	44.4938	31.6749
		2023-04-19	1900-01-01 13:21:00	43.9833	16.1833	2.67989	2.67989	608.8	34.4001	34.4001	44.7517	31.731
	M4	2023-04-19	1900-01-01 13:26:00	44.0667	16.2667	2.6866	2.6866	609.248	34.6239	34.6239	45.0099	31.7871
		2023-04-19	1900-01-01 13:31:00	44.15	16.35	2.69332	2.69332	609.697	34.8484	34.8484	45.2683	31.8433
		2023-04-19	1900-01-01 13:36:00	44.2333	16.4333	2.70006	2.70006	610.147	35.0734	35.0734	45.527	31.8996
		2023-04-19	1900-01-01 13:41:00	44.3167	16.5167	2.70682	2.70682	610.598	35.299	35.299	45.7859	31.9559
		2023-04-19	1900-01-01 13:46:00	44.4	16.6	2.7136	2.7136	611.05	35.5251	35.5251	46.0451	32.0123
		2023-04-19	1900-01-01 13:51:00	44.4833	16.6833	2.72039	2.72039	611.504	35.7518	35.7518	46.3046	32.0687
		2023-04-19	1900-01-01 13:56:00	44.5667	16.7667	2.7272	2.7272	611.958	35.9791	35.9791	46.5643	32.1252
		2023-04-19	1900-01-01 14:01:00	44.65	16.85	2.73403	2.73403	612.414	36.2069	36.2069	46.8243	32.1817
		2023-04-19	1900-01-01 14:06:00	44.7333	16.9333	2.74087	2.74087	612.871	36.4353	36.4353	47.0846	32.2383
		2023-04-19	1900-01-01 14:11:00	44.8167	17.0167	2.74773	2.74773	613.329	36.6643	36.6643	47.3451	32.2949
		2023-04-19	1900-01-01 14:16:00	44.9	17.1	2.75461	2.75461	613.788	36.8938	36.8938	47.6059	32.3516
		2023-04-19	1900-01-01 14:21:00	44.9833	17.1833	2.7615	2.7615	614.248	37.124	37.124	47.8669	32.4084
		2023-04-19	1900-01-01 14:26:00	45.0667	17.2667	2.76842	2.76842	614.709	37.3547	37.3547	48.1283	32.4652
		2023-04-19	1900-01-01 14:31:00	45.15	17.35	2.77535	2.77535	615.172	37.5859	37.5859	48.3898	32.5221
		2023-04-19	1900-01-01 14:36:00	45.2333	17.4333	2.78229	2.78229	615.636	37.8178	37.8178	48.6517	32.579
		2023-04-19	1900-01-01 14:41:00	45.3167	17.5167	2.78926	2.78926	616.1	38.0502	38.0502	48.9137	32.636
		2023-04-19	1900-01-01 14:46:00	45.4	17.6	2.79624	2.79624	616.567	38.2833	38.2833	49.1761	32.6931
		2023-04-19	1900-01-01 14:51:00	45.4833	17.6833	2.80324	2.80324	617.034	38.5169	38.5169	49.4387	32.7502
		2023-04-19	1900-01-01 14:56:00	45.5667	17.7667	2.81026	2.81026	617.502	38.751	38.751	49.7016	32.8073
		2023-04-19	1900-01-01 15:01:00	45.65	17.85	2.81729	2.81729	617.972	38.9858	38.9858	49.9647	32.8645
		2023-04-19	1900-01-01 15:06:00	45.7333	17.9333	2.82434	2.82434	618.442	39.2212	39.2212	50.2281	32.9218
		2023-04-19	1900-01-01 15:11:00	45.8167	18.0167	2.83141	2.83141	618.914	39.4571	39.4571	50.4917	32.9791
		2023-04-19	1900-01-01 15:16:00	45.9	18.1	2.8385	2.8385	619.387	39.6937	39.6937	50.7556	33.0365
		2023-04-19	1900-01-01 15:21:00	45.9833	18.1833	2.84561	2.84561	619.862	39.9308	39.9308	51.0198	33.094
		2023-04-19	1900-01-01 15:26:00	46.0667	18.2667	2.85273	2.85273	620.337	40.1685	40.1685	51.2842	33.1515
		2023-04-19	1900-01-01 15:31:00	46.15	18.35	2.85987	2.85987	620.814	40.4069	40.4069	51.5488	33.209
		2023-04-19	1900-01-01 15:36:00	46.2333	18.4333	2.86703	2.86703	621.292	40.6458	40.6458	51.8138	33.2666
		2023-04-19	1900-01-01 15:41:00	46.3167	18.5167	2.8742	2.8742	621.771	40.8853	40.8853	52.0789	33.3243
		2023-04-19	1900-01-01 15:46:00	46.4	18.6	2.8814	2.8814	622.251	41.1254	41.1254	52.3444	33.382
		2023-04-19	1900-01-01 15:51:00	46.4833	18.6833	2.88861	2.88861	622.732	41.3661	41.3661	52.61	33.4398
		2023-04-19	1900-01-01 15:56:00	46.5667	18.7667	2.89584	2.89584	623.215	41.6074	41.6074	52.876	33.4976
		2023-04-19	1900-01-01 16:01:00	46.65	18.85	2.90309	2.90309	623.699	41.8494	41.8494	53.1422	33.5555
		2023-04-19	1900-01-01 16:06:00	46.7333	18.9333	2.91036	2.91036	624.184	42.0919	42.0919	53.4086	33.6134
		2023-04-19	1900-01-01 16:11:00	46.8167	19.0167	2.91764	2.91764	624.67	42.335	42.335	53.6753	33.6714
		2023-04-19	1900-01-01 16:16:00	46.9	19.1	2.92495	2.92495	625.158	42.5788	42.5788	53.9422	33.7294
		2023-04-19	1900-01-01 16:21:00	46.9833	19.1833	2.93227	2.93227	625.646	42.8231	42.8231	54.2094	33.7875
		2023-04-19	1900-01-01 16:26:00	47.0667	19.2667	2.93961	2.93961	626.136	43.0681	43.0681	54.4769	33.8457
		2023-04-19	1900-01-01 16:31:00	47.15	19.35	2.94696	2.94696	626.627	43.3137	43.3137	54.7446	33.9039
		2023-04-19	1900-01-01 16:36:00	47.2333	19.4333	2.95434	2.95434	627.12	43.5599	43.5599	55.0125	33.9622
		2023-04-19	1900-01-01 16:41:00	47.3167	19.5167	2.96174	2.96174	627.613	43.8067	43.8067	55.2807	34.0205
		2023-04-19	1900-01-01 16:46:00	47.4	19.6	2.96915	2.96915	628.108	44.0541	44.0541	55.5491	34.0788
		2023-04-19	1900-01-01 16:51:00	47.4833	19.6833	2.97658	2.97658	628.604	44.3022	44.3022	55.8178	34.1373
		2023-04-19	1900-01-01 16:56:00	47.5667	19.7667	2.98403	2.98403	629.102	44.5508	44.5508	56.0867	34.1958
		2023-04-19	1900-01-01 17:01:00	47.65	19.85	2.9915	2.9915	629.6	44.8001	44.8001	56.3559	34.2543
		2023-04-19	1900-01-01 17:06:00	47.7333	19.9333	2.99899	2.99899	630.1	45.05	45.05	56.6253	34.3129
		2023-04-19	1900-01-01 17:11:00	47.8167	20.0167	3.0065	3.0065	630.601	45.3006	45.3006	56.895	34.3715
		2023-04-19	1900-01-01 17:16:00	47.9	20.1	3.01402	3.01402	631.104	45.5518	45.5518	57.1649	34.4302
		2023-04-19	1900-01-01 17:21:00	47.9833	20.1833	3.02157	3.02157	631.607	45.8036	45.8036	57.4351	34.4889
		2023-04-19	1900-01-01 17:26:00	48.0667	20.2667	3.02913	3.02913	632.112	46.056	46.056	57.7055	34.5477
		2023-04-19	1900-01-01 17:31:00	48.15	20.35	3.03671	3.03671	632.618	46.309	46.309	57.9761	34.6066
		2023-04-19	1900-01-01 17:36:00	48.2333	20.4333	3.04431	3.04431	633.125	46.5627	46.5627	58.247	34.6655
		2023-04-19	1900-01-01 17:41:00	48.3167	20.5167	3.05193	3.05193	633.634	46.8171	46.8171	58.5182	34.7245
		2023-04-19	1900-01-01 17:46:00	48.4	20.6	3.05957	3.05957	634.144	47.072	47.072	58.7896	34.7835
		2023-04-19	1900-01-01 17:51:00	48.4833	20.6833	3.06723	3.06723	634.655	47.3276	47.3276	59.0612	34.8425
		2023-04-19	1900-01-01 17:56:00	48.5667	20.7667	3.07491	3.07491	635.168	47.5839	47.5839	59.333	34.9016
		2023-04-19	1900-01-01 18:01:00	48.65	20.85	3.08261	3.08261	635.682	47.8408	47.8408	59.6051	34.9608
		2023-04-19	1900-01-01 18:06:00	48.7333	20.9333	3.09032	3.09032	636.197	48.0983	48.0983	59.8775	35.02
		2023-04-19	1900-01-01 18:11:00	48.8167	21.0167	3.09806	3.09806	636.713	48.3565	48.3565	60.15	35.0793
		2023-04-19	1900-01-01 18:16:00	48.9	21.1	3.10581	3.10581	637.231	48.6153	48.6153	60.4229	35.1386
		2023-04-19	1900-01-01 18:21:00	48.9833	21.1833	3.11359	3.11359	637.749	48.8747	48.8747	60.6959	35.198
		2023-04-19	1900-01-01 18:26:00	49.0667	21.2667	3.12138	3.12138	638.27	49.1349	49.1349	60.9692	35.2574
		2023-04-19	1900-01-01 18:31:00	49.15	21.35	3.1292	3.1292	638.791	49.3956	49.3956	61.2427	35.3169
		2023-04-19	1900-01-01 18:36:00	49.2333	21.4333	3.13703	3.13703	639.314	49.657	49.657	61.5165	35.3764
		2023-04-19	1900-01-01 18:41:00	49.3167	21.5167	3.14488	3.14488	639.838	49.9191	49.9191	61.7905	35.436
		2023-04-19	1900-01-01 18:46:00	49.4	21.6	3.15275	3.15275	640.364	50.1818	50.1818	62.0648	35.4956
		2023-04-19	1900-01-01 18:51:00	49.4833	21.6833	3.16064	3.16064	640.89	50.4452	50.4452	62.3392	35.5553
DCW	M5	2023-04-19	1900-01-01 18:56:00	49.5667	21.7667	3.16856	3.16856	641.419	50.7093	50.7093	62.6139	35.6151
		2023-04-19	1900-01-01 19:01:00	49.65	21.85	3.17649	3.17649	641.948	50.974	50.974	62.8889	35.6748
		2023-04-19	1900-01-01 19:06:00	49.7333	21.9333	3.18444	3.18444	642.479	51.2394	51.2394	63.1641	35.7347
		2023-04-19	1900-01-01 19:11:00	49.8167	22.0167	3.19241	3.19241	643.011	51.5054	51.5054	63.4395	35.7946
		2023-04-19	1900-01-01 19:16:00	49.9	22.1	3.2004	3.2004	643.544	51.7721	51.7721	63.7151	35.8545
		2023-04-19	1900-01-01 19:21:00	49.9833	22.1833	3.20841	3.20841	644.079	52.0395	52.0395	63.991	35.9145
		2023-04-19	1900-01-01 19:26:00	50.0667	22.2667	3.21644	3.21644	644.615	52.3075	52.3075	64.2671	35.9745
		2023-04-19	1900-01-01 19:31:00	50.15	22.35	3.22449	3.22449	645.152	52.5762	52.5762	64.5434	36.0346
		2023-04-19	1900-01-01 19:36:00	50.2333	22.4333	3.23256	3.23256	645.691	52.8456	52.8456	64.82	36.0947
		2023-04-19	1900-01-01 19:41:00	50.3167	22.5167	3.24066	3.24066	646.231	53.1156	53.1156	65.0968	36.1549
		2023-04-19	1900-01-01 19:46:00	50.4	22.6	3.24877	3.24877	646.773	53.3864	53.3864	65.3738	36.2152
		2023-04-19	1900-01-01 19:51:00	50.4833	22.6833	3.2569	3.2569	647.316	53.6578	53.6578	65.6511	36.2755
		2023-04-19	1900-01-01 19:56:00	50.5667	22.7667	3.26505	3.26505	647.86	53.9299	53.9299	65.9285	36.3358
		2023-04-19	1900-01-01 20:01:00	50.65	22.85	3.27323	3.27323	648.405	54.2026	54.2026	66.2063	36.3962
		2023-04-19	1900-01-01 20:06:00	50.7333	22.9333	3.28142	3.28142	648.952	54.4761	54.4761	66.4842	36.4566
		2023-04-19	1900-01-01 20:11:00	50.8167	23.0167	3.28963	3.28963	649.5	54.7502	54.7502	66.7623	36.5171
		2023-04-19	1900-01-01 20:16:00	50.9	23.1	3.29787	3.29787	650.05	55.025	55.025	67.0407	36.5776
		2023-04-19	1900-01-01 20:21:00	50.9833	23.1833	3.30612	3.30612	650.601	55.3005	55.3005	67.3193	36.6382
		2023-04-19	1900-01-01 20:26:00	51.0667	23.2667	3.3144	3.3144	651.153	55.5767	55.5767	67.5982	36.6988
		2023-04-19	1900-01-01 20:31:00	51.15	23.35	3.32269	3.32269	651.707	55.8536	55.8536	67.8772	36.7595
		2023-04-19	1900-01-01 20:36:00	51.2333	23.4333	3.33101	3.33101	652.262	56.1312	56.1312	68.1565	36.8203
		2023-04-19	1900-01-01 20:41:00	51.3167	23.5167	3.33935	3.33935	652.819	56.4095	56.4095	68.436	36.881
		2023-04-19	1900-01-01 20:46:00	51.4	23.6	3.34771	3.34771	653.377	56.6885	56.6885	68.7157	36.9419
		2023-04-19	1900-01-01 20:51:00	51.4833	23.6833	3.35609	3.35609	653.936	56.9682	56.9682	68.9957	37.0027
		2023-04-19	1900-01-01 20:56:00	51.5667	23.7667	3.36449	3.36449	654.497	57.2485	57.2485	69.2758	37.0636
		2023-04-19	1900-01-01 21:01:00	51.65	23.85	3.37291	3.37291	655.059	57.5296	57.5296	69.5562	37.1246
		2023-04-19	1900-01-01 21:06:00	51.7333	23.9333	3.38135	3.38135	655.623	57.8114	57.8114	69.8368	37.1856
		2023-04-19	1900-01-01 21:11:00	51.8167	24.0167	3.38982	3.38982	656.188	58.0939	58.0939	70.1176	37.2467
		2023-04-19	1900-01-01 21:16:00	51.9	24.1	3.3983	3.3983	656.754	58.3771	58.3771	70.3987	37.3078
		2023-04-19	1900-01-01 21:21:00	51.9833	24.1833	3.40681	3.40681	657.322	58.661	58.661	70.6799	37.369
		2023-04-19	1900-01-01 21:26:00	52.0667	24.2667	3.41534	3.41534	657.891	58.9456	58.9456	70.9614	37.4302
		2023-04-19	1900-01-01 21:31:00	52.15	24.35	3.42388	3.42388	658.462	59.2309	59.2309	71.2431	37.4914
		2023-04-19	1900-01-01 21:36:00	52.2333	24.4333	3.43246	3.43246	659.034	59.5169	59.5169	71.525	37.5527
		2023-04-19	1900-01-01 21:41:00	52.3167	24.5167	3.44105	3.44105	659.607	59.8037	59.8037	71.8071	37.6141
		2023-04-19	1900-01-01 21:46:00	52.4	24.6	3.44966	3.44966	660.182	60.0912	60.0912	72.0895	37.6755
		2023-04-19	1900-01-01 21:51:00	52.4833	24.6833	3.4583	3.4583	660.759	60.3793	60.3793	72.372	37.7369
		2023-04-19	1900-01-01 21:56:00	52.5667	24.7667	3.46695	3.46695	661.337	60.6683	60.6683	72.6548	37.7984
		2023-04-19	1900-01-01 22:01:00	52.65	24.85	3.47563	3.47563	661.916	60.9579	60.9579	72.9378	37.8599
		2023-04-19	1900-01-01 22:06:00	52.7333	24.9333	3.48433	3.48433	662.497	61.2483	61.2483	73.2209	37.9215
		2023-04-19	1900-01-01 22:11:00	52.8167	25.0167	3.49305	3.49305	663.079	61.5393	61.5393	73.5043	37.9831
		2023-04-19	1900-01-01 22:16:00	52.9	25.1	3.5018	3.5018	663.662	61.8312	61.8312	73.7879	38.0448
		2023-04-19	1900-01-01 22:21:00	52.9833	25.1833	3.51056	3.51056	664.247	62.1237	62.1237	74.0718	38.1065
		2023-04-19	1900-01-01 22:26:00	53.0667	25.2667	3.51935	3.51935	664.834	62.417	62.417	74.3558	38.1683
		2023-04-19	1900-01-01 22:31:00	53.15	25.35	3.52816	3.52816	665.422	62.711	62.711	74.64	38.2301
		2023-04-19	1900-01-01 22:36:00	53.2333	25.4333	3.53699	3.53699	666.011	63.0057	63.0057	74.9245	38.2919
		2023-04-19	1900-01-01 22:41:00	53.3167	25.5167	3.54584	3.54584	666.602	63.3012	63.3012	75.2091	38.3538
		2023-04-19	1900-01-01 22:46:00	53.4	25.6	3.55472	3.55472	667.195	63.5975	63.5975	75.494	38.4157
		2023-04-19	1900-01-01 22:51:00	53.4833	25.6833	3.56362	3.56362	667.789	63.8944	63.8944	75.779	38.4777
		2023-04-19	1900-01-01 22:56:00	53.5667	25.7667	3.57254	3.57254	668.384	64.1921	64.1921	76.0643	38.5398
		2023-04-19	1900-01-01 23:01:00	53.65	25.85	3.58148	3.58148	668.981	64.4906	64.4906	76.3498	38.6018
		2023-04-19	1900-01-01 23:06:00	53.7333	25.9333	3.59044	3.59044	669.58	64.7898	64.7898	76.6354	38.6639
		2023-04-19	1900-01-01 23:11:00	53.8167	26.0167	3.59943	3.59943	670.18	65.0898	65.0898	76.9213	38.7261
		2023-04-19	1900-01-01 23:16:00	53.9	26.1	3.60844	3.60844	670.781	65.3905	65.3905	77.2074	38.7883
		2023-04-19	1900-01-01 23:21:00	53.9833	26.1833	3.61747	3.61747	671.384	65.6919	65.6919	77.4937	38.8506
		2023-04-19	1900-01-01 23:26:00	54.0667	26.2667	3.62653	3.62653	671.988	65.9941	65.9941	77.7801	38.9129
		2023-04-19	1900-01-01 23:31:00	54.15	26.35	3.63561	3.63561	672.594	66.2971	66.2971	78.0668	38.9752
		2023-04-19	1900-01-01 23:36:00	54.2333	26.4333	3.64471	3.64471	673.202	66.6008	66.6008	78.3537	39.0376
		2023-04-19	1900-01-01 23:41:00	54.3167	26.5167	3.65383	3.65383	673.811	66.9053	66.9053	78.6408	39.1
		2023-04-19	1900-01-01 23:46:00	54.4	26.6	3.66298	3.66298	674.421	67.2106	67.2106	78.9281	39.1625
		2023-04-19	1900-01-01 23:51:00	54.4833	26.6833	3.67214	3.67214	675.033	67.5166	67.5166	79.2155	39.225
		2023-04-19	1900-01-01 23:56:00	54.5667	26.7667	3.68134	3.68134	675.647	67.8233	67.8233	79.5032	39.2875
		2023-04-20	1900-01-02 00:01:00	54.65	26.85	3.69055	3.69055	676.262	68.1309	68.1309	79.7911	39.3501
		2023-04-20	1900-01-02 00:06:00	54.7333	26.9333	3.69979	3.69979	676.878	68.4392	68.4392	80.0792	39.4128
		2023-04-20	1900-01-02 00:11:00	54.8167	27.0167	3.70905	3.70905	677.497	68.7483	68.7483	80.3674	39.4754
		2023-04-20	1900-01-02 00:16:00	54.9	27.1	3.71833	3.71833	678.116	69.0582	69.0582	80.6559	39.5382
		2023-04-20	1900-01-02 00:21:00	54.9833	27.1833	3.72764	3.72764	678.738	69.3688	69.3688	80.9445	39.6009
	M6	2023-04-20	1900-01-02 00:26:00	55.0667	27.2667	3.73697	3.73697	679.36	69.6802	69.6802	81.2333	39.6637
		2023-04-20	1900-01-02 00:31:00	55.15	27.35	3.74633	3.74633	679.985	69.9924	69.9924	81.5224	39.7266
		2023-04-20	1900-01-02 00:36:00	55.2333	27.4333	3.7557	3.7557	680.611	70.3054	70.3054	81.8116	39.7895
		2023-04-20	1900-01-02 00:41:00	55.3167	27.5167	3.76511	3.76511	681.238	70.6191	70.6191	82.101	39.8524
		2023-04-20	1900-01-02 00:46:00	55.4	27.6	3.77453	3.77453	681.867	70.9337	70.9337	82.3906	39.9154
		2023-04-20	1900-01-02 00:51:00	55.4833	27.6833	3.78398	3.78398	682.498	71.249	71.249	82.6804	39.9784
		2023-04-20	1900-01-02 00:56:00	55.5667	27.7667	3.79345	3.79345	683.13	71.5651	71.5651	82.9704	40.0414
		2023-04-20	1900-01-02 01:01:00	55.65	27.85	3.80295	3.80295	683.764	71.882	71.882	83.2606	40.1045
		2023-04-20	1900-01-02 01:06:00	55.7333	27.9333	3.81246	3.81246	684.399	72.1997	72.1997	83.5509	40.1677
		2023-04-20	1900-01-02 01:11:00	55.8167	28.0167	3.82201	3.82201	685.036	72.5182	72.5182	83.8414	40.2309
		2023-04-20	1900-01-02 01:16:00	55.9	28.1	3.83157	3.83157	685.675	72.8375	72.8375	84.1322	40.2941
		2023-04-20	1900-01-02 01:21:00	55.9833	28.1833	3.84117	3.84117	686.315	73.1576	73.1576	84.4231	40.3573
		2023-04-20	1900-01-02 01:26:00	56.0667	28.2667	3.85078	3.85078	686.957	73.4785	73.4785	84.7142	40.4206
		2023-04-20	1900-01-02 01:31:00	56.15	28.35	3.86042	3.86042	687.6	73.8002	73.8002	85.0055	40.484
		2023-04-20	1900-01-02 01:36:00	56.2333	28.4333	3.87008	3.87008	688.245	74.1227	74.1227	85.2969	40.5473
		2023-04-20	1900-01-02 01:41:00	56.3167	28.5167	3.87977	3.87977	688.892	74.4461	74.4461	85.5886	40.6108
		2023-04-20	1900-01-02 01:46:00	56.4	28.6	3.88948	3.88948	689.54	74.7702	74.7702	85.8804	40.6742
		2023-04-20	1900-01-02 01:51:00	56.4833	28.6833	3.89922	3.89922	690.19	75.0951	75.0951	86.1724	40.7377
		2023-04-20	1900-01-02 01:56:00	56.5667	28.7667	3.90898	3.90898	690.842	75.4209	75.4209	86.4646	40.8012
		2023-04-20	1900-01-02 02:01:00	56.65	28.85	3.91876	3.91876	691.495	75.7474	75.7474	86.7569	40.8648
		2023-04-20	1900-01-02 02:06:00	56.7333	28.9333	3.92857	3.92857	692.15	76.0748	76.0748	87.0495	40.9284
		2023-04-20	1900-01-02 02:11:00	56.8167	29.0167	3.9384	3.9384	692.806	76.403	76.403	87.3422	40.9921
		2023-04-20	1900-01-02 02:16:00	56.9	29.1	3.94826	3.94826	693.464	76.732	76.732	87.6351	41.0558
		2023-04-20	1900-01-02 02:21:00	56.9833	29.1833	3.95815	3.95815	694.124	77.0619	77.0619	87.9281	41.1195
		2023-04-20	1900-01-02 02:26:00	57.0667	29.2667	3.96805	3.96805	694.785	77.3925	77.3925	88.2214	41.1832
		2023-04-20	1900-01-02 02:31:00	57.15	29.35	3.97799	3.97799	695.448	77.724	77.724	88.5148	41.2471
		2023-04-20	1900-01-02 02:36:00	57.2333	29.4333	3.98794	3.98794	696.113	78.0564	78.0564	88.8084	41.3109
		2023-04-20	1900-01-02 02:41:00	57.3167	29.5167	3.99793	3.99793	696.779	78.3895	78.3895	89.1022	41.3748
		2023-04-20	1900-01-02 02:46:00	57.4	29.6	4.00793	4.00793	697.447	78.7235	78.7235	89.3961	41.4387
		2023-04-20	1900-01-02 02:51:00	57.4833	29.6833	4.01797	4.01797	698.117	79.0584	79.0584	89.6902	41.5026
		2023-04-20	1900-01-02 02:56:00	57.5667	29.7667	4.02802	4.02802	698.788	79.394	79.394	89.9845	41.5666
		2023-04-20	1900-01-02 03:01:00	57.65	29.85	4.03811	4.03811	699.461	79.7305	79.7305	90.2789	41.6306
		2023-04-20	1900-01-02 03:06:00	57.7333	29.9333	4.04821	4.04821	700.136	80.0679	80.0679	90.5735	41.6947
		2023-04-20	1900-01-02 03:11:00	57.8167	30.0167	4.05835	4.05835	700.812	80.4061	80.4061	90.8683	41.7588
		2023-04-20	1900-01-02 03:16:00	57.9	30.1	4.06851	4.06851	701.49	80.7451	80.7451	91.1633	41.8229
		2023-04-20	1900-01-02 03:21:00	57.9833	30.1833	4.07869	4.07869	702.17	81.085	81.085	91.4584	41.8871
		2023-04-20	1900-01-02 03:26:00	58.0667	30.2667	4.0889	4.0889	702.852	81.4258	81.4258	91.7537	41.9513
		2023-04-20	1900-01-02 03:31:00	58.15	30.35	4.09913	4.09913	703.535	81.7674	81.7674	92.0491	42.0156
		2023-04-20	1900-01-02 03:36:00	58.2333	30.4333	4.10939	4.10939	704.22	82.1098	82.1098	92.3447	42.0798
		2023-04-20	1900-01-02 03:41:00	58.3167	30.5167	4.11968	4.11968	704.906	82.4531	82.4531	92.6405	42.1442
		2023-04-20	1900-01-02 03:46:00	58.4	30.6	4.12999	4.12999	705.595	82.7973	82.7973	92.9364	42.2085
		2023-04-20	1900-01-02 03:51:00	58.4833	30.6833	4.14033	4.14033	706.285	83.1423	83.1423	93.2325	42.2729
		2023-04-20	1900-01-02 03:56:00	58.5667	30.7667	4.15069	4.15069	706.976	83.4882	83.4882	93.5288	42.3373
		2023-04-20	1900-01-02 04:01:00	58.65	30.85	4.16108	4.16108	707.67	83.835	83.835	93.8252	42.4018
		2023-04-20	1900-01-02 04:06:00	58.7333	30.9333	4.1715	4.1715	708.365	84.1826	84.1826	94.1218	42.4663
		2023-04-20	1900-01-02 04:11:00	58.8167	31.0167	4.18194	4.18194	709.062	84.5311	84.5311	94.4185	42.5308
		2023-04-20	1900-01-02 04:16:00	58.9	31.1	4.19241	4.19241	709.761	84.8804	84.8804	94.7154	42.5953
		2023-04-20	1900-01-02 04:21:00	58.9833	31.1833	4.2029	4.2029	710.461	85.2307	85.2307	95.0125	42.6599
		2023-04-20	1900-01-02 04:26:00	59.0667	31.2667	4.21342	4.21342	711.164	85.5818	85.5818	95.3097	42.7246
		2023-04-20	1900-01-02 04:31:00	59.15	31.35	4.22397	4.22397	711.868	85.9338	85.9338	95.6071	42.7892
		2023-04-20	1900-01-02 04:36:00	59.2333	31.4333	4.23454	4.23454	712.573	86.2867	86.2867	95.9046	42.8539
		2023-04-20	1900-01-02 04:41:00	59.3167	31.5167	4.24514	4.24514	713.281	86.6404	86.6404	96.2023	42.9186
		2023-04-20	1900-01-02 04:46:00	59.4	31.6	4.25577	4.25577	713.99	86.9951	86.9951	96.5001	42.9834
		2023-04-20	1900-01-02 04:51:00	59.4833	31.6833	4.26642	4.26642	714.701	87.3506	87.3506	96.7981	43.0482
		2023-04-20	1900-01-02 04:56:00	59.5667	31.7667	4.2771	4.2771	715.414	87.707	87.707	97.0962	43.113
		2023-04-20	1900-01-02 05:01:00	59.65	31.85	4.28781	4.28781	716.129	88.0644	88.0644	97.3945	43.1779
		2023-04-20	1900-01-02 05:06:00	59.7333	31.9333	4.29854	4.29854	716.845	88.4226	88.4226	97.6929	43.2428
		2023-04-20	1900-01-02 05:11:00	59.8167	32.0167	4.3093	4.3093	717.563	88.7817	88.7817	97.9915	43.3077
		2023-04-20	1900-01-02 05:16:00	59.9	32.1	4.32009	4.32009	718.283	89.1417	89.1417	98.2902	43.3727
		2023-04-20	1900-01-02 05:21:00	59.9833	32.1833	4.3309	4.3309	719.005	89.5026	89.5026	98.5891	43.4376
		2023-04-20	1900-01-02 05:26:00	60.0667	32.2667	4.34174	4.34174	719.729	89.8644	89.8644	98.8881	43.5027
		2023-04-20	1900-01-02 05:31:00	60.15	32.35	4.35261	4.35261	720.454	90.2271	90.2271	99.1873	43.5677
		2023-04-20	1900-01-02 05:36:00	60.2333	32.4333	4.36351	4.36351	721.182	90.5908	90.5908	99.4866	43.6328
		2023-04-20	1900-01-02 05:41:00	60.3167	32.5167	4.37443	4.37443	721.911	90.9553	90.9553	99.786	43.6979
		2023-04-20	1900-01-02 05:46:00	60.4	32.6	4.38538	4.38538	722.641	91.3207	91.3207	100.086	43.7631
		2023-04-20	1900-01-02 05:51:00	60.4833	32.6833	4.39635	4.39635	723.374	91.6871	91.6871	100.385	43.8282
		2023-04-20	1900-01-02 05:56:00	60.5667	32.7667	4.40736	4.40736	724.109	92.0544	92.0544	100.685	43.8934
		2023-04-20	1900-01-02 06:01:00	60.65	32.85	4.41839	4.41839	724.845	92.4226	92.4226	100.985	43.9587
		2023-04-20	1900-01-02 06:06:00	60.7333	32.9333	4.42945	4.42945	725.583	92.7917	92.7917	101.285	44.024
		2023-04-20	1900-01-02 06:11:00	60.8167	33.0167	4.44054	4.44054	726.323	93.1617	93.1617	101.586	44.0893
		2023-04-20	1900-01-02 06:16:00	60.9	33.1	4.45165	4.45165	727.065	93.5327	93.5327	101.886	44.1546
DCW	M7	2023-04-20	1900-01-02 06:21:00	60.9833	33.1833	4.4628	4.4628	727.809	93.9046	93.9046	102.187	44.2199
		2023-04-20	1900-01-02 06:26:00	61.0667	33.2667	4.47397	4.47397	728.555	94.2775	94.2775	102.487	44.2853
		2023-04-20	1900-01-02 06:31:00	61.15	33.35	4.48517	4.48517	729.302	94.6512	94.6512	102.788	44.3507
		2023-04-20	1900-01-02 06:36:00	61.2333	33.4333	4.49639	4.49639	730.052	95.0259	95.0259	103.089	44.4162
		2023-04-20	1900-01-02 06:41:00	61.3167	33.5167	4.50765	4.50765	730.803	95.4016	95.4016	103.39	44.4817
		2023-04-20	1900-01-02 06:46:00	61.4	33.6	4.51893	4.51893	731.556	95.7781	95.7781	103.692	44.5472
		2023-04-20	1900-01-02 06:51:00	61.4833	33.6833	4.53024	4.53024	732.311	96.1557	96.1557	103.993	44.6127
		2023-04-20	1900-01-02 06:56:00	61.5667	33.7667	4.54158	4.54158	733.068	96.5341	96.5341	104.295	44.6783
		2023-04-20	1900-01-02 07:01:00	61.65	33.85	4.55295	4.55295	733.827	96.9135	96.9135	104.596	44.7439
		2023-04-20	1900-01-02 07:06:00	61.7333	33.9333	4.56435	4.56435	734.588	97.2939	97.2939	104.898	44.8095
		2023-04-20	1900-01-02 07:11:00	61.8167	34.0167	4.57577	4.57577	735.35	97.6752	97.6752	105.2	44.8751
		2023-04-20	1900-01-02 07:16:00	61.9	34.1	4.58723	4.58723	736.115	98.0575	98.0575	105.502	44.9408
		2023-04-20	1900-01-02 07:21:00	61.9833	34.1833	4.59871	4.59871	736.881	98.4407	98.4407	105.804	45.0065
		2023-04-20	1900-01-02 07:26:00	62.0667	34.2667	4.61022	4.61022	737.65	98.8249	98.8249	106.106	45.0722
		2023-04-20	1900-01-02 07:31:00	62.15	34.35	4.62176	4.62176	738.42	99.21	99.21	106.409	45.138
		2023-04-20	1900-01-02 07:36:00	62.2333	34.4333	4.63333	4.63333	739.192	99.5961	99.5961	106.711	45.2038
		2023-04-20	1900-01-02 07:41:00	62.3167	34.5167	4.64493	4.64493	739.966	99.9832	99.9832	107.014	45.2696
		2023-04-20	1900-01-02 07:46:00	62.4	34.6	4.65655	4.65655	740.743	100.371	100.371	107.317	45.3354
		2023-04-20	1900-01-02 07:51:00	62.4833	34.6833	4.66821	4.66821	741.521	100.76	100.76	107.62	45.4013
		2023-04-20	1900-01-02 07:56:00	62.5667	34.7667	4.6799	4.6799	742.301	101.15	101.15	107.923	45.4672
		2023-04-20	1900-01-02 08:01:00	62.65	34.85	4.69161	4.69161	743.082	101.541	101.541	108.226	45.5331
		2023-04-20	1900-01-02 08:06:00	62.7333	34.9333	4.70335	4.70335	743.866	101.933	101.933	108.529	45.599
		2023-04-20	1900-01-02 08:11:00	62.8167	35.0167	4.71513	4.71513	744.652	102.326	102.326	108.832	45.665
		2023-04-20	1900-01-02 08:16:00	62.9	35.1	4.72693	4.72693	745.44	102.72	102.72	109.136	45.731
		2023-04-20	1900-01-02 08:21:00	62.9833	35.1833	4.73876	4.73876	746.23	103.115	103.115	109.439	45.797
		2023-04-20	1900-01-02 08:26:00	63.0667	35.2667	4.75062	4.75062	747.022	103.511	103.511	109.743	45.8631
		2023-04-20	1900-01-02 08:31:00	63.15	35.35	4.76251	4.76251	747.815	103.908	103.908	110.047	45.9291
		2023-04-20	1900-01-02 08:36:00	63.2333	35.4333	4.77444	4.77444	748.611	104.306	104.306	110.351	45.9952
		2023-04-20	1900-01-02 08:41:00	63.3167	35.5167	4.78639	4.78639	749.409	104.704	104.704	110.655	46.0613
		2023-04-20	1900-01-02 08:46:00	63.4	35.6	4.79837	4.79837	750.209	105.104	105.104	110.959	46.1275
		2023-04-20	1900-01-02 08:51:00	63.4833	35.6833	4.81038	4.81038	751.01	105.505	105.505	111.264	46.1936
		2023-04-20	1900-01-02 08:56:00	63.5667	35.7667	4.82242	4.82242	751.814	105.907	105.907	111.568	46.2598
		2023-04-20	1900-01-02 09:01:00	63.65	35.85	4.83449	4.83449	752.62	106.31	106.31	111.872	46.326
		2023-04-20	1900-01-02 09:06:00	63.7333	35.9333	4.84659	4.84659	753.428	106.714	106.714	112.177	46.3923
		2023-04-20	1900-01-02 09:11:00	63.8167	36.0167	4.85872	4.85872	754.237	107.119	107.119	112.482	46.4585
		2023-04-20	1900-01-02 09:16:00	63.9	36.1	4.87089	4.87089	755.049	107.525	107.525	112.787	46.5248
		2023-04-20	1900-01-02 09:21:00	63.9833	36.1833	4.88308	4.88308	755.863	107.931	107.931	113.092	46.5911
		2023-04-20	1900-01-02 09:26:00	64.0667	36.2667	4.8953	4.8953	756.679	108.339	108.339	113.397	46.6575
		2023-04-20	1900-01-02 09:31:00	64.15	36.35	4.90755	4.90755	757.497	108.748	108.748	113.702	46.7238
		2023-04-20	1900-01-02 09:36:00	64.2333	36.4333	4.91984	4.91984	758.317	109.158	109.158	114.007	46.7902
		2023-04-20	1900-01-02 09:41:00	64.3167	36.5167	4.93215	4.93215	759.139	109.569	109.569	114.312	46.8566
		2023-04-20	1900-01-02 09:46:00	64.4	36.6	4.9445	4.9445	759.963	109.981	109.981	114.618	46.923
		2023-04-20	1900-01-02 09:51:00	64.4833	36.6833	4.95688	4.95688	760.789	110.395	110.395	114.923	46.9895
		2023-04-20	1900-01-02 09:56:00	64.5667	36.7667	4.96928	4.96928	761.617	110.809	110.809	115.229	47.0559
		2023-04-20	1900-01-02 10:01:00	64.65	36.85	4.98172	4.98172	762.448	111.224	111.224	115.535	47.1224
		2023-04-20	1900-01-02 10:06:00	64.7333	36.9333	4.99419	4.99419	763.28	111.64	111.64	115.841	47.1889
		2023-04-20	1900-01-02 10:11:00	64.8167	37.0167	5.00669	5.00669	764.114	112.057	112.057	116.147	47.2554
		2023-04-20	1900-01-02 10:16:00	64.9	37.1	5.01923	5.01923	764.951	112.475	112.475	116.453	47.322
		2023-04-20	1900-01-02 10:21:00	64.9833	37.1833	5.03179	5.03179	765.79	112.895	112.895	116.759	47.3885
		2023-04-20	1900-01-02 10:26:00	65.0667	37.2667	5.04439	5.04439	766.63	113.315	113.315	117.065	47.4551
		2023-04-20	1900-01-02 10:31:00	65.15	37.35	5.05701	5.05701	767.473	113.737	113.737	117.371	47.5217
		2023-04-20	1900-01-02 10:36:00	65.2333	37.4333	5.06967	5.06967	768.318	114.159	114.159	117.678	47.5884
		2023-04-20	1900-01-02 10:41:00	65.3167	37.5167	5.08236	5.08236	769.165	114.583	114.583	117.984	47.655
		2023-04-20	1900-01-02 10:46:00	65.4	37.6	5.09508	5.09508	770.014	115.007	115.007	118.291	47.7217
		2023-04-20	1900-01-02 10:51:00	65.4833	37.6833	5.10784	5.10784	770.866	115.433	115.433	118.598	47.7884
		2023-04-20	1900-01-02 10:56:00	65.5667	37.7667	5.12062	5.12062	771.719	115.86	115.86	118.904	47.8551
		2023-04-20	1900-01-02 11:01:00	65.65	37.85	5.13344	5.13344	772.575	116.287	116.287	119.211	47.9218
		2023-04-20	1900-01-02 11:06:00	65.7333	37.9333	5.14629	5.14629	773.432	116.716	116.716	119.518	47.9886
		2023-04-20	1900-01-02 11:11:00	65.8167	38.0167	5.15917	5.15917	774.292	117.146	117.146	119.825	48.0553
		2023-04-20	1900-01-02 11:16:00	65.9	38.1	5.17208	5.17208	775.154	117.577	117.577	120.132	48.1221
		2023-04-20	1900-01-02 11:21:00	65.9833	38.1833	5.18503	5.18503	776.018	118.009	118.009	120.44	48.1889
		2023-04-20	1900-01-02 11:26:00	66.0667	38.2667	5.19801	5.19801	776.885	118.442	118.442	120.747	48.2557
		2023-04-20	1900-01-02 11:31:00	66.15	38.35	5.21102	5.21102	777.753	118.877	118.877	121.054	48.3226
		2023-04-20	1900-01-02 11:36:00	66.2333	38.4333	5.22406	5.22406	778.624	119.312	119.312	121.362	48.3894
		2023-04-20	1900-01-02 11:41:00	66.3167	38.5167	5.23714	5.23714	779.497	119.748	119.748	121.669	48.4563
		2023-04-20	1900-01-02 11:46:00	66.4	38.6	5.25025	5.25025	780.372	120.186	120.186	121.977	48.5232
		2023-04-20	1900-01-02 11:51:00	66.4833	38.6833	5.26339	5.26339	781.249	120.624	120.624	122.284	48.5901
		2023-04-20	1900-01-02 11:56:00	66.5667	38.7667	5.27657	5.27657	782.128	121.064	121.064	122.592	48.657
		2023-04-20	1900-01-02 12:01:00	66.65	38.85	5.28978	5.28978	783.01	121.505	121.505	122.9	48.7239
		2023-04-20	1900-01-02 12:06:00	66.7333	38.9333	5.30302	5.30302	783.894	121.947	121.947	123.208	48.7909
		2023-04-20	1900-01-02 12:11:00	66.8167	39.0167	5.31629	5.31629	784.78	122.39	122.39	123.516	48.8579
		2023-04-20	1900-01-02 12:16:00	66.9	39.1	5.3296	5.3296	785.668	122.834	122.834	123.824	48.9248
		2023-04-20	1900-01-02 12:21:00	66.9833	39.1833	5.34294	5.34294	786.559	123.279	123.279	124.132	48.9919
DCW	M8	2023-04-20	1900-01-02 12:26:00	67.0667	39.2667	5.35631	5.35631	787.451	123.726	123.726	124.44	49.0589
		2023-04-20	1900-01-02 12:31:00	67.15	39.35	5.36972	5.36972	788.346	124.173	124.173	124.749	49.1259
		2023-04-20	1900-01-02 12:36:00	67.2333	39.4333	5.38316	5.38316	789.244	124.622	124.622	125.057	49.193
		2023-04-20	1900-01-02 12:41:00	67.3167	39.5167	5.39664	5.39664	790.143	125.071	125.071	125.365	49.26
		2023-04-20	1900-01-02 12:46:00	67.4	39.6	5.41014	5.41014	791.045	125.522	125.522	125.674	49.3271
		2023-04-20	1900-01-02 12:51:00	67.4833	39.6833	5.42369	5.42369	791.949	125.974	125.974	125.982	49.3942
		2023-04-20	1900-01-02 12:56:00	67.5667	39.7667	5.43726	5.43726	792.855	126.427	126.427	126.291	49.4613
		2023-04-20	1900-01-02 13:01:00	67.65	39.85	5.45087	5.45087	793.763	126.882	126.882	126.6	49.5284

## Sheet: Process metrics
		PpCβ20
		R1	Error reconc	R2	Error reconc	Average	SD		Average
	Final 3-HP titer (g l-1)	19.8336	-	20.6965	-	20.265	0.610137	g l-1	20.265
	Qp (g l-1 h-1)	0.451353	-	0.468743	-	0.460048	0.0122966	g l-1 h-1	0.460048
	Yx/s (Cmol X C-mol S-1)	0.330671	0.00902555	0.337447	0.00921052	0.334059	0.0128948	g g-1	0.279298
	Yp/s (Cmol P C-mol S-1)	0.152894	0.00499895	0.156037	0.0051017	0.154465	0.00714224	g g-1	0.144759
	Yp/x (Cmol P Cmol X-1)	0.462375	0.0177639	0.462403	0.0177649	0.462389	0.0251227	g g-1	0.518296
	YCO2/s (Cmol CO2 Cmol S-1)	0.516436	0.012755	0.506516	0.0138252	0.511476	0.0188276	g g-1	0.702561
	qs (Cmol S Cmol X-1 h-1)	0.0871511	0.00113296	0.085383	0.00110998	0.086267	0.001586	g S g DCW-1 h-1	0.103181
	qp (Cmol P Cmol X-1 h-1)	0.0133249	0.000399746	0.0133229	0.000399686	0.0133239	0.000565284	mmol P g DCW-1 h-1	0.165795
	qCO2 (Cmol CO2 Cmol X-1 h-1)	0.0450079	0.000945166	0.0432479	0.00103795	0.0441279	0.00140726	mmol CO2 g DCW-1 h-1	1.64731
	qO2 (mol O2 Cmol X-1 h-1)	0.0881772	0.00141083	0.0855332	0.0015396	0.0868552	0.00209175	mmol O2 g DCW-1 h-1	3.24234			g Cmol-1 CO2
	µ (h-1)	0.0288183	0.000691639	0.0288123	0.000691494	0.0288153	0.000978023	h-1	0.0288153			44.01
												g Cmol-1 CO2
												44.01
		PpCβ21										g Cmol-1 MetOH
		R1	Error reconc	R2	Error reconc	Average	SD		Average			32.04
	Final 3-HP titer (g l-1)	21.9221	-	20.8962	-	21.4092	0.725449	g l-1	21.4092
	Qp (g l-1 h-1)	0.497984	-	0.46689	-	0.482437	0.0219863	g l-1 h-1	0.482437			g Cmol-1 Biomass
	Yx/s (Cmol X C-mol S-1)	0.303609	0.00843575	0.29933	0.00847162	0.30147	0.0119566	g g-1	0.252051			26.7878
	Yp/s (Cmol P C-mol S-1)	0.164624	0.00545004	0.164052	0.00535625	0.164338	0.00764129	g g-1	0.154012
	Yp/x (Cmol P Cmol X-1)	0.542225	0.0208316	0.548065	0.0206308	0.545145	0.0293215	g g-1	0.611058			g Cmol-1 3-HP
	YCO2/s (Cmol CO2 Cmol S-1)	0.531767	0.0152368	0.536618	0.0161075	0.534192	0.0221674	g g-1	0.733764			30.0267
	qs (Cmol S Cmol X-1 h-1)	0.0917548	0.00128457	0.0875447	0.00131317	0.0896498	0.00183946	g S g DCW-1 h-1	0.107227
	qp (Cmol P Cmol X-1 h-1)	0.0151051	0.000453152	0.0143619	0.000416495	0.0147335	0.000614759	mmol P g DCW-1 h-1	0.183336			Molar mass 3-HP (g mol-1)
	qCO2 (Cmol CO2 Cmol X-1 h-1)	0.0487921	0.0012198	0.0469781	0.00122143	0.0478851	0.00172719	mmol CO2 g DCW-1 h-1	1.78757			90.08
	qO2 (mol O2 Cmol X-1 h-1)	0.0942768	0.00179126	0.090381	0.00180762	0.0923289	0.00254701	mmol O2 g DCW-1 h-1	3.44668
	µ (h-1)	0.0278576	0.000668582	0.0262048	0.000628914	0.0270312	0.000917468	h-1	0.0270312
		PpCβ21-P
		R1	Error reconc	R2	Error reconc	Average	SD		Average
	Final 3-HP titer (g l-1)	18.7014	-	19.3318	-	19.0166	0.44576	g l-1	19.0166
	Qp (g l-1 h-1)	0.450224	-	0.462621	-	0.456422	0.00876596	g l-1 h-1	0.456422
	Yx/s (Cmol X C-mol S-1)	0.246397	0.00610051	0.256106	0.00625234	0.251252	0.00873619	g g-1	0.210065
	Yp/s (Cmol P C-mol S-1)	0.15253	0.00525952	0.158541	0.00510542	0.155536	0.00733824	g g-1	0.145762
	Yp/x (Cmol P Cmol X-1)	0.61904	0.0216576	0.619046	0.0218076	0.619043	0.0307347	g g-1	0.693891
	YCO2/s (Cmol CO2 Cmol S-1)	0.601073	0.0196891	0.585353	0.016264	0.593213	0.0254805	g g-1	0.814835
	qs (Cmol S Cmol X-1 h-1)	0.105864	0.00179969	0.102132	0.00142985	0.103998	0.00229033	g S g DCW-1 h-1	0.124389
	qp (Cmol P Cmol X-1 h-1)	0.0161475	0.000484425	0.0161922	0.000469573	0.0161698	0.000674691	mmol P g DCW-1 h-1	0.201209
	qCO2 (Cmol CO2 Cmol X-1 h-1)	0.0636322	0.0017817	0.0597835	0.0014348	0.0617079	0.00227567	mmol CO2 g DCW-1 h-1	2.30358
	qO2 (mol O2 Cmol X-1 h-1)	0.116197	0.00267252	0.110481	0.00209914	0.113339	0.00338122	mmol O2 g DCW-1 h-1	4.23099
	µ (h-1)	0.0260847	0.000469525	0.0261567	0.000523134	0.0261207	0.000702836	h-1	0.0261207
		PpCβ20		PpCβ21		PpCβ21-P
		R1	R2	R1	R2	R1	R2
	YCO2/s (Cmol CO2 Cmol S-1)	0.516436	0.506516	0.531767	0.536618	0.601073	0.585353
	qCO2 (Cmol CO2 Cmol X-1 h-1)	0.0450079	0.0432479	0.0487921	0.0469781	0.0636322	0.0597835
	qs (Cmol S Cmol X-1 h-1)	0.0871511	0.085383	0.0917548	0.0875447	0.105864	0.102132
	qp (Cmol P Cmol X-1 h-1)	0.0133249	0.0133229	0.0151051	0.0143619	0.0161475	0.0161922
	YCO2/s (Cmol CO2 Cmol S-1)					qCO2 (Cmol CO2 Cmol X-1 h-1)
	t-Test: Two-Sample Assuming Equal Variances					t-Test: Two-Sample Assuming Equal Variances
		PpCβ20	PpCβ21				PpCβ20	PpCβ21
	Mean	0.511476	0.534192			Mean	0.0441279	0.0478851
	Variance	4.91962e-05	1.17678e-05			Variance	1.54884e-06	1.64543e-06
	Observations	2	2			Observations	2	2
	Pooled Variance	3.0482e-05				Pooled Variance	1.59714e-06
	Hypothesized Mean	0				Hypothesized Mean	0
	df	2				df	2
	t Stat	-4.11449				t Stat	-2.97299
	P(T<=t) one-tail	0.0271517				P(T<=t) one-tail	0.0484816
	t Critical one-tail	2.91999				t Critical one-tail	2.91999
	P(T<=t) two-tail	0.0543033				P(T<=t) two-tail	0.0969632
	t Critical two-tail	4.30265				t Critical two-tail	4.30265
	YCO2/s (Cmol CO2 Cmol S-1)					qCO2 (Cmol CO2 Cmol X-1 h-1)					qs (Cmol S Cmol X-1 h-1)
	t-Test: Two-Sample Assuming Equal Variances					t-Test: Two-Sample Assuming Equal Variances					t-Test: Two-Sample Assuming Equal Variances
		PpCβ21	PpCβ21-P				PpCβ21	PpCβ21-P				PpCβ21	PpCβ21-P
	Mean	0.534192	0.593213			Mean	0.0478851	0.0617079			Mean	0.0896498	0.103998
	Variance	1.17678e-05	0.000123552			Variance	1.64543e-06	7.40629e-06			Variance	8.86241e-06	6.96412e-06
	Observations	2	2			Observations	2	2			Observations	2	2
	Pooled Variance	6.766e-05				Pooled Variance	4.52586e-06				Pooled Variance	7.91327e-06
	Hypothesized Mean	0				Hypothesized Mean	0				Hypothesized Mean	0
	df	2				df	2				df	2
	t Stat	-7.17527				t Stat	-6.49747				t Stat	-5.10073
	P(T<=t) one-tail	0.00943756				P(T<=t) one-tail	0.0114387				P(T<=t) one-tail	0.0181764
	t Critical one-tail	2.91999				t Critical one-tail	2.91999				t Critical one-tail	2.91999
	P(T<=t) two-tail	0.0188751				P(T<=t) two-tail	0.0228774				P(T<=t) two-tail	0.0363528
	t Critical two-tail	4.30265				t Critical two-tail	4.30265				t Critical two-tail	4.30265
