# Supplementary material for: Engineering the synthetic β-alanine pathway in Komagataella phaffii for conversion of methanol into 3-hydroxypropionic acid
Source: Microb Cell Fact. 2023 Nov 17;22:237. doi: 10.1186/s12934-023-02241-9 (PMC10655335; doi:10.1186/s12934-023-02241-9)
Supplement: Supplementary file 6 — Additional file 6. Raw data of the online monitored standard process parameters. [file 12934_2023_2241_MOESM6_ESM.xlsx]

## Sheet: PpCB20
Sample	Timestamp	Duration	InoculationTime []	CTR1.PV [mMol/h]	DO1.Out [%]	DO1.PV [%DO]	DO1.SP [%DO]	F1.Out [sL/h]	F1.PV [sL/h]	F1.SP [sL/h]	FA1.PV [mL/h]	FA1.SP [mL/h]	FAir1.PV [sL/h]	FAir1.SP [sL/h]	FB1.PV [mL/h]	FB1.SP [mL/h]	FC1.PV [mL/h]	FC1.SP [mL/h]	FCO21.PV [sL/h]	FCO21.SP [sL/h]	FD1.PV [mL/h]	FD1.SP [mL/h]	FN21.PV [sL/h]	FN21.SP [sL/h]	FO21.PV [sL/h]	FO21.SP [sL/h]	InternalA1.Glucose Conc [mmol/ml]	LoopA1.Out [%]	LoopA1.PV []	LoopA1.SP []	LoopB1.Out [%]	LoopB1.PV []	LoopB1.SP []	LoopC1.Out [%]	LoopC1.PV []	LoopC1.SP []	LoopD1.Out [%]	LoopD1.PV []	LoopD1.SP []	Lvl1.PV [µS]	N1.PV [rpm]	N1.SP [rpm]	N1.TStirPV [mNm]	OfflineA1.OD []	OfflineB1.OfflineB []	OfflineC1.OfflineC []	OfflineD1.OfflineD []	OfflineE1.OfflineE []	OfflineF1.OfflineF []
	2022-10-04 12:28:23			0	0	0	0	0	0	0	0	0	0	0	0	0	0	0	0	0	0	0	0	0	0	0	0	0	0	0	0	0	0	0	0	0	0	0	0	0	0	0	0
	2022-10-04 12:28:53	0:00:30.014000				99.839	30	4.848		30		3		30				3				3																				400
	2022-10-04 12:29:23	0:01:00.027000		0		99.8498		0.479	0				0			0
	2022-10-04 12:29:53	0:01:30.041000		0.205		99.8606		6.766	21.189				21.1788			1.41235																									0		0
	2022-10-04 12:30:23	0:02:00.055000		0.575		99.8713		24.255	29.948				29.9336																												398.723		37.543
	2022-10-04 12:30:53	0:02:30.068000		0.359		99.8821		28.294	29.9509				29.9365		0																												39.613
	2022-10-04 12:31:23	0:03:00.082000		0.226		99.8929		29.158	29.9538				29.9394		4.731																										399.838		41.577
	2022-10-04 12:31:53	0:03:30.096000		0.147		99.9037		29.35	29.9567				29.9423		4.947																										400.726		41.327
	2022-10-04 12:32:23	0:04:00.109000		-0.178		99.9144		29.3511	29.9596				29.9451		4.828																										399.608		39.489
	2022-10-04 12:32:53	0:04:30.123000		-0.185667	0	99.9252		29.3522	29.9624		0		29.948		4.783	1.52007	0		0.0113943	0	0		0	0	0.00302886	0	0	0	0	0	0	0	0	0	0	0	0	0	0	1.439	400.83
	2022-10-04 12:33:23	0:05:00.137000		-0.193333		99.936	30	29.3533	29.9653	30		3	29.9509	30	4.895	1.53746		3	0.0113935			3			0.00302864																	400	39.707
	2022-10-04 12:33:53	0:05:30.150000		-0.201		100.033		29.3544	29.9682				29.9538		5.118				0.0113926						0.00302842																400.999		41.199
	2022-10-04 12:34:23	0:06:00.164000		-0.208667		100.129		29.3556	29.9711				29.9567		4.701				0.0113918						0.00302819																399.561		39.126
	2022-10-04 12:34:53	0:06:30.178000		-0.216333		100.756		29.3567	29.974				29.9596		4.865				0.0113909						0.00302797																		41.96
	2022-10-04 12:35:23	0:07:00.191000		-0.224		100.366		29.3578	29.9724				29.958		5.014				0.0113901						0.00302774																		40.625
	2022-10-04 12:35:53	0:07:30.205000		-0.231667		99.696		29.3589	29.9709				29.9565		5.059				0.0113892						0.00302752																400.231		41.605
	2022-10-04 12:36:23	0:08:00.219000		-0.239333		99.734		29.36	29.9693				29.9549		5.178	1.64544			0.0113884						0.00302729																401.088		39.56
	2022-10-04 12:36:53	0:08:30.232000		-0.247		99.772		29.3623	29.9678				29.9534			1.6626			0.0113875						0.00302707																		40.866
	2022-10-04 12:37:23	0:09:00.246000		-0.247	0	101.397		29.3647	29.9662		0		29.9518		5.245		0		0.0113867	0	0		0	0	0.00302684	0	0	0	0	0	0	0	0	0	0	0	0	0	0	0.702			41.167
	2022-10-04 12:37:53	0:09:30.259000		-0.247		100.021	30	29.367	29.9647	30		3	29.9503	30	5.007			3	0.0113872			3			0.00302697																	400	39.377
	2022-10-04 12:38:23	0:10:00.429000		-0.247		100.275		29.3693	29.9631				29.9487		5.536				0.0113876						0.00302709
	2022-10-04 12:38:53	0:10:30.443000		-0.247		101.466		29.3717	29.9616				29.9471		5.364				0.0113881						0.00302721
	2022-10-04 12:39:23	0:11:00.457000		-0.247		100.092		29.374	29.96				29.9456		5.617				0.0113886						0.00302734
	2022-10-04 12:39:53	0:11:30.470000		-0.247		99.871		29.3763	29.96				29.9456		5.439				0.011389						0.00302746																		40.202
	2022-10-04 12:40:23	0:12:00.484000		-0.247		100.449		29.3787	29.96				29.9456			1.77302			0.0113895						0.00302759																		39.208
	2022-10-04 12:40:53	0:12:30.498000		-0.247		99.896		29.381	29.96				29.9456			1.77999			0.01139						0.00302771																400.394		40.034
	2022-10-04 12:41:23	0:13:00.511000		-0.247		100.499		29.3833	29.96				29.9456						0.0113904						0.00302783																398.794		42.012
	2022-10-04 12:41:53	0:13:30.525000		-0.247111	0	100.298		29.3856	29.96		0		29.9456		5.61		0		0.0113909	0	0		0	0	0.00302796	0	0	0	0	0	0	0	0	0	0	0	0	0	0	1.634	399.849		40.046
	2022-10-04 12:42:23	0:14:00.539000		-0.247221		100.098	30	29.388	29.96	30		3	29.9456	30	5.342	1.77602		3	0.0113909			3			0.00302797																	400
	2022-10-04 12:42:53	0:14:30.552000		-0.247332		101.105		29.3903	29.96				29.9456		5.178	1.67184			0.011391						0.00302798																		41.501
	2022-10-04 12:43:23	0:15:00.566000		-0.247443		101.201		29.3926	29.96				29.9456		5.193	1.53616			0.011391						0.00302799																399.122		38.478
	2022-10-04 12:43:54	0:15:30.580000		-0.247557		101.301		29.395	29.96				29.9456		4.85	1.5139			0.011391						0.003028																398.6		39.489
	2022-10-04 12:44:24	0:16:00.593000		-0.247668		101.594		29.3974	29.9622				29.9478		4.701	1.36016			0.0113911						0.00302801																399.868		39.276
	2022-10-04 12:44:54	0:16:30.607000		-0.247779		101.089		29.3997	29.9644				29.95						0.0113911						0.00302802																400.332		40.513
	2022-10-04 12:45:24	0:17:00.621000		-0.247889		101.603		29.402	29.9667				29.9523		4.761	1.28048			0.0113912						0.00302803																398.862
	2022-10-04 12:45:54	0:17:30.634000		-0.248		101.247		29.4021	29.9689				29.9545		0	1.17877			0.0113912						0.00302805																400.167
	2022-10-04 12:46:24	0:18:00.648000		-0.248	0	100.891		29.4022	29.9711		0		29.9567				0		0.0113913	0	0		0	0	0.00302806	0	0	0	0	0	0	0	0	0	0	0	0	0	0	1.68	400.854
	2022-10-04 12:46:54	0:18:30.661000		-0.248		100.128	30	29.4023	29.9733	30		3	29.9589	30	0.007	1.14436		3	0.0113905			3			0.00302785																399.389	400	40.093
	2022-10-04 12:47:24	0:19:00.675000		-0.248		101.05		29.4024	29.9756				29.9611		4.85	1.03651			0.0113897						0.00302765																400.297		39.021
	2022-10-04 12:47:54	0:19:30.689000		-0.248		101.012		29.4026	29.9778				29.9634		5.051				0.011389						0.00302745																398.665		42.714
	2022-10-04 12:48:24	0:20:00.702000		-0.248		100.973		29.4027	29.98				29.9656		4.954				0.0113882						0.00302725																400.248		39.538
	2022-10-04 12:48:54	0:20:30.716000		-0.248		100.935		29.4028	29.9786				29.9641		0.082				0.0113875						0.00302705																400.217		41.653
	2022-10-04 12:49:24	0:21:00.730000		-0.248		100.183		29.4029	29.9771				29.9627			0.932408			0.0113867						0.00302684																398.732
	2022-10-04 12:49:54	0:21:30.743000		-0.248		100.382		29.403	29.9757				29.9612			0.816524			0.0113859						0.00302664																399.994
	2022-10-04 12:50:24	0:22:00.757000		-0.248		100.581		29.399	29.9742				29.9598						0.0113852						0.00302644																399.783
	2022-10-04 12:50:54	0:22:30.771000		-0.247889	0	100.78		29.395	29.9728		0		29.9584				0		0.0113844	0	0		0	0	0.00302624	0	0	0	0	0	0	0	0	0	0	0	0	0	0	1.607	400.816
	2022-10-04 12:51:24	0:23:00.784000		-0.247778		101.083	30	29.391	29.9713	30		3	29.9569	30				3	0.0113845			3			0.00302625																	400	40.662
	2022-10-04 12:51:54	0:23:30.798000		-0.247667		101.175		29.387	29.9699				29.9555						0.0113845						0.00302626																		39.702
	2022-10-04 12:52:24	0:24:00.812000		-0.247556		101.267		29.383	29.9684				29.954			0.708433			0.0113845						0.00302627																400.73		41.092
	2022-10-04 12:52:54	0:24:30.825000		-0.247444		101.359		29.379	29.967				29.9526		0	0.689958			0.0113846						0.00302628																398.232		40.244
	2022-10-04 12:53:24	0:25:00.839000		-0.247333		100.712		29.375	29.9664				29.952		4.776	0.616133			0.0113846						0.00302629																399.322		39.146
	2022-10-04 12:53:54	0:25:30.853000		-0.247222		101.193		29.371	29.9659				29.9515		0	0			0.0113847						0.00302631
	2022-10-04 12:54:24	0:26:00.866000		-0.247111		100.098		29.367	29.9653				29.9509						0.0113847						0.00302632
	2022-10-04 12:54:54	0:26:30.880000		-0.247		100.521		29.3678	29.9648				29.9504						0.0113848						0.00302633																399.406		38.345
	2022-10-04 12:55:24	0:27:00.893000		-0.247111	0	101.451		29.3686	29.9642		0		29.9498				0		0.0113848	0	0		0	0	0.00302634	0	0	0	0	0	0	0	0	0	0	0	0	0	0	1.752	400.958		41.372
	2022-10-04 12:55:54	0:27:30.907000		-0.247222		101.008	30	29.3693	29.9637	30		3	29.9493	30				3	0.0113851			3			0.00302642																401.172	400
	2022-10-04 12:56:24	0:28:00.921000		-0.247333		100.047		29.3701	29.9631				29.9487						0.0113854						0.0030265																398.455
	2022-10-04 12:56:54	0:28:30.934000		-0.247444		100.004		29.3709	29.9626				29.9481						0.0113857						0.00302657																399.187
	2022-10-04 12:57:24	0:29:00.948000		-0.247556		100.847		29.3717	29.962				29.9476						0.011386						0.00302665																400.215		41.553
	2022-10-04 12:57:54	0:29:30.962000		-0.247667		99.969		29.3724	29.9624				29.9483						0.0113863						0.00302673																399.256		39.573
	2022-10-04 12:58:24	0:30:00.975000		-0.247778		101.32		29.3732	29.9629				29.9489		0	0			0.0113866						0.00302681																400.458		41.071
	2022-10-04 12:58:54	0:30:30.989000		-0.247889		99.874		29.374	29.9633				29.9496						0.0113869						0.00302689																399.75
	2022-10-04 12:59:24	0:31:01.003000		-0.248		100.77		29.3771	29.9638				29.9503						0.0113872						0.00302697																398.599		41.395
	2022-10-04 12:59:54	0:31:31.016000		-0.248	0	99.843		29.3802	29.9642		0		29.9509				0		0.0113875	0	0		0	0	0.00302705	0	0	0	0	0	0	0	0	0	0	0	0	0	0	1.653	400.669		39.135
	2022-10-04 13:00:24	0:32:01.028000		-0.248		99.897	30	29.3833	29.9647	30		3	29.9516	30				3	0.0113874			3			0.00302704																399.471	400	38.176
	2022-10-04 13:00:54	0:32:31.041000		-0.248		101.317		29.3864	29.9651				29.9523						0.0113874						0.00302702																		40.104
	2022-10-04 13:01:24	0:33:01.054000		-0.248		100.08		29.3896	29.9656				29.9529						0.0113873						0.00302701																400.429		38.047
	2022-10-04 13:01:54	0:33:31.066000		-0.248		101.233		29.3927	29.966				29.9536						0.0113873						0.003027																401.272		40.046
	2022-10-04 13:02:24	0:34:01.079000		-0.248		100.117		29.3958	29.967				29.9544						0.0113872						0.00302699																400.159		41.501
	2022-10-04 13:02:54	0:34:31.091000		-0.248		100.331		29.3989	29.968				29.9551		0	0			0.0113872						0.00302698																400.705		39.353
	2022-10-04 13:03:24	0:35:01.104000		-0.248		100.545		29.402	29.969				29.9559						0.0113872						0.00302697																399.676		40.941
	2022-10-04 13:03:54	0:35:31.117000		-0.248		100.928		29.4007	29.97				29.9567						0.0113871						0.00302696
	2022-10-04 13:04:24	0:36:01.129000		-0.248	0	99.837		29.3993	29.971		0		29.9575				0		0.0113871	0	0		0	0	0.00302695	0	0	0	0	0	0	0	0	0	0	0	0	0	0	1.798	399.512		39.99
	2022-10-04 13:04:54	0:36:31.142000		-0.248		99.8461	30	29.398	29.972	30		3	29.9582	30				3	0.0113875			3			0.00302705																400.868	400	38.314
	2022-10-04 13:05:24	0:37:01.155000		-0.248		99.8552		29.3967	29.973				29.959						0.0113878						0.00302715																		37.759
	2022-10-04 13:05:54	0:37:31.246000		-0.248		99.8643		29.3953	29.974				29.9598						0.0113882						0.00302725																		40.268
	2022-10-04 13:06:24	0:38:01.258000		-0.248		99.8734		29.394	29.975				29.9606						0.0113886						0.00302735																399.67
	2022-10-04 13:06:54	0:38:31.271000		-0.248		99.8826		29.3927	29.9757				29.9612						0.011389						0.00302745																398.185
	2022-10-04 13:07:24	0:39:01.284000		-0.248		99.8917		29.3913	29.9763				29.9619		0	0			0.0113894						0.00302755																400.595
	2022-10-04 13:07:54	0:39:31.296000		-0.248		99.9008		29.39	29.977				29.9626						0.0113897						0.00302765																399.302
	2022-10-04 13:08:24	0:40:01.309000		-0.248		99.9099		29.387	29.9777				29.9632						0.0113901						0.00302775
	2022-10-04 13:08:54	0:40:31.322000		-0.248	0	99.919		29.384	29.9783		0		29.9639				0		0.0113905	0	0		0	0	0.00302785	0	0	0	0	0	0	0	0	0	0	0	0	0	0	1.981
	2022-10-04 13:09:24	0:41:01.334000		-0.248		99.9936	30	29.381	29.979	30		3	29.9646	30				3	0.01139			3			0.00302771																	400	39.884
	2022-10-04 13:09:54	0:41:31.347000		-0.248		100.068		29.378	29.9797				29.9652						0.0113894						0.00302756																399.494		41.961
	2022-10-04 13:10:24	0:42:01.360000		-0.248		100.143		29.375	29.9803				29.9659						0.0113889						0.00302742																398.144		40.856
	2022-10-04 13:10:54	0:42:31.373000		-0.248		100.217		29.372	29.981				29.9666						0.0113883						0.00302727																400.265
	2022-10-04 13:11:24	0:43:01.385000		-0.248		100.292		29.369	29.9791				29.9647						0.0113878						0.00302712
	2022-10-04 13:11:54	0:43:31.398000		-0.248		100.434		29.366	29.9772				29.9628		0	0			0.0113872						0.00302698																400.338
	2022-10-04 13:12:24	0:44:01.411000		-0.248		99.889		29.363	29.9753				29.9609						0.0113867						0.00302683																398.852		40.018
	2022-10-04 13:12:54	0:44:31.424000		-0.248		100.52		29.3638	29.9734				29.959						0.0113861						0.00302669																395.465		44.44
	2022-10-04 13:13:24	0:45:01.437000		0.026	0	100.455		29.3646	29.9716		0		29.9571				0		0.0113856	0	0		0	0	0.00302654	0	0	0	0	0	0	0	0	0	0	0	0	0	0	2.561	399.557		42.272
	2022-10-04 13:13:54	0:45:31.449000		-0.248		100.39	30	29.3653	29.9697	30		3	29.9553	30				3	0.0113858			3			0.00302661																	400	40.872
	2022-10-04 13:14:24	0:46:01.462000		-0.247889		100.325		29.3661	29.9678				29.9534						0.0113861						0.00302668																399.736		41.909
	2022-10-04 13:14:54	0:46:31.475000		-0.247778		100.26		29.3669	29.9659				29.9515						0.0113863						0.00302674																398.326		41.319
	2022-10-04 13:15:24	0:47:01.488000		-0.247667		100.194		29.3677	29.964				29.9496						0.0113866						0.00302681																		43.348
	2022-10-04 13:15:54	0:47:31.501000		-0.247556		100.129		29.3684	29.9641				29.9501						0.0113868						0.00302688																399.286		40.244
	2022-10-04 13:16:24	0:48:01.513000		-0.247444		100.064		29.3692	29.9642				29.9507		0	0			0.0113871						0.00302695																397.161		42.702
	2022-10-04 13:16:54	0:48:31.526000		-0.247333		99.999		29.37	29.9643				29.9512						0.0113873						0.00302701																402.861		41.092
	2022-10-04 13:17:24	0:49:01.539000		-0.247222		99.893		29.3706	29.9644				29.9518						0.0113876						0.00302708																401.401
	2022-10-04 13:17:54	0:49:31.552000		-0.247111	0	100.034		29.3711	29.9646		0		29.9524				0		0.0113878	0	0		0	0	0.00302715	0	0	0	0	0	0	0	0	0	0	0	0	0	0	2.215			40.046
	2022-10-04 13:18:24	0:50:01.565000		-0.247		100.175	30	29.3717	29.9647	30		3	29.9529	30				3	0.0113878			3			0.00302715																400.529	400	38.866
	2022-10-04 13:18:55	0:50:31.578000		-0.247114		100.321		29.3722	29.9648				29.9535						0.0113878						0.00302715																398.879		40.737
	2022-10-04 13:19:25	0:51:01.590000		-0.247225		100.462		29.3728	29.9649				29.954						0.0113878						0.00302715																399.678		42.266
	2022-10-04 13:19:55	0:51:31.603000		-0.247336		100.946		29.3733	29.965				29.9546						0.0113878						0.00302715																401.385		41.199
	2022-10-04 13:20:25	0:52:01.616000		-0.247446		99.977		29.3739	29.9681				29.9572						0.0113878						0.00302715																400.34		40.811
	2022-10-04 13:20:55	0:52:31.629000		-0.247557		100.909		29.3744	29.9712				29.9599		0	0			0.0113878						0.00302715																		39.78
	2022-10-04 13:21:25	0:53:01.642000		-0.247668		100.876		29.375	29.9743				29.9626						0.0113878						0.00302715																		40.831
	2022-10-04 13:21:55	0:53:31.655000		-0.247779		100.028		29.3753	29.9774				29.9652						0.0113878						0.00302715																		40.644
	2022-10-04 13:22:25	0:54:01.668000		-0.247889	0	100.555		29.3757	29.9806		0		29.9679				0		0.0113878	0	0		0	0	0.00302715	0	0	0	0	0	0	0	0	0	0	0	0	0	0	2.247			39.489
	2022-10-04 13:22:55	0:54:31.681000		-0.248		101.238	30	29.376	29.9837	30		3	29.9706	30				3	0.011389			3			0.00302745																	400
	2022-10-04 13:23:25	0:55:01.694000		-0.247889		100.249		29.3763	29.9868				29.9732						0.0113901						0.00302775																		40.625
	2022-10-04 13:23:55	0:55:32.394000		-0.247778		100.212		29.3767	29.9899				29.9759						0.0113913						0.00302806																400.189		42.143
	2022-10-04 13:24:25	0:56:02.282000		-0.247667		100.175		29.377	29.993				29.9786						0.0113924						0.00302836																401.869		40.827
	2022-10-04 13:24:55	0:56:32.295000		-0.247556		100.139		29.3773	29.988				29.9736						0.0113935						0.00302866																399.014
	2022-10-04 13:25:25	0:57:02.308000		-0.247444		100.102		29.3777	29.983				29.9686		0	0			0.0113947						0.00302897																400.435		40.941
	2022-10-04 13:25:55	0:57:32.321000		-0.247333		100.065		29.378	29.978				29.9636						0.0113958						0.00302927																		38.125
	2022-10-04 13:26:25	0:58:02.333000		-0.247222		100.028		29.3786	29.973				29.9586						0.011397						0.00302957
	2022-10-04 13:26:55	0:58:32.346000		-0.247111	0	100.899		29.3791	29.968		0		29.9536				0		0.0113981	0	0		0	0	0.00302987	0	0	0	0	0	0	0	0	0	0	0	0	0	0	1.075			39.476
	2022-10-04 13:27:25	0:59:02.359000		-0.247		101.018	30	29.3797	29.963	30		3	29.9486	30				3	0.0113967			3			0.0030295																399.885	400	40.285
	2022-10-04 13:27:55	0:59:32.372000		-0.247		101.138		29.3802	29.958				29.9436						0.0113953						0.00302913																400.721		41.327
	2022-10-04 13:28:25	1:00:02.385000		-0.247		101.257		29.3808	29.953				29.9386						0.0113939						0.00302876
	2022-10-04 13:28:55	1:00:32.398000		-0.247		100.001		29.3813	29.948				29.9336						0.0113925						0.00302839																399.655
	2022-10-04 13:29:25	1:01:02.411000		-0.247		100.944		29.3819	29.9501				29.9366						0.0113911						0.00302802																398.786		40.414
	2022-10-04 13:29:55	1:01:32.424000		-0.247		100.903		29.3824	29.9522				29.9396		0	0			0.0113897						0.00302765																		39.201
	2022-10-04 13:30:25	1:02:02.437000		-0.247		100.862		29.383	29.9543				29.9426						0.0113883						0.00302728																		37.698
	2022-10-04 13:30:55	1:02:32.450000		-0.247		100.822		29.3819	29.9564				29.9456						0.011387						0.00302691																		39.957
	2022-10-04 13:31:25	1:03:02.463000		-0.247	0	100.781		29.3808	29.9586		0		29.9486				0		0.0113856	0	0		0	0	0.00302654	0	0	0	0	0	0	0	0	0	0	0	0	0	0	2.181
	2022-10-04 13:31:55	1:03:32.476000		-0.247		100.106	30	29.3797	29.9607	30		3	29.9516	30				3	0.0113851			3			0.00302643																400.352	400	40.941
	2022-10-04 13:32:25	1:04:02.489000		-0.247		100.591		29.3786	29.9628				29.9546						0.0113847						0.00302632																400.643		39.28
	2022-10-04 13:32:55	1:04:32.502000		-0.247		99.996		29.3774	29.9649				29.9576						0.0113843						0.00302621
	2022-10-04 13:33:25	1:05:02.515000		-0.247		101.489		29.3763	29.967				29.9606						0.0113839						0.00302609																		39.253
	2022-10-04 13:33:55	1:05:32.528000		-0.247		101.405		29.3752	29.9666				29.9594						0.0113835						0.00302598																		40.866
	2022-10-04 13:34:25	1:06:02.541000		-0.247		100.051		29.3741	29.9661				29.9581		0	0			0.011383						0.00302587																		38.339
	2022-10-04 13:34:55	1:06:32.554000		-0.247		100.873		29.373	29.9657				29.9569						0.0113826						0.00302576																		40.913
	2022-10-04 13:35:25	1:07:02.567000		-0.247		99.957		29.3727	29.9652				29.9557						0.0113822						0.00302565																399.392		39.854
	2022-10-04 13:35:56	1:07:32.580000		-0.247	0	101.372		29.3723	29.9648		0		29.9545				0		0.0113818	0	0		0	0	0.00302553	0	0	0	0	0	0	0	0	0	0	0	0	0	0	2.111	400.802
	2022-10-04 13:36:26	1:08:02.593000		-0.247		99.796	30	29.372	29.9643	30		3	29.9532	30				3	0.011383			3			0.00302586																399.697	400
	2022-10-04 13:36:56	1:08:32.606000		-0.247		100.858		29.3717	29.9639				29.952						0.0113842						0.00302618
	2022-10-04 13:37:26	1:09:02.619000		-0.247		99.665		29.3713	29.9634				29.9508						0.0113854						0.00302651
	2022-10-04 13:37:56	1:09:32.632000		-0.247		99.765		29.371	29.963				29.9496						0.0113867						0.00302683
	2022-10-04 13:38:26	1:10:02.645000		-0.247		101.061		29.3707	29.9623				29.9488						0.0113879						0.00302716																		39.795
	2022-10-04 13:38:56	1:10:32.658000		-0.247		101.277		29.3703	29.9617				29.948		0	0			0.0113891						0.00302748																399.491		38.192
	2022-10-04 13:39:26	1:11:02.671000		-0.247		100.507		29.37	29.961				29.9473						0.0113903						0.00302781																400.49		37.405
	2022-10-04 13:39:56	1:11:32.685000		-0.247		100.896		29.3711	29.9603				29.9465						0.0113916						0.00302814																399.128		38.7
	2022-10-04 13:40:26	1:12:02.698000		-0.247	0	101.479		29.3722	29.9597		0		29.9457				0		0.0113928	0	0		0	0	0.00302846	0	0	0	0	0	0	0	0	0	0	0	0	0	0	2.093			40.587
	2022-10-04 13:40:56	1:12:32.711000		-0.247		100.805	30	29.3733	29.959	30		3	29.9449	30				3	0.0113917			3			0.00302817																	400	38.125
	2022-10-04 13:41:26	1:13:02.724000		-0.247		100.693		29.3744	29.9583				29.9441						0.0113906						0.00302788
	2022-10-04 13:41:56	1:13:32.737000		-0.247		99.86		29.3756	29.9577				29.9434						0.0113895						0.00302759																400.272		38.978
	2022-10-04 13:42:26	1:14:02.750000		-0.247		100.35		29.3767	29.957				29.9426						0.0113884						0.00302729																402.083		40.756
	2022-10-04 13:42:56	1:14:32.763000		-0.247		99.746		29.3778	29.9583				29.9439						0.0113873						0.003027																399.02		39.489
	2022-10-04 13:43:26	1:15:02.776000		-0.247		99.7586		29.3789	29.9597				29.9453		0	0			0.0113862						0.00302671																401.181		38.515
	2022-10-04 13:43:56	1:15:32.789000		-0.247		99.7711		29.38	29.961				29.9466						0.0113851						0.00302642																		37.121
	2022-10-04 13:44:26	1:16:02.802000		-0.247		99.7837		29.3792	29.9623				29.9479						0.011384						0.00302613																		38.602
	2022-10-04 13:44:56	1:16:32.815000		-0.247	0	99.7962		29.3784	29.9637		0		29.9493				0		0.0113829	0	0		0	0	0.00302583	0	0	0	0	0	0	0	0	0	0	0	0	0	0	1.08	400.62		40.457
	2022-10-04 13:45:26	1:17:02.828000		-0.247		99.8088	30	29.3777	29.965	30		3	29.9506	30				3	0.0113837			3			0.00302606																399.261	400	40.21
	2022-10-04 13:45:56	1:17:32.842000		-0.247		99.8213		29.3769	29.9663				29.9519						0.0113846						0.00302628																400.345		37.838
	2022-10-04 13:46:26	1:18:02.855000		-0.247		99.8339		29.3761	29.9677				29.9533						0.0113854						0.00302651																399.336		40.268
	2022-10-04 13:46:56	1:18:32.868000		-0.247		99.8464		29.3753	29.969				29.9546						0.0113863						0.00302673
	2022-10-04 13:47:26	1:19:02.881000		-0.247		99.859		29.3746	29.9682				29.9538						0.0113871						0.00302696																		40.285
	2022-10-04 13:47:56	1:19:32.894000		-0.247		99.8673		29.3738	29.9674				29.953		0	0			0.011388						0.00302718																		39.351
	2022-10-04 13:48:26	1:20:02.907000		-0.247		99.8757		29.373	29.9667				29.9523						0.0113888						0.00302741
	2022-10-04 13:48:56	1:20:32.920000		-0.247		99.884		29.3702	29.9659				29.9515						0.0113897						0.00302763																399.66
	2022-10-04 13:49:26	1:21:02.933000		-0.247	0	99.8923		29.3674	29.9651		0		29.9507				0		0.0113905	0	0		0	0	0.00302785	0	0	0	0	0	0	0	0	0	0	0	0	0	0	0.652	400.22
	2022-10-04 13:49:56	1:21:32.947000		-0.247		99.9007	30	29.3647	29.9643	30		3	29.9499	30				3	0.0113902			3			0.00302779																	400
	2022-10-04 13:50:26	1:22:02.960000		-0.247		99.909		29.3619	29.9636				29.9491						0.01139						0.00302772
	2022-10-04 13:50:56	1:22:33.239000		-0.247		99.9173		29.3591	29.9628				29.9484						0.0113897						0.00302765
	2022-10-04 13:51:26	1:23:03.252000		-0.247		99.9257		29.3563	29.962				29.9476						0.0113895						0.00302759																		39.264
	2022-10-04 13:51:56	1:23:33.265000		-0.247		99.934		29.3536	29.9631				29.9485						0.0113892						0.00302752																		38.939
	2022-10-04 13:52:26	1:24:03.278000		-0.247		99.9273		29.3508	29.9642				29.9494		0	0			0.011389						0.00302745																399.604
	2022-10-04 13:52:56	1:24:33.291000		-0.247		99.9207		29.348	29.9653				29.9503						0.0113887						0.00302738																399.3
	2022-10-04 13:53:26	1:25:03.304000		-0.247		99.914		29.3512	29.9664				29.9511						0.0113885						0.00302732																400.448		39.499
	2022-10-04 13:53:56	1:25:33.318000		-0.247	0	99.9073		29.3544	29.9676		0		29.952				0		0.0113882	0	0		0	0	0.00302725	0	0	0	0	0	0	0	0	0	0	0	0	0	0	1.429			41.327
	2022-10-04 13:54:26	1:26:03.331000		-0.247		99.9007	30	29.3577	29.9687	30		3	29.9529	30				3	0.011388			3			0.00302719																	400	39.23
	2022-10-04 13:54:56	1:26:33.344000		-0.247		99.894		29.3609	29.9698				29.9538						0.0113878						0.00302714																		39.84
	2022-10-04 13:55:26	1:27:03.357000		-0.247		99.8873		29.3641	29.9709				29.9547						0.0113876						0.00302708																		41.221
	2022-10-04 13:55:56	1:27:33.370000		-0.247		99.8807		29.3673	29.972				29.9556						0.0113874						0.00302702																		41.935
	2022-10-04 13:56:26	1:28:03.383000		-0.247		99.874		29.3706	29.9732				29.9576						0.0113872						0.00302697																		37.123
	2022-10-04 13:56:56	1:28:33.397000		-0.247		99.646		29.3738	29.9744				29.9596		0	0			0.011387						0.00302691																		38.265
	2022-10-04 13:57:26	1:29:03.410000		-0.247		100.318		29.377	29.9757				29.9616						0.0113867						0.00302686																		39.66
	2022-10-04 13:57:56	1:29:33.423000		-0.247		100.434		29.3759	29.9769				29.9636						0.0113865						0.0030268																400.131
	2022-10-04 13:58:26	1:30:03.436000		-0.247	0	99.875		29.3748	29.9781		0		29.9656				0		0.0113863	0	0		0	0	0.00302674	0	0	0	0	0	0	0	0	0	0	0	0	0	0	1.418
	2022-10-04 13:58:56	1:30:33.449000		-0.247		100.928	30	29.3737	29.9793	30		3	29.9676	30				3	0.0113864			3			0.00302677																	400	39.84
	2022-10-04 13:59:26	1:31:03.463000		-0.247		100.397		29.3726	29.9806				29.9696						0.0113865						0.00302679																401.061		38.248
	2022-10-04 13:59:57	1:31:33.695000		-0.247		100.391		29.3714	29.9818				29.9716						0.0113866						0.00302681																399.67		40.568
	2022-10-04 14:00:26	1:32:03.520000		-0.247		100.386		29.3703	29.983				29.9736						0.0113867						0.00302683
	2022-10-04 14:00:56	1:32:33.534000		-0.247		100.38		29.3692	29.9819				29.9721						0.0113867						0.00302686																		41.016
	2022-10-04 14:01:26	1:33:03.547000		-0.247		100.375		29.3681	29.9808				29.9707		0	0			0.0113868						0.00302688																399.169		39.276
	2022-10-04 14:01:56	1:33:33.560000		-0.247		100.369		29.367	29.9797				29.9693						0.0113869						0.0030269																401.437		40.996
	2022-10-04 14:02:26	1:34:03.573000		-0.247		100.364		29.369	29.9786				29.9678						0.011387						0.00302692																399.931		38.351
	2022-10-04 14:02:57	1:34:33.586000		-0.247	0	100.358		29.3711	29.9774		0		29.9663				0		0.0113871	0	0		0	0	0.00302695	0	0	0	0	0	0	0	0	0	0	0	0	0	0	2.382	399.008		41.549
	2022-10-04 14:03:27	1:35:03.600000		-0.247		100.83	30	29.373	29.9763	30		3	29.9649	30				3	0.011387			3			0.00302693																400.609	400	41.705
	2022-10-04 14:03:57	1:35:33.613000		-0.247		99.99		29.375	29.9752				29.9635						0.011387						0.00302692																401.42		39.074
	2022-10-04 14:04:27	1:36:03.626000		-0.247		101.408		29.377	29.9741				29.962						0.011387						0.00302691																399.208		41.167
	2022-10-04 14:04:57	1:36:33.671000		-0.247		100.747		29.379	29.973				29.9606						0.0113869						0.0030269																400.557		39.766
	2022-10-04 14:05:27	1:37:03.684000		-0.247		100.686		29.381	29.9734				29.9608						0.0113869						0.00302689
	2022-10-04 14:05:57	1:37:33.697000		-0.247		100.626		29.383	29.9739				29.961		0	0			0.0113868						0.00302688
	2022-10-04 14:06:27	1:38:03.710000		-0.247		100.565		29.385	29.9743				29.9612						0.0113868						0.00302687
	2022-10-04 14:06:57	1:38:33.724000		-0.247		100.505		29.381	29.9748				29.9615						0.0113867						0.00302686																		40.625
	2022-10-04 14:07:27	1:39:03.737000		-0.247	0	100.445		29.377	29.9752		0		29.9617				0		0.0113867	0	0		0	0	0.00302684	0	0	0	0	0	0	0	0	0	0	0	0	0	0	1.441			40.7
	2022-10-04 14:07:57	1:39:33.750000		-0.247		100.384	30	29.373	29.9757	30		3	29.9619	30				3	0.0113874			3			0.00302704																	400	38.56
	2022-10-04 14:08:27	1:40:03.763000		-0.247		101.379		29.369	29.9761				29.9621						0.0113881						0.00302723																399.754		38.848
	2022-10-04 14:08:57	1:40:33.777000		-0.247		100.184		29.365	29.9766				29.9624						0.0113889						0.00302742																401.21		40.996
	2022-10-04 14:09:27	1:41:03.790000		-0.247		100.745		29.361	29.977				29.9626						0.0113896						0.00302761																399.851		37.838
	2022-10-04 14:09:57	1:41:33.803000		-0.247		100.76		29.357	29.9772				29.9628						0.0113903						0.0030278
	2022-10-04 14:10:27	1:42:03.816000		-0.247		100.775		29.353	29.9774				29.963		0	0			0.011391						0.00302799																		38.265
	2022-10-04 14:10:57	1:42:33.830000		-0.247		100.789		29.349	29.9777				29.9632						0.0113917						0.00302818																		41.016
	2022-10-04 14:11:27	1:43:03.843000		-0.247		100.804		29.3507	29.9779				29.9635						0.0113924						0.00302837																400.696		39.219
	2022-10-04 14:11:57	1:43:33.856000		-0.247	0	100.819		29.3523	29.9781		0		29.9637				0		0.0113932	0	0		0	0	0.00302856	0	0	0	0	0	0	0	0	0	0	0	0	0	0	1.937	399.116		41.102
	2022-10-04 14:12:27	1:44:03.870000		-0.247		100.428	30	29.354	29.9783	30		3	29.9639	30				3	0.0113929			3			0.00302849																400.848	400	39.825
	2022-10-04 14:12:57	1:44:33.883000		-0.247		101.482		29.3557	29.9786				29.9641						0.0113927						0.00302843
	2022-10-04 14:13:27	1:45:03.896000		-0.247		101.39		29.3573	29.9788				29.9644						0.0113924						0.00302836
	2022-10-04 14:13:57	1:45:33.909000		-0.247		101.298		29.359	29.979				29.9646						0.0113921						0.00302829
	2022-10-04 14:14:27	1:46:03.923000		-0.247		99.743		29.3607	29.978				29.9636						0.0113919						0.00302822
	2022-10-04 14:14:57	1:46:33.936000		-0.247		100.886		29.3623	29.977				29.9626		0	0			0.0113916						0.00302816
	2022-10-04 14:15:27	1:47:03.949000		-0.247		100.977		29.364	29.976				29.9616						0.0113914						0.00302809
	2022-10-04 14:15:57	1:47:33.963000		-0.247		101.068		29.3624	29.975				29.9606						0.0113911						0.00302802
	2022-10-04 14:16:27	1:48:03.976000		-0.247	0	99.7		29.3609	29.974		0		29.9596				0		0.0113909	0	0		0	0	0.00302796	0	0	0	0	0	0	0	0	0	0	0	0	0	0	1.31
	2022-10-04 14:16:57	1:48:33.989000		-0.247		99.732	30	29.3593	29.973	30		3	29.9586	30				3	0.0113907			3			0.00302791																399.438	400	38.904
	2022-10-04 14:17:27	1:49:04.002000		-0.247		99.764		29.3578	29.972				29.9576						0.0113905						0.00302787
	2022-10-04 14:17:57	1:49:34.016000		-0.247		99.796		29.3562	29.971				29.9566						0.0113904						0.00302782
	2022-10-04 14:18:27	1:50:04.029000		-0.247		101.072		29.3547	29.97				29.9556						0.0113902						0.00302778																398.729		39.377
	2022-10-04 14:18:57	1:50:34.042000		-0.247		100.737		29.3531	29.9698				29.9547						0.01139						0.00302773																401.329		36.843
	2022-10-04 14:19:27	1:51:04.056000		-0.247		101.253		29.3516	29.9696				29.9538		0	0			0.0113899						0.00302769																		38.486
	2022-10-04 14:19:57	1:51:34.069000		-0.247		100.983		29.35	29.9693				29.9529						0.0113897						0.00302764
	2022-10-04 14:20:27	1:52:04.082000		-0.247		100.713		29.3504	29.9691				29.952						0.0113895						0.0030276
	2022-10-04 14:20:57	1:52:34.096000		-0.247	0	99.662		29.3509	29.9689		0		29.9511				0		0.0113894	0	0		0	0	0.00302755	0	0	0	0	0	0	0	0	0	0	0	0	0	0	1.238	400.36
	2022-10-04 14:21:27	1:53:04.109000		-0.247		101.039	30	29.3513	29.9687	30		3	29.9503	30				3	0.0113894			3			0.00302757																399.246	400	38.913
	2022-10-04 14:21:57	1:53:34.122000		-0.247		99.604		29.3518	29.9684				29.9494						0.0113895						0.0030276																400.258		40.268
	2022-10-04 14:22:27	1:54:04.136000		-0.247		99.633		29.3522	29.9682				29.9485						0.0113896						0.00302762																		38.198
	2022-10-04 14:22:57	1:54:34.149000		-0.247		99.662		29.3527	29.968				29.9476						0.0113897						0.00302764																400.366		38.885
	2022-10-04 14:23:27	1:55:04.162000		-0.247		99.691		29.3531	29.9692				29.9495						0.0113898						0.00302766																400.598		37.263
	2022-10-04 14:23:57	1:55:34.176000		-0.247		99.72		29.3536	29.9704				29.9514		0	0			0.0113899						0.00302769																399.244		40.969
	2022-10-04 14:24:27	1:56:04.189000		-0.247		99.749		29.354	29.9717				29.9533						0.01139						0.00302771																		39.146
	2022-10-04 14:24:57	1:56:34.202000		-0.247		99.778		29.3527	29.9729				29.9551						0.01139						0.00302773
	2022-10-04 14:25:27	1:57:04.216000		-0.247	0	99.807		29.3513	29.9741		0		29.957				0		0.0113901	0	0		0	0	0.00302775	0	0	0	0	0	0	0	0	0	0	0	0	0	0	1.195
	2022-10-04 14:25:57	1:57:34.229000		-0.247		99.836	30	29.35	29.9753	30		3	29.9589	30				3	0.0113902			3			0.00302776																399.239	400
	2022-10-04 14:26:27	1:58:04.242000		-0.247		99.865		29.3487	29.9766				29.9608						0.0113902						0.00302778																401.337
	2022-10-04 14:26:57	1:58:34.256000		-0.247		99.8045		29.3473	29.9778				29.9627						0.0113902						0.00302779																400.687		38.857
	2022-10-04 14:27:27	1:59:04.269000		-0.247		99.744		29.346	29.979				29.9646						0.0113903						0.0030278																399.096		37.337
	2022-10-04 14:27:57	1:59:34.282000		-0.247		100.697		29.3447	29.9778				29.9634						0.0113903						0.00302781																400.292		39.838
	2022-10-04 14:28:27	2:00:04.296000		-0.247		99.752		29.3433	29.9766				29.9621		0	0			0.0113904						0.00302782																		37.121
	2022-10-04 14:28:57	2:00:34.309000		-0.247		99.7908		29.342	29.9753				29.9609						0.0113904						0.00302783																		38.875
	2022-10-04 14:29:27	2:01:04.322000		-0.247		99.8296		29.3422	29.9741				29.9597						0.0113905						0.00302784
	2022-10-04 14:29:57	2:01:34.336000		-0.247	0	99.8683		29.3424	29.9729		0		29.9585				0		0.0113905	0	0		0	0	0.00302785	0	0	0	0	0	0	0	0	0	0	0	0	0	0	1.68			38.486
	2022-10-04 14:30:27	2:02:04.349000		-0.247		99.9071	30	29.3427	29.9717	30		3	29.9572	30				3	0.0113904			3			0.00302783																	400	37.983
	2022-10-04 14:30:57	2:02:34.349000		-0.247		99.9459		29.3429	29.9704				29.956						0.0113903						0.00302781
	2022-10-04 14:31:27	2:03:04.376000		-0.247		99.9847		29.3431	29.9692				29.9548						0.0113902						0.00302779																		37.404
	2022-10-04 14:31:57	2:03:34.389000		-0.247		100.023		29.3433	29.968				29.9536						0.0113902						0.00302776																		39.693
	2022-10-04 14:32:27	2:04:04.403000		-0.247		100.062		29.3436	29.9683				29.9539						0.0113901						0.00302774																399.413		38.056
	2022-10-04 14:32:57	2:04:34.416000		-0.247		100.101		29.3438	29.9687				29.9543		0	0			0.01139						0.00302772
	2022-10-04 14:33:27	2:05:04.429000		-0.247		100.076		29.344	29.969				29.9546						0.0113899						0.0030277																400.097
	2022-10-04 14:33:57	2:05:34.443000		-0.247		100.051		29.342	29.9693				29.9549						0.0113898						0.00302767																398.719		37.121
	2022-10-04 14:34:27	2:06:04.456000		-0.247	0	100.026		29.34	29.9697		0		29.9553				0		0.0113897	0	0		0	0	0.00302765	0	0	0	0	0	0	0	0	0	0	0	0	0	0	0.612	399.846		38.83
	2022-10-04 14:34:57	2:06:34.470000		-0.247		100.001	30	29.338	29.97	30		3	29.9556	30				3	0.011389			3			0.00302746																	400	37.618
	2022-10-04 14:35:27	2:07:04.483000		-0.247		99.976		29.336	29.9703				29.9559						0.0113883						0.00302727																		41.388
	2022-10-04 14:35:57	2:07:34.496000		-0.247		99.951		29.334	29.9707				29.9563						0.0113876						0.00302708																		38.866
	2022-10-04 14:36:27	2:08:04.510000		-0.247		99.926		29.332	29.971				29.9566						0.0113869						0.00302689																		37.264
	2022-10-04 14:36:57	2:08:34.523000		-0.247		99.901		29.33	29.9718				29.9578						0.0113862						0.0030267
	2022-10-04 14:37:27	2:09:04.536000		-0.247		99.876		29.328	29.9725				29.959		0	0			0.0113854						0.00302651
	2022-10-04 14:37:57	2:09:34.550000		-0.247		99.8591		29.326	29.9733				29.9602						0.0113847						0.00302632
	2022-10-04 14:38:27	2:10:04.563000		-0.247		99.8423		29.3226	29.9741				29.9615						0.011384						0.00302613
	2022-10-04 14:38:57	2:10:34.577000		-0.247	0	99.8254		29.3191	29.9749		0		29.9627				0		0.0113833	0	0		0	0	0.00302594	0	0	0	0	0	0	0	0	0	0	0	0	0	0	1.275	400.765
	2022-10-04 14:39:28	2:11:04.590000		-0.247		99.808	30	29.3156	29.9757	30		3	29.9639	30				3	0.0113845			3			0.00302626																398.178	400
	2022-10-04 14:39:58	2:11:34.603000		-0.247		100.715		29.3122	29.9765				29.9651						0.0113857						0.00302657																400.892
	2022-10-04 14:40:28	2:12:04.617000		-0.247		100.625		29.3087	29.9772				29.9664						0.0113869						0.00302688																		37.771
	2022-10-04 14:40:58	2:12:34.630000		-0.247		100.535		29.3053	29.978				29.9676						0.011388						0.0030272																401.259		39.854
	2022-10-04 14:41:28	2:13:04.691000		-0.247		100.445		29.3019	29.9773				29.9659						0.0113892						0.00302751																401.365
	2022-10-04 14:41:58	2:13:34.704000		-0.247		100.355		29.2984	29.9767				29.9642		0	0			0.0113904						0.00302782																401.404
	2022-10-04 14:42:28	2:14:04.717000		-0.247		100.265		29.295	29.976				29.9626						0.0113916						0.00302814																398.919
	2022-10-04 14:42:58	2:14:34.731000		-0.247		101.249		29.3027	29.9753				29.9609						0.0113927						0.00302845																400.133
	2022-10-04 14:43:28	2:15:04.744000		-0.247	0	100.18		29.3103	29.9747		0		29.9592				0		0.0113939	0	0		0	0	0.00302876	0	0	0	0	0	0	0	0	0	0	0	0	0	0	2.126
	2022-10-04 14:43:58	2:15:34.758000		-0.247		101.2	30	29.318	29.974	30		3	29.9576	30				3	0.0113933			3			0.0030286																	400
	2022-10-04 14:44:28	2:16:04.771000		-0.247		100.54		29.3257	29.9733				29.9559						0.0113927						0.00302843																		38.125
	2022-10-04 14:44:58	2:16:34.784000		-0.247		101.495		29.3333	29.9727				29.9543						0.011392						0.00302826																400.152		37.476
	2022-10-04 14:45:28	2:17:04.798000		-0.247		101.195		29.341	29.972				29.9526						0.0113914						0.00302809																397.401		40.983
	2022-10-04 14:45:58	2:17:35.233000		-0.247		100.002		29.3487	29.9714				29.9523						0.0113908						0.00302792																400.055		41.684
	2022-10-04 14:46:28	2:18:05.246000		-0.247		101.09		29.3563	29.9709				29.9519		0	0			0.0113901						0.00302775																408.572		39.269
	2022-10-04 14:46:58	2:18:35.260000		-0.247		100.933		29.364	29.9703				29.9516						0.0113895						0.00302759																400.24		37.621
	2022-10-04 14:47:28	2:19:05.273000		-0.247		100.776		29.3591	29.9698				29.9513						0.0113889						0.00302742																400.914
	2022-10-04 14:47:58	2:19:35.287000		-0.247	0	100.161		29.3542	29.9692		0		29.9509				0		0.0113882	0	0		0	0	0.00302725	0	0	0	0	0	0	0	0	0	0	0	0	0	0	0.631	398.837
	2022-10-04 14:48:28	2:20:05.300000		-0.247		101.208	30	29.3493	29.9687	30		3	29.9506	30				3	0.0113884			3			0.0030273																	400
	2022-10-04 14:48:58	2:20:35.314000		-0.247		100.542		29.3444	29.9681				29.9503						0.0113886						0.00302736																		38.594
	2022-10-04 14:49:28	2:21:05.327000		-0.247		100.432		29.3396	29.9676				29.9499						0.0113889						0.00302742																		40.795
	2022-10-04 14:49:58	2:21:35.340000		-0.247		100.321		29.3347	29.967				29.9496						0.0113891						0.00302747																		39.074
	2022-10-04 14:50:28	2:22:05.354000		-0.247		100.211		29.3298	29.9661				29.949						0.0113893						0.00302753
	2022-10-04 14:50:58	2:22:35.367000		-0.247		100.986		29.3249	29.9652				29.9485		0	0			0.0113895						0.00302759																		38.254
	2022-10-04 14:51:28	2:23:05.381000		-0.247		100.949		29.32	29.9643				29.9479						0.0113897						0.00302764																399.968		37.049
	2022-10-04 14:51:58	2:23:35.394000		-0.247		100.912		29.3222	29.9634				29.9474						0.0113899						0.0030277																400.83		38.939
	2022-10-04 14:52:28	2:24:05.408000		-0.247	0	100.875		29.3244	29.9626		0		29.9468				0		0.0113901	0	0		0	0	0.00302775	0	0	0	0	0	0	0	0	0	0	0	0	0	0	0.719	399.762		37.834
	2022-10-04 14:52:58	2:24:35.421000		-0.247		100.838	30	29.3267	29.9617	30		3	29.9463	30				3	0.0113907			3			0.00302791																400.606	400	39.884
	2022-10-04 14:53:28	2:25:05.435000		-0.247		100.524		29.3289	29.9608				29.9457						0.0113913						0.00302807																399.267		38.254
	2022-10-04 14:53:58	2:25:35.448000		-0.247		100.886		29.3311	29.9599				29.9451						0.0113919						0.00302822																400.318		37.625
	2022-10-04 14:54:28	2:26:05.461000		-0.247		99.529		29.3333	29.959				29.9446						0.0113925						0.00302838																		39.487
	2022-10-04 14:54:58	2:26:35.475000		-0.247		100.17		29.3356	29.9592				29.9448						0.0113931						0.00302854																		40.55
	2022-10-04 14:55:28	2:27:05.488000		-0.247		100.89		29.3378	29.9594				29.945		0	0		3	0.0113937						0.0030287																400.799		39.208
	2022-10-04 14:55:58	2:27:35.502000		-0.247		100.724		29.34	29.9597				29.9453					1.53	0.0113943			3			0.00302885																398.915		37.983
	2022-10-04 14:56:28	2:28:05.515000		-0.247		99.515		29.3404	29.9599				29.9455						0.0113948			1.53			0.00302901																		39.363
	2022-10-04 14:56:58	2:28:35.529000		-0.247	0	100.172		29.3409	29.9601		0		29.9457				0		0.0113954	0	0		0	0	0.00302917	0	0	0	0	0	0	0	0	0	0	0	0	0	0	1.007	399.529
	2022-10-04 14:57:28	2:29:05.542000		-0.247		99.513	30	29.3413	29.9603	30		3	29.9459	30					0.0113947						0.00302898																400.725	400	39.074
	2022-10-04 14:57:58	2:29:35.556000		-0.247		100.974		29.3418	29.9605				29.9461						0.011394						0.00302879																399.681		40.962
	2022-10-04 14:58:28	2:30:05.569000		-0.247		100.913		29.3422	29.9608				29.9464						0.0113933						0.0030286																401.576		39.62
	2022-10-04 14:58:59	2:30:35.582000		-0.247		99.659		29.3427	29.961				29.9466						0.0113926						0.0030284																399.496		37.827
	2022-10-04 14:59:29	2:31:05.596000		-0.247		99.541		29.3431	29.9612				29.9468						0.0113918						0.00302821																400.804		38.866
	2022-10-04 14:59:59	2:31:35.609000		-0.247		100.404		29.3436	29.9614				29.947		0	0			0.0113911						0.00302802																399.046
	2022-10-04 15:00:29	2:32:05.623000		-0.247		100.153		29.344	29.9617				29.9473					1.53	0.0113904						0.00302783																399.035
	2022-10-04 15:00:59	2:32:35.636000		-0.247		99.901		29.3454	29.9619				29.9475						0.0113897			1.53			0.00302764																400.449		38.405
	2022-10-04 15:01:29	2:33:05.650000		-0.247	0	99.848		29.3469	29.9621		0		29.9477				0		0.011389	0	0		0	0	0.00302745	0	0	0	0	0	0	0	0	0	0	0	0	0	0	0.884			41.265
	2022-10-04 15:01:59	2:33:35.663000		-0.247		99.8924	30	29.3483	29.9623	30		3	29.9479	30					0.0113892						0.00302752																	400	38.998
	2022-10-04 15:02:29	2:34:05.677000		-0.247		99.9368		29.3498	29.9626				29.9481						0.0113895						0.00302759																		38.618
	2022-10-04 15:02:59	2:34:35.690000		-0.247		99.9812		29.3512	29.9628				29.9484						0.0113897						0.00302765																400.362		39.928
	2022-10-04 15:03:29	2:35:05.704000		-0.247		100.026		29.3527	29.963				29.9486						0.01139						0.00302772																401.138
	2022-10-04 15:03:59	2:35:35.717000		-0.247		100.07		29.3541	29.9644				29.9499						0.0113902						0.00302779																400.483
	2022-10-04 15:04:29	2:36:05.731000		-0.247		100.898		29.3556	29.9659				29.9513		0	0			0.0113905						0.00302785																399.365
	2022-10-04 15:04:59	2:36:35.744000		-0.247		99.413		29.357	29.9673				29.9526					1.53	0.0113908						0.00302792																400.619		40.606
	2022-10-04 15:05:29	2:37:05.757000		-0.247		99.497		29.3573	29.9688				29.9539						0.011391			1.53			0.00302799																		41.221
	2022-10-04 15:05:59	2:37:35.771000		-0.247	0	99.581		29.3577	29.9702		0		29.9553				0		0.0113913	0	0		0	0	0.00302806	0	0	0	0	0	0	0	0	0	0	0	0	0	0	2.113			39.414
	2022-10-04 15:06:29	2:38:05.784000		-0.247		100.502	30	29.358	29.9717	30		3	29.9566	30					0.0113906						0.00302788																399.86	400	41.365
	2022-10-04 15:06:59	2:38:35.798000		-0.247		99.571		29.3583	29.9731				29.9579						0.0113899						0.0030277																401.406		37.891
	2022-10-04 15:07:29	2:39:05.811000		-0.247		99.6022		29.3587	29.9746				29.9592						0.0113892						0.00302752																399.194		38.913
	2022-10-04 15:07:59	2:39:35.825000		-0.247		99.6335		29.359	29.976				29.9606						0.0113886						0.00302734																		39.854
	2022-10-04 15:08:29	2:40:05.838000		-0.247		99.6647		29.3593	29.9743				29.959						0.0113879						0.00302716																		41.525
	2022-10-04 15:08:59	2:40:35.852000		-0.247		99.696		29.3597	29.9727				29.9575		0	0			0.0113872						0.00302698																		40.737
	2022-10-04 15:09:29	2:41:05.865000		-0.247		100.416		29.36	29.971				29.9559					1.53	0.0113865						0.0030268																		38.708
	2022-10-04 15:09:59	2:41:35.879000		-0.247		99.656		29.3576	29.9693				29.9544						0.0113859			1.53			0.00302662																		40.418
	2022-10-04 15:10:29	2:42:05.892000		-0.247	0	99.6556		29.3551	29.9677		0		29.9528				0		0.0113852	0	0		0	0	0.00302644	0	0	0	0	0	0	0	0	0	0	0	0	0	0	1.493
	2022-10-04 15:10:59	2:42:35.906000		-0.247		99.6551	30	29.3527	29.966	30		3	29.9513	30					0.0113853						0.00302647																	400
	2022-10-04 15:11:29	2:43:05.919000		-0.247		99.6547		29.3502	29.9643				29.9497						0.0113854						0.00302651
	2022-10-04 15:11:59	2:43:35.933000		-0.247		99.6542		29.3478	29.9627				29.9481						0.0113856						0.00302654																400.021		39.99
	2022-10-04 15:12:29	2:44:05.946000		-0.247		99.6538		29.3453	29.961				29.9466						0.0113857						0.00302657																		38.626
	2022-10-04 15:12:59	2:44:35.960000		-0.247		99.6533		29.3429	29.9611				29.9481						0.0113858						0.00302661																		40.756
	2022-10-04 15:13:29	2:45:05.973000		-0.247		99.6529		29.3404	29.9612				29.9497		0	0			0.0113859						0.00302664																		38.708
	2022-10-04 15:13:59	2:45:35.987000		-0.247		99.6524		29.338	29.9613				29.9513					1.53	0.0113861						0.00302668																		39.854
	2022-10-04 15:14:29	2:46:06		-0.247		99.652		29.3364	29.9614				29.9528						0.0113862			1.53			0.00302671
	2022-10-04 15:14:59	2:46:36.014000		-0.247	0	100.032		29.3349	29.9616		0		29.9544				0		0.0113863	0	0		0	0	0.00302674	0	0	0	0	0	0	0	0	0	0	0	0	0	0	2.314			39.974
	2022-10-04 15:15:29	2:47:06.027000		-0.247		99.9654	30	29.3333	29.9617	30		3	29.9559	30					0.011386						0.00302665																	400	40.737
	2022-10-04 15:15:59	2:47:36.041000		-0.247		99.8989		29.3318	29.9618				29.9575						0.0113856						0.00302656
	2022-10-04 15:16:29	2:48:06.054000		-0.247		99.8323		29.3302	29.9619				29.959						0.0113853						0.00302647																399.403		40.887
	2022-10-04 15:16:59	2:48:36.068000		-0.247		99.7658		29.3287	29.962				29.9606						0.011385						0.00302638																398.812		37.625
	2022-10-04 15:17:29	2:49:06.081000		-0.247		99.6992		29.3271	29.9636				29.9609						0.0113846						0.00302629																399.178
	2022-10-04 15:17:59	2:49:36.095000		-0.247		99.6327		29.3256	29.9651				29.9612		0	0			0.0113843						0.0030262																400.209
	2022-10-04 15:18:29	2:50:06.108000		-0.247		99.5661		29.324	29.9667				29.9616					1.53	0.011384						0.00302611																		39.19
	2022-10-04 15:18:59	2:50:36.122000		-0.247		99.4996		29.3258	29.9682				29.9619						0.0113836			1.53			0.00302602																		40.887
	2022-10-04 15:19:29	2:51:06.135000		-0.247	0	99.433		29.3276	29.9698		0		29.9622				0		0.0113833	0	0		0	0	0.00302594	0	0	0	0	0	0	0	0	0	0	0	0	0	0	2.008	399.723		40.003
	2022-10-04 15:19:59	2:51:36.149000		-0.247		100.006	30	29.3293	29.9713	30		3	29.9626	30					0.011384						0.00302611																400.778	400	41.199
	2022-10-04 15:20:29	2:52:06.162000		-0.247		100.578		29.3311	29.9729				29.9629						0.0113846						0.00302629																400.138
	2022-10-04 15:20:59	2:52:36.176000		-0.247		101.047		29.3329	29.9744				29.9632						0.0113853						0.00302647																402.288		40.383
	2022-10-04 15:21:29	2:53:06.189000		-0.247		100.86		29.3347	29.976				29.9636						0.011386						0.00302665																399.912		39.414
	2022-10-04 15:21:59	2:53:36.203000		-0.247		99.786		29.3364	29.9747				29.962						0.0113867						0.00302683																		38.765
	2022-10-04 15:22:29	2:54:06.216000		-0.247		101.057		29.3382	29.9733				29.9605		0	0			0.0113873						0.00302701																		40.126
	2022-10-04 15:22:59	2:54:36.230000		-0.247		99.992		29.34	29.972				29.9589					1.53	0.011388						0.00302719
	2022-10-04 15:23:29	2:55:06.243000		-0.247		99.897		29.3387	29.9707				29.9574						0.0113887			1.53			0.00302737
	2022-10-04 15:23:59	2:55:36.257000		-0.247	0	100.583		29.3373	29.9693		0		29.9558				0		0.0113894	0	0		0	0	0.00302755	0	0	0	0	0	0	0	0	0	0	0	0	0	0	2.309	398.891
	2022-10-04 15:24:29	2:56:06.270000		-0.247		99.641	30	29.336	29.968	30		3	29.9543	30					0.0113893						0.00302754																400.964	400
	2022-10-04 15:24:59	2:56:36.284000		-0.247		99.789		29.3347	29.9667				29.9527						0.0113893						0.00302753																		40.252
	2022-10-04 15:25:29	2:57:06.297000		-0.247		99.937		29.3333	29.9653				29.9511						0.0113892						0.00302752																		37.334
	2022-10-04 15:25:59	2:57:36.311000		-0.247		100.536		29.332	29.964				29.9496						0.0113892						0.00302751																		37.695
	2022-10-04 15:26:29	2:58:06.324000		-0.247		101.027		29.3307	29.965				29.9506						0.0113891						0.0030275																		40.644
	2022-10-04 15:26:59	2:58:36.338000		-0.247		100.148		29.3293	29.966				29.9516		0	0			0.0113891						0.00302748																		40.606
	2022-10-04 15:27:29	2:59:06.351000		-0.247		100.188		29.328	29.967				29.9526					1.53	0.0113891						0.00302747																		39.288
	2022-10-04 15:27:59	2:59:36.365000		-0.247		100.228		29.3309	29.968				29.9536						0.011389			1.53			0.00302746																400.784		41.858
	2022-10-04 15:28:29	3:00:06.378000		-0.247	0	100.268		29.3338	29.969		0		29.9546				0		0.011389	0	0		0	0	0.00302745	0	0	0	0	0	0	0	0	0	0	0	0	0	0	1.611	398.506
	2022-10-04 15:28:59	3:00:36.392000		-0.247		100.308	30	29.3367	29.97	30		3	29.9556	30					0.0113891						0.00302747																	400
	2022-10-04 15:29:29	3:01:06.405000		-0.247		100.349		29.3396	29.971				29.9566						0.0113891						0.0030275																399.576
	2022-10-04 15:29:59	3:01:36.419000		-0.247		100.389		29.3424	29.972				29.9576						0.0113892						0.00302752																401.331		41.461
	2022-10-04 15:30:29	3:02:06.432000		-0.247		100.429		29.3453	29.973				29.9586						0.0113893						0.00302754																399.61		40.077
	2022-10-04 15:30:59	3:02:36.446000		-0.247		100.469		29.3482	29.9712				29.9568						0.0113894						0.00302756																401.26		41.167
	2022-10-04 15:31:29	3:03:06.459000		-0.247		100.509		29.3511	29.9694				29.955		0	0			0.0113895						0.00302759																		43.458
	2022-10-04 15:31:59	3:03:36.473000		-0.247		100.469		29.354	29.9677				29.9533					1.53	0.0113896						0.00302761																401.049
	2022-10-04 15:32:29	3:04:06.486000		-0.247		99.903		29.353	29.9659				29.9515						0.0113897			1.53			0.00302763																399.37		43.095
	2022-10-04 15:32:59	3:04:36.500000		-0.247	0	100.02		29.352	29.9641		0		29.9497				0		0.0113897	0	0		0	0	0.00302765	0	0	0	0	0	0	0	0	0	0	0	0	0	0	1.029			41.297
	2022-10-04 15:33:29	3:05:06.513000		-0.247		100.803	30	29.351	29.9623	30		3	29.9479	30					0.0113897						0.00302763																	400	43.234
	2022-10-04 15:33:59	3:05:36.527000		-0.247		99.449		29.35	29.9606				29.9461						0.0113896						0.00302761																		43.095
	2022-10-04 15:34:29	3:06:06.540000		-0.247		100.333		29.349	29.9588				29.9444						0.0113895						0.00302759																400.21		41.629
	2022-10-04 15:34:59	3:06:36.554000		-0.247		101.078		29.348	29.957				29.9426						0.0113894						0.00302756																398.531
	2022-10-04 15:35:29	3:07:06.568000		-0.247		100.723		29.347	29.9582				29.9438						0.0113893						0.00302754																399.653
	2022-10-04 15:36:00	3:07:36.581000		-0.247		99.445		29.346	29.9595				29.9451		0	0			0.0113892						0.00302752
	2022-10-04 15:36:30	3:08:06.595000		-0.247		99.63		29.345	29.9607				29.9463					1.53	0.0113891						0.0030275																399.099
	2022-10-04 15:37:00	3:08:36.608000		-0.247		99.815		29.3427	29.9619				29.9475						0.0113891			1.53			0.00302747																401.012
	2022-10-04 15:37:30	3:09:06.622000		-0.247	0	100.741		29.3403	29.9631		0		29.9487				0		0.011389	0	0		0	0	0.00302745	0	0	0	0	0	0	0	0	0	0	0	0	0	0	0.547	399.565		42.702
	2022-10-04 15:38:00	3:09:36.635000		-0.247		99.571	30	29.338	29.9643	30		3	29.9499	30					0.0113894						0.00302755																	400	44.839
	2022-10-04 15:38:30	3:10:06.649000		-0.247		100.16		29.3357	29.9656				29.9512						0.0113897						0.00302765																		43.812
	2022-10-04 15:39:00	3:10:36.662000		-0.247		99.456		29.3333	29.9668				29.9524						0.0113901						0.00302775
	2022-10-04 15:39:30	3:11:06.676000		-0.247		99.453		29.331	29.968				29.9536						0.0113905						0.00302785																		43.974
	2022-10-04 15:40:00	3:11:36.689000		-0.247		99.45		29.3287	29.9694				29.955						0.0113909						0.00302796																		42.702
	2022-10-04 15:40:30	3:12:06.703000		-0.247		99.447		29.3263	29.9709				29.9565		0	0			0.0113913						0.00302806																399.421
	2022-10-04 15:41:00	3:12:36.716000		-0.247		99.444		29.324	29.9723				29.9579					1.53	0.0113916						0.00302816																398.891
	2022-10-04 15:41:30	3:13:06.730000		-0.247		99.441		29.3246	29.9738				29.9594						0.011392			1.53			0.00302826
	2022-10-04 15:42:00	3:13:36.743000		-0.247	0	100.616		29.3251	29.9752		0		29.9608				0		0.0113924	0	0		0	0	0.00302836	0	0	0	0	0	0	0	0	0	0	0	0	0	0	1.133
	2022-10-04 15:42:30	3:14:06.757000		-0.247		99.31	30	29.3257	29.9767	30		3	29.9622	30					0.0113926						0.00302842																399.325	400
	2022-10-04 15:43:00	3:14:36.771000		-0.247		99.393		29.3262	29.9781				29.9637						0.0113928						0.00302847																400.411
	2022-10-04 15:43:30	3:15:06.784000		-0.247		99.476		29.3268	29.9796				29.9651						0.011393						0.00302853
	2022-10-04 15:44:00	3:15:36.798000		-0.247		99.559		29.3273	29.981				29.9666						0.0113932						0.00302858																		42.392
	2022-10-04 15:44:30	3:16:06.811000		-0.247		100.388		29.3279	29.9804				29.9652						0.0113935						0.00302864																		44.327
	2022-10-04 15:45:00	3:16:36.825000		-0.247		99.617		29.3284	29.9799				29.9639		0	0			0.0113937						0.0030287																400.285		43.436
	2022-10-04 15:45:30	3:17:06.838000		-0.247		99.5984		29.329	29.9793				29.9626					1.53	0.0113939						0.00302875																401.075		41.73
	2022-10-04 15:46:00	3:17:36.852000		-0.247		99.5799		29.327	29.9788				29.9612						0.0113941			1.53			0.00302881																400.097		40.975
	2022-10-04 15:46:30	3:18:06.865000		-0.247	0	99.5613		29.325	29.9782		0		29.9599				0		0.0113943	0	0		0	0	0.00302886	0	0	0	0	0	0	0	0	0	0	0	0	0	0	0.118	401.525		42.922
	2022-10-04 15:47:00	3:18:36.879000		-0.247		99.5428	30	29.323	29.9777	30		3	29.9586	30					0.0113943						0.00302888																398.542	400
	2022-10-04 15:47:30	3:19:06.892000		-0.247		99.5242		29.321	29.9771				29.9572						0.0113944						0.00302889																399.66		42.4
	2022-10-04 15:48:00	3:19:36.906000		-0.247		99.5057		29.319	29.9766				29.9559						0.0113944						0.0030289																		43.266
	2022-10-04 15:48:30	3:20:06.919000		-0.247		99.4871		29.317	29.976				29.9546						0.0113945						0.00302891																400.756		40.21
	2022-10-04 15:49:00	3:20:36.933000		-0.247		99.4686		29.315	29.9739				29.9533						0.0113945						0.00302892																401.109		40.717
	2022-10-04 15:49:30	3:21:06.947000		-0.247		99.45		29.313	29.9718				29.9519		0	0			0.0113946						0.00302893																400.345		42.189
	2022-10-04 15:50:00	3:21:36.960000		-0.247		99.52		29.311	29.9697				29.9506					1.53	0.0113946						0.00302894																397.436		43.459
	2022-10-04 15:50:30	3:22:06.974000		-0.247		100.039		29.3112	29.9676				29.9493						0.0113946			1.53			0.00302895																400.475		44.212
	2022-10-04 15:51:00	3:22:36.987000		-0.247	0	100.495		29.3114	29.9654		0		29.9479				0		0.0113947	0	0		0	0	0.00302897	0	0	0	0	0	0	0	0	0	0	0	0	0	0	0.144	399.053		42.294
	2022-10-04 15:51:30	3:23:07.001000		-0.247		99.411	30	29.3117	29.9633	30		3	29.9466	30					0.0113941						0.00302881																401.469	400
	2022-10-04 15:52:00	3:23:37.014000		-0.247		99.919		29.3119	29.9612				29.9453						0.0113935						0.00302865																399.59
	2022-10-04 15:52:30	3:24:07.028000		-0.247		99.8893		29.3121	29.9591				29.9439						0.0113929						0.00302849																399.764		42.343
	2022-10-04 15:53:00	3:24:37.041000		-0.247		99.8596		29.3123	29.957				29.9426						0.0113923						0.00302834																400.871		43.998
	2022-10-04 15:53:30	3:25:07.041000		-0.247		99.8299		29.3126	29.958				29.9436						0.0113917						0.00302818
	2022-10-04 15:54:00	3:25:37.068000		-0.247		99.8001		29.3128	29.959				29.9446		0	0			0.0113911						0.00302802
	2022-10-04 15:54:30	3:26:07.082000		-0.247		99.7704		29.313	29.96				29.9456					1.53	0.0113905						0.00302787																401.632
	2022-10-04 15:55:00	3:26:37.096000		-0.247		99.7407		29.313	29.961				29.9466						0.01139			1.53			0.00302771																399.929		42.4
	2022-10-04 15:55:30	3:27:07.109000		-0.247	0	99.711		29.313	29.962		0		29.9476				0		0.0113894	0	0		0	0	0.00302755	0	0	0	0	0	0	0	0	0	0	0	0	0	0	0.451	399.53		41.601
	2022-10-04 15:56:00	3:27:37.123000		-0.247		100.275	30	29.313	29.963	30		3	29.9486	30					0.0113896						0.00302762																401.151	400	41.553
	2022-10-04 15:56:30	3:28:07.136000		-0.247		100.089		29.313	29.964				29.9496						0.0113899						0.00302769																		42.828
	2022-10-04 15:57:00	3:28:37.150000		-0.247		99.903		29.313	29.965				29.9506						0.0113901						0.00302775																		43.777
	2022-10-04 15:57:30	3:29:07.163000		-0.247		100.946		29.313	29.966				29.9516						0.0113904						0.00302782																		42.244
	2022-10-04 15:58:00	3:29:37.177000		-0.247		100.594		29.313	29.9679				29.9535						0.0113906						0.00302789
	2022-10-04 15:58:30	3:30:07.190000		-0.247		99.945		29.313	29.9698				29.9554		0	0			0.0113909						0.00302796																400.803		42.984
	2022-10-04 15:59:00	3:30:37.204000		-0.247		99.591		29.313	29.9717				29.9572					1.53	0.0113911						0.00302802																399.071		44.963
	2022-10-04 15:59:30	3:31:07.218000		-0.247		100.3		29.3119	29.9736				29.9591						0.0113914			1.53			0.00302809																400.787
	2022-10-04 16:00:00	3:31:37.231000		-0.247	0	100.218		29.3108	29.9754		0		29.961				0		0.0113916	0	0		0	0	0.00302816	0	0	0	0	0	0	0	0	0	0	0	0	0	0	0.78	398.396		43.955
	2022-10-04 16:00:30	3:32:07.245000		-0.247		100.137	30	29.3097	29.9773	30		3	29.9629	30					0.0113916						0.00302815																399.77	400	42.216
	2022-10-04 16:01:00	3:32:37.258000		-0.247		100.055		29.3086	29.9792				29.9648						0.0113916						0.00302814																403.021		40.531
	2022-10-04 16:01:30	3:33:07.272000		-0.247		99.9736		29.3074	29.9811				29.9667						0.0113915						0.00302812																397.157		41.755
	2022-10-04 16:02:00	3:33:37.285000		-0.247		99.892		29.3063	29.983				29.9686						0.0113915						0.00302811																399.555		40.983
	2022-10-04 16:02:30	3:34:07.299000		-0.247		100.892		29.3052	29.9813				29.9669						0.0113914						0.0030281																399.081		42.732
	2022-10-04 16:03:00	3:34:37.312000		-0.247		100.373		29.3041	29.9797				29.9652		0	0			0.0113914						0.00302809																400.87		41.372
	2022-10-04 16:03:30	3:35:07.326000		-0.247		100.38		29.303	29.978				29.9636					1.53	0.0113913						0.00302808																399.868		42.322
	2022-10-04 16:04:00	3:35:37.340000		-0.247		100.387		29.3039	29.9763				29.9619						0.0113913			1.53			0.00302807																401.945		40.887
	2022-10-04 16:04:30	3:36:07.353000		-0.247	0	101.019		29.3048	29.9747		0		29.9602				0		0.0113913	0	0		0	0	0.00302806	0	0	0	0	0	0	0	0	0	0	0	0	0	0	1.639	399.632		41.549
	2022-10-04 16:05:00	3:36:37.367000		-0.247		99.951	30	29.3057	29.973	30		3	29.9586	30					0.0113911						0.00302802																399.732	400	43.381
	2022-10-04 16:05:30	3:37:07.380000		-0.247		100.541		29.3066	29.9713				29.9569						0.011391						0.00302799																400.906		41.782
	2022-10-04 16:06:00	3:37:37.394000		-0.247		100.067		29.3074	29.9697				29.9553						0.0113909						0.00302796																400.682
	2022-10-04 16:06:30	3:38:07.407000		-0.247		100.827		29.3083	29.968				29.9536						0.0113908						0.00302792																395.889		41.342
	2022-10-04 16:07:00	3:38:37.421000		-0.247		99.825		29.3092	29.9681				29.9537						0.0113906						0.00302789																399.678		43.22
	2022-10-04 16:07:30	3:39:07.435000		-0.247		99.352		29.3101	29.9682				29.9538		0	0			0.0113905						0.00302785																400.112		43.584
	2022-10-04 16:08:00	3:39:37.448000		-0.247		100.6		29.311	29.9683				29.9539					1.53	0.0113904						0.00302782																398.632		40.511
	2022-10-04 16:08:30	3:40:07.462000		-0.247		100.641		29.3103	29.9684				29.954						0.0113902			1.53			0.00302779
	2022-10-04 16:09:00	3:40:37.475000		-0.247	0	100.683		29.3097	29.9686		0		29.9541				0		0.0113901	0	0		0	0	0.00302775	0	0	0	0	0	0	0	0	0	0	0	0	0	0	1.293
	2022-10-04 16:09:30	3:41:07.489000		-0.247		100.724	30	29.309	29.9687	30		3	29.9543	30					0.0113901						0.00302775																399.495	400	41.478
	2022-10-04 16:10:00	3:41:37.502000		-0.247		99.358		29.3083	29.9688				29.9544						0.0113901						0.00302775																400.39		42.702
	2022-10-04 16:10:30	3:42:07.516000		-0.247		99.53		29.3077	29.9689				29.9545						0.0113901						0.00302775																399.072		42.139
	2022-10-04 16:11:00	3:42:37.529000		-0.247		100.952		29.307	29.969				29.9546						0.0113901						0.00302775																400.619		43.458
	2022-10-04 16:11:30	3:43:07.543000		-0.247		100.995		29.3063	29.9679				29.9538						0.0113901						0.00302775																		43.734
	2022-10-04 16:12:00	3:43:37.557000		-0.247		99.586		29.3057	29.9668				29.953		0	0			0.0113901						0.00302775																399.895		41.395
	2022-10-04 16:12:30	3:44:07.570000		-0.247		99.4916		29.305	29.9657				29.9523					1.53	0.0113901						0.00302775																398.812
	2022-10-04 16:13:01	3:44:37.584000		-0.247		99.394		29.2999	29.9645				29.9515						0.0113901			1.53			0.00302775																400.626
	2022-10-04 16:13:31	3:45:07.597000		-0.247	0	100.781		29.2949	29.9634		0		29.9507				0		0.0113901	0	0		0	0	0.00302775	0	0	0	0	0	0	0	0	0	0	0	0	0	0	0.499	403.174
	2022-10-04 16:14:01	3:45:37.611000		-0.247		100.677	30	29.2899	29.9623	30		3	29.9499	30					0.0113905						0.00302784																398.546	400
	2022-10-04 16:14:31	3:46:07.624000		-0.247		99.287		29.2849	29.9612				29.9491						0.0113908						0.00302793																399.797		42.624
	2022-10-04 16:15:01	3:46:37.638000		-0.247		100.701		29.2799	29.9601				29.9484						0.0113911						0.00302802																		43.369
	2022-10-04 16:15:31	3:47:07.652000		-0.247		99.842		29.2749	29.959				29.9476						0.0113915						0.00302811
	2022-10-04 16:16:01	3:47:37.665000		-0.247		100.356		29.27	29.9601				29.9484						0.0113918						0.0030282																		43.151
	2022-10-04 16:16:31	3:48:07.679000		-0.247		100.403		29.265	29.9612				29.9491		0	0			0.0113921						0.00302829																		41.909
	2022-10-04 16:17:01	3:48:37.692000		-0.247		99.728		29.26	29.9623				29.9499					1.53	0.0113925						0.00302838
	2022-10-04 16:17:31	3:49:07.706000		-0.247		99.275		29.2624	29.9634				29.9507						0.0113928			1.53			0.00302847
	2022-10-04 16:18:01	3:49:37.719000		-0.247	0	100.228		29.2649	29.9646		0		29.9515				0		0.0113932	0	0		0	0	0.00302856	0	0	0	0	0	0	0	0	0	0	0	0	0	0	1.376			42.624
	2022-10-04 16:18:31	3:50:07.733000		-0.247		99.331	30	29.2673	29.9657	30		3	29.9523	30					0.0113927						0.00302844																400.529	400	41.653
	2022-10-04 16:19:01	3:50:37.747000		-0.247		99.5115		29.2698	29.9668				29.953						0.0113922						0.00302831																400.821		41.243
	2022-10-04 16:19:31	3:51:07.760000		-0.247		99.692		29.2722	29.9679				29.9538						0.0113918						0.00302819																		40.235
	2022-10-04 16:20:01	3:51:37.774000		-0.247		100.254		29.2747	29.969				29.9546						0.0113913						0.00302807																401.175		41.577
	2022-10-04 16:20:31	3:52:07.787000		-0.247		99.675		29.2771	29.9689				29.9545						0.0113908						0.00302794																399.116		42.371
	2022-10-04 16:21:01	3:52:37.801000		-0.247		99.6529		29.2796	29.9688				29.9544		0	0			0.0113904						0.00302782																		43.391
	2022-10-04 16:21:31	3:53:07.814000		-0.247		99.6308		29.282	29.9687				29.9543					1.53	0.0113899						0.0030277																399.999		41.525
	2022-10-04 16:22:01	3:53:37.828000		-0.247		99.6087		29.2867	29.9686				29.9541						0.0113894			1.53			0.00302757																400.466
	2022-10-04 16:22:31	3:54:07.842000		-0.247	0	99.5866		29.2913	29.9684		0		29.954				0		0.011389	0	0		0	0	0.00302745	0	0	0	0	0	0	0	0	0	0	0	0	0	0	0.787			41.297
	2022-10-04 16:23:01	3:54:37.855000		-0.247		99.5644	30	29.296	29.9683	30		3	29.9539	30					0.0113886						0.00302736																	400	42.266
	2022-10-04 16:23:31	3:55:07.869000		-0.247		99.5423		29.3007	29.9682				29.9538						0.0113883						0.00302727																400.842
	2022-10-04 16:24:01	3:55:37.882000		-0.247		99.5202		29.3053	29.9681				29.9537						0.011388						0.00302718																399.126
	2022-10-04 16:24:31	3:56:07.896000		-0.247		99.4981		29.31	29.968				29.9536						0.0113876						0.00302709																399.038		42.266
	2022-10-04 16:25:01	3:56:37.910000		-0.247		99.476		29.3147	29.9677				29.953						0.0113873						0.003027																401.784		41.501
	2022-10-04 16:25:31	3:57:07.923000		-0.247		99.5092		29.3193	29.9673				29.9525		0	0			0.011387						0.00302691																399.005
	2022-10-04 16:26:01	3:57:37.937000		-0.247		99.5424		29.324	29.967				29.9519					1.53	0.0113866						0.00302682
	2022-10-04 16:26:31	3:58:07.950000		-0.247		99.5757		29.3238	29.9667				29.9514						0.0113863			1.53			0.00302673																399.902
	2022-10-04 16:27:01	3:58:37.964000		-0.247	0	99.6089		29.3236	29.9663		0		29.9508				0		0.0113859	0	0		0	0	0.00302664	0	0	0	0	0	0	0	0	0	0	0	0	0	0	0.961	401.213		41.501
	2022-10-04 16:27:31	3:59:07.977000		-0.247		99.6421	30	29.3233	29.966	30		3	29.9503	30					0.0113864						0.00302678																400.801	400	42.112
	2022-10-04 16:28:01	3:59:38.272000		-0.247		99.6753		29.3231	29.9657				29.9497						0.011387						0.00302691																399.721		41.319
	2022-10-04 16:28:31	4:00:08.255000		-0.247		99.7086		29.3229	29.9653				29.9491						0.0113875						0.00302705																		42.702
	2022-10-04 16:29:01	4:00:38.268000		-0.247		99.7418		29.3227	29.965				29.9486						0.011388						0.00302718
	2022-10-04 16:29:31	4:01:08.282000		-0.247		99.775		29.3224	29.9664				29.9503						0.0113885						0.00302732																400.227
	2022-10-04 16:30:01	4:01:38.295000		-0.247		100.022		29.3222	29.9679				29.9519		0	0			0.011389						0.00302745																400.28
	2022-10-04 16:30:31	4:02:08.309000		-0.247		99.9876		29.322	29.9693				29.9536					1.53	0.0113895						0.00302759
	2022-10-04 16:31:01	4:02:38.322000		-0.247		99.9531		29.3162	29.9708				29.9553						0.01139			1.53			0.00302772																400.219
	2022-10-04 16:31:31	4:03:08.336000		-0.247	0	99.9187		29.3104	29.9722		0		29.9569				0		0.0113905	0	0		0	0	0.00302785	0	0	0	0	0	0	0	0	0	0	0	0	0	0	2.291	397.991		42.498
	2022-10-04 16:32:01	4:03:38.350000		-0.247		99.8842	30	29.3047	29.9737	30		3	29.9586	30					0.0113907						0.0030279																	400	43.875
	2022-10-04 16:32:31	4:04:08.363000		-0.247		99.8498		29.2989	29.9751				29.9602						0.0113908						0.00302794																399.216		42.732
	2022-10-04 16:33:01	4:04:38.377000		-0.247		99.8153		29.2931	29.9766				29.9619						0.011391						0.00302799																400.631
	2022-10-04 16:33:31	4:05:08.390000		-0.247		99.7809		29.2873	29.978				29.9636						0.0113912						0.00302803
	2022-10-04 16:34:01	4:05:38.404000		-0.247		99.7464		29.2816	29.9769				29.9625						0.0113913						0.00302808
	2022-10-04 16:34:31	4:06:08.418000		-0.247		99.712		29.2758	29.9758				29.9614		0	0			0.0113915						0.00302812
	2022-10-04 16:35:01	4:06:38.431000		-0.247		99.488		29.27	29.9747				29.9602					1.53	0.0113917						0.00302817																400.88
	2022-10-04 16:35:31	4:07:08.445000		-0.247		100.413		29.2757	29.9736				29.9591						0.0113919			1.53			0.00302821																399.15
	2022-10-04 16:36:01	4:07:38.458000		-0.247	0	99.569		29.2813	29.9724		0		29.958				0		0.011392	0	0		0	0	0.00302826	0	0	0	0	0	0	0	0	0	0	0	0	0	0	0.917
	2022-10-04 16:36:31	4:08:08.472000		-0.247		100.292	30	29.287	29.9713	30		3	29.9569	30					0.0113924						0.00302837																	400
	2022-10-04 16:37:01	4:08:38.485000		-0.247		100.097		32.008	29.9702				29.9558						0.0113929						0.00302848																		42.875
Inoculation	2022-10-04 16:37:31	4:09:08.499000		-0.247		97.405		31.525	29.9691				29.9547						0.0113933						0.00302859																		43.594
	2022-10-04 16:38:01	4:09:38.513000	0:00:22	-0.247		90.83		30.905	29.968				29.9536						0.0113937						0.00302871																		45.541
	2022-10-04 16:38:31	4:10:08.526000	0:00:52	0.027		86.38		29.598	29.9677				29.9533						0.0113941						0.00302882																		42.322
	2022-10-04 16:39:01	4:10:38.540000	0:01:22	0.0265		81.846		29.282	29.9673				29.9529		0	0			0.0113945						0.00302893																		43.812
	2022-10-04 16:39:31	4:11:08.553000	0:01:52	0.026		78.886		29.281	29.967				29.9526					1.53	0.011395						0.00302904																		44.241
	2022-10-04 16:40:01	4:11:38.567000	0:02:22	0.3		76.167		29.28	29.9667				29.9523						0.0113954			1.53			0.00302915																401.017		41.935
	2022-10-04 16:40:32	4:12:08.581000	0:02:52	0.3	0	74.289		29.279	29.9663		0		29.9519				0		0.0113958	0	0		0	0	0.00302927	0	0	0	0	0	0	0	0	0	0	0	0	0	0	1.249	401.466		42.266
	2022-10-04 16:41:02	4:12:38.594000	0:03:22	0.3		73.617	30	29.278	29.966	30		3	29.9516	30					0.0113948						0.003029																399.656	400	40.606
	2022-10-04 16:41:32	4:13:08.608000	0:03:52	0.574		72.158		29.277	29.9657				29.9513						0.0113938						0.00302873																398.395		41.935
	2022-10-04 16:42:02	4:13:38.621000	0:04:22	0.573857		70.449		29.276	29.9653				29.9509						0.0113928						0.00302846																398.196		43.155
	2022-10-04 16:42:32	4:14:08.635000	0:04:52	0.573714		69.409		29.275	29.965				29.9506						0.0113918						0.00302819																399.513
	2022-10-04 16:43:02	4:14:38.649000	0:05:22	0.573571		68.609		29.274	29.9657				29.9509						0.0113908						0.00302792																398.979
	2022-10-04 16:43:32	4:15:08.662000	0:05:52	0.573429		68.7565		29.273	29.9663				29.9513		0	0			0.0113897						0.00302765																401.507
	2022-10-04 16:44:02	4:15:38.676000	0:06:22	0.573286		68.904		29.273	29.967				29.9516					1.53	0.0113887						0.00302738																		42.953
	2022-10-04 16:44:32	4:16:08.689000	0:06:52	0.573143		68.037		29.273	29.9677				29.9519						0.0113877			1.53			0.00302711																401.307		42.441
	2022-10-04 16:45:02	4:16:38.703000	0:07:22	0.573	0	67.964		29.273	29.9683		0		29.9523				0		0.0113867	0	0		0	0	0.00302684	0	0	0	0	0	0	0	0	0	0	0	0	0	0	0	398.47
	2022-10-04 16:45:32	4:17:08.716000	0:07:52	0.847		67.891	30	29.273	29.969	30		3	29.9526	30					0.0113868						0.00302687																399.965	400
	2022-10-04 16:46:02	4:17:38.730000	0:08:22	0.573		67.433		29.273	29.9697				29.9529						0.0113869						0.00302689																399.01
	2022-10-04 16:46:32	4:18:08.744000	0:08:52	0.847		67.516		29.273	29.9703				29.9533						0.011387						0.00302691																400.044		42.343
	2022-10-04 16:47:02	4:18:38.757000	0:09:22	0.847		67.599		29.273	29.971				29.9536						0.011387						0.00302693																401.14		41.985
	2022-10-04 16:47:32	4:19:08.771000	0:09:52	0.847		66.452		29.273	29.9712				29.9541						0.0113871						0.00302696																402.301
	2022-10-04 16:48:02	4:19:38.784000	0:10:22	0.847		66.907		29.273	29.9714				29.9547		0	0			0.0113872						0.00302698																396.306
	2022-10-04 16:48:32	4:20:08.798000	0:10:52	0.847		65.644		29.2751	29.9717				29.9553					1.53	0.0113873						0.003027																399.743
	2022-10-04 16:49:02	4:20:38.812000	0:11:22	0.847		66.453		29.2772	29.9719				29.9558						0.0113874			1.53			0.00302702
	2022-10-04 16:49:32	4:21:08.825000	0:11:52	0.847	0	66.4583		29.2793	29.9721		0		29.9564				0		0.0113875	0	0		0	0	0.00302705	0	0	0	0	0	0	0	0	0	0	0	0	0	0	1.385
	2022-10-04 16:50:02	4:21:38.839000	0:12:22	0.847		66.4637	30	29.2814	29.9723	30		3	29.9569	30					0.0113875						0.00302706																400.063	400	42.547
	2022-10-04 16:50:32	4:22:08.852000	0:12:52	0.847		66.469		29.2836	29.9726				29.9575						0.0113875						0.00302707																394.869		43.673
	2022-10-04 16:51:02	4:22:38.866000	0:13:22	0.847		64.734		29.2857	29.9728				29.958						0.0113876						0.00302708																400.369		41.678
	2022-10-04 16:51:32	4:23:08.880000	0:13:52	0.847		64.8423		29.2878	29.973				29.9586						0.0113876						0.00302709																		43.151
	2022-10-04 16:52:02	4:23:38.893000	0:14:22	0.847		64.9505		29.2899	29.9731				29.9591						0.0113877						0.0030271																		43.063
	2022-10-04 16:52:32	4:24:08.907000	0:14:52	0.847		65.0587		29.292	29.9732				29.9597		0	0			0.0113877						0.00302711																		41.833
	2022-10-04 16:53:02	4:24:38.920000	0:15:22	0.847		65.167		29.2922	29.9733				29.9602					1.53	0.0113878						0.00302712
	2022-10-04 16:53:32	4:25:08.934000	0:15:52	0.847		63.556		29.2924	29.9734				29.9608						0.0113878			1.53			0.00302714																400.525
	2022-10-04 16:54:02	4:25:38.948000	0:16:22	0.847	0	64.368		29.2927	29.9736		0		29.9614				0		0.0113878	0	0		0	0	0.00302715	0	0	0	0	0	0	0	0	0	0	0	0	0	0	1.045	402.447
	2022-10-04 16:54:32	4:26:08.961000	0:16:52	0.847		63.768	30	29.2929	29.9737	30		3	29.9619	30					0.0113879						0.00302716																400.365	400
	2022-10-04 16:55:02	4:26:38.975000	0:17:22	0.847		62.699		29.2931	29.9738				29.9625						0.0113879						0.00302717
	2022-10-04 16:55:32	4:27:08.988000	0:17:52	0.847		62.4505		29.2933	29.9739				29.963						0.011388						0.00302718																400.153
	2022-10-04 16:56:02	4:27:39.002000	0:18:22	0.846889		62.202		29.2936	29.974				29.9636						0.011388						0.00302719																399.227
	2022-10-04 16:56:32	4:28:09.015000	0:18:52	0.846778		61.843		29.2938	29.9738				29.9629						0.0113881						0.0030272																400.792		41.705
	2022-10-04 16:57:02	4:28:39.029000	0:19:22	0.846667		62.548		29.294	29.9736				29.9622		0	0			0.0113881						0.00302721																		40.907
	2022-10-04 16:57:32	4:29:09.043000	0:19:52	0.846556		62.2235		29.2893	29.9733				29.9616					1.53	0.0113881						0.00302723																401.045
	2022-10-04 16:58:02	4:29:39.056000	0:20:22	0.846444		61.899		29.2847	29.9731				29.9609						0.0113882			1.53			0.00302724																398.82
	2022-10-04 16:58:32	4:30:09.070000	0:20:52	0.846333	0	60.601		29.28	29.9729		0		29.9602				0		0.0113882	0	0		0	0	0.00302725	0	0	0	0	0	0	0	0	0	0	0	0	0	0	0.933	402.654
	2022-10-04 16:59:02	4:30:39.083000	0:21:22	0.846222		60.4013	30	29.2753	29.9727	30		3	29.9596	30					0.0113883						0.00302727																399.561	400
	2022-10-04 16:59:32	4:31:09.097000	0:21:52	0.846111		60.2017		29.2707	29.9724				29.9589						0.0113884						0.00302729																401.335		41.425
	2022-10-04 17:00:02	4:31:39.111000	0:22:22	0.846		60.002		29.266	29.9722				29.9582						0.0113885						0.00302732																398.709		42.062
	2022-10-04 17:00:32	4:32:09.124000	0:22:52	0.846333		59.751		29.2613	29.972				29.9576						0.0113886						0.00302734																400.911
	2022-10-04 17:01:02	4:32:39.138000	0:23:22	0.846667		59.457		29.2567	29.9712				29.9568						0.0113886						0.00302736
	2022-10-04 17:01:32	4:33:09.151000	0:23:52	0.847		59.163		29.252	29.9704				29.956		0	0			0.0113887						0.00302738																400.234
	2022-10-04 17:02:02	4:33:39.165000	0:24:22	1.12		58.816		29.2558	29.9697				29.9553					1.53	0.0113888						0.00302741																403.6
	2022-10-04 17:02:32	4:34:09.179000	0:24:52	1.12		58.6607		29.2596	29.9689				29.9545						0.0113889			1.53			0.00302743																400.795
	2022-10-04 17:03:02	4:34:39.192000	0:25:23	0.847	0	58.5053		29.2633	29.9681		0		29.9537				0		0.011389	0	0		0	0	0.00302745	0	0	0	0	0	0	0	0	0	0	0	0	0	0	1.158
	2022-10-04 17:03:32	4:35:09.206000	0:25:53	0.847		58.35	30	29.2671	29.9673	30		3	29.9529	30					0.0113891						0.00302748																400.411	400
	2022-10-04 17:04:02	4:35:39.219000	0:26:23	0.847		59.157		29.2709	29.9666				29.9521						0.0113892						0.00302752																399.292		41.243
	2022-10-04 17:04:32	4:36:09.233000	0:26:53	1.121		58.112		29.2747	29.9658				29.9514						0.0113894						0.00302755																396.179		42.449
	2022-10-04 17:05:02	4:36:39.247000	0:27:23	1.1205		58.0455		29.2784	29.965				29.9506						0.0113895						0.00302759																399.339
	2022-10-04 17:05:32	4:37:09.260000	0:27:53	1.12		57.979		29.2822	29.9663				29.9519						0.0113896						0.00302762																399.306		41.265
	2022-10-04 17:06:02	4:37:39.274000	0:28:23	0.847		59.4		29.286	29.9677				29.9533		0	0			0.0113897						0.00302765																401.434		43.469
	2022-10-04 17:06:32	4:38:09.288000	0:28:53	1.12		57.489		29.2829	29.969				29.9546					1.53	0.0113899						0.00302769																399.817		41.319
	2022-10-04 17:07:02	4:38:39.301000	0:29:23	1.12		57.3667		29.2798	29.9703				29.9559						0.01139			1.53			0.00302772																		39.738
	2022-10-04 17:07:32	4:39:09.315000	0:29:53	1.12	0	57.2443		29.2767	29.9717		0		29.9572				0		0.0113901	0	0		0	0	0.00302775	0	0	0	0	0	0	0	0	0	0	0	0	0	0	0.204	400.19		42.139
	2022-10-04 17:08:02	4:39:39.328000	0:30:23	1.12		57.122	30	29.2736	29.973	30		3	29.9586	30					0.0113902						0.00302776																402.241	400	40.962
	2022-10-04 17:08:32	4:40:09.342000	0:30:53	1.12		56.9997		29.2704	29.9743				29.9599						0.0113902						0.00302778																400.231
	2022-10-04 17:09:02	4:40:39.356000	0:31:23	1.12		56.8773		29.2673	29.9757				29.9612						0.0113902						0.00302779																399.012
	2022-10-04 17:09:32	4:41:09.369000	0:31:53	1.12		56.755		29.2642	29.977				29.9626						0.0113903						0.0030278																400.564
	2022-10-04 17:10:02	4:41:39.383000	0:32:23	1.12		56.648		29.2611	29.9743				29.9596						0.0113903						0.00302781
	2022-10-04 17:10:32	4:42:09.396000	0:32:53	1.12		57.651		29.258	29.9717				29.9566		0	0			0.0113904						0.00302782																399.757
	2022-10-04 17:11:02	4:42:39.410000	0:33:23	1.12		56.174		29.2628	29.969				29.9536					1.53	0.0113904						0.00302783																398.39		41.678
	2022-10-04 17:11:32	4:43:09.424000	0:33:53	1.12		56.0647		29.2676	29.9663				29.9506						0.0113905			1.53			0.00302784																399.759		40.285
	2022-10-04 17:12:02	4:43:39.437000	0:34:23	1.12	0	55.9554		29.2723	29.9637		0		29.9476				0		0.0113905	0	0		0	0	0.00302785	0	0	0	0	0	0	0	0	0	0	0	0	0	0	1.148	403.524		39.766
	2022-10-04 17:12:32	4:44:09.451000	0:34:53	1.12		55.8461	30	29.2771	29.961	30		3	29.9446	30					0.0113905						0.00302787																397.74	400	42.012
	2022-10-04 17:13:02	4:44:39.464000	0:35:23	1.12		55.7369		29.2819	29.9583				29.9416						0.0113906						0.00302788																397.906
	2022-10-04 17:13:32	4:45:09.478000	0:35:53	1.12		55.6276		29.2867	29.9557				29.9386						0.0113906						0.00302789																401.451		40.962
	2022-10-04 17:14:02	4:45:39.492000	0:36:23	1.12		55.5183		29.2914	29.953				29.9356						0.0113907						0.0030279																		42.556
	2022-10-04 17:14:32	4:46:09.505000	0:36:53	1.12		55.409		29.2962	29.9559				29.9391						0.0113907						0.00302791																		40.759
	2022-10-04 17:15:02	4:46:39.519000	0:37:23	1.12		57.627		29.301	29.9588				29.9427		0	0			0.0113908						0.00302792
	2022-10-04 17:15:32	4:47:09.532000	0:37:53	1.12		57.555		29.2961	29.9616				29.9462					1.53	0.0113908						0.00302793																399.91		41.342
	2022-10-04 17:16:02	4:47:39.546000	0:38:23	1.12		57.483		29.2913	29.9645				29.9498						0.0113908			1.53			0.00302794																398.924		42.858
	2022-10-04 17:16:32	4:48:09.560000	0:38:53	1.12	0	55.542		29.2864	29.9674		0		29.9533				0		0.0113909	0	0		0	0	0.00302796	0	0	0	0	0	0	0	0	0	0	0	0	0	0	1.728	400.31		40.36
	2022-10-04 17:17:02	4:48:39.573000	0:39:23	1.12		56.673	30	29.2815	29.9703	30		3	29.9568	30					0.0113901						0.00302774																	400	43.151
	2022-10-04 17:17:33	4:49:09.587000	0:39:53	1.12		55.556		29.2765	29.9732				29.9605						0.0113893						0.00302752																		41.65
	2022-10-04 17:18:03	4:49:39.600000	0:40:23	1.12		55.5807		29.2716	29.9761				29.964						0.0113885						0.00302731																399.261
	2022-10-04 17:18:33	4:50:09.614000	0:40:53	1.12		55.6053		29.2667	29.979				29.9676						0.0113877						0.0030271																401.196		41.858
	2022-10-04 17:19:03	4:50:39.628000	0:41:23	1.12		55.63		29.2619	29.9798				29.968						0.0113869						0.00302689																398.732		42.371
	2022-10-04 17:19:33	4:51:09.641000	0:41:53	1.12		55.6547		29.257	29.9806				29.9685		0	0			0.0113861						0.00302667																400.948		40.531
	2022-10-04 17:20:03	4:51:39.655000	0:42:23	1.12		55.6793		29.262	29.9813				29.9689					1.53	0.0113853						0.00302646																398.741		41.909
	2022-10-04 17:20:33	4:52:09.668000	0:42:53	1.12		55.704		29.267	29.9821				29.9694						0.0113845			1.53			0.00302625																399.911
	2022-10-04 17:21:03	4:52:39.682000	0:43:23	1.12	0	55.384		29.272	29.9829		0		29.9698				0		0.0113837	0	0		0	0	0.00302604	0	0	0	0	0	0	0	0	0	0	0	0	0	0	0.942	401.025		41.653
	2022-10-04 17:21:33	4:53:09.696000	0:43:53	1.12		55.3846	30	29.277	29.9837	30		3	29.9702	30					0.0113848						0.00302635																	400	41.113
	2022-10-04 17:22:03	4:53:39.709000	0:44:23	1.12		55.3851		29.282	29.9844				29.9707						0.011386						0.00302666
	2022-10-04 17:22:33	4:54:09.723000	0:44:53	1.12		55.3857		29.287	29.9852				29.9711						0.0113872						0.00302698
	2022-10-04 17:23:03	4:54:39.736000	0:45:23	1.12		55.3863		29.292	29.986				29.9716						0.0113884						0.00302729																401.133
	2022-10-04 17:23:33	4:55:09.750000	0:45:53	1.12		55.3869		29.297	29.9846				29.9701						0.0113896						0.00302761																399.09
	2022-10-04 17:24:03	4:55:39.764000	0:46:23	1.12		55.3874		29.302	29.9831				29.9687		0	0			0.0113908						0.00302792																400.522
	2022-10-04 17:24:33	4:56:09.777000	0:46:53	1.12		55.388		29.2993	29.9817				29.9672					1.53	0.0113919						0.00302824																400.006
	2022-10-04 17:25:03	4:56:39.791000	0:47:23	1.119		56.732		29.2967	29.9802				29.9658						0.0113931			1.53			0.00302855																397.193		41.342
	2022-10-04 17:25:33	4:57:09.804000	0:47:53	1.394	0	55.771		29.294	29.9788		0		29.9644				0		0.0113943	0	0		0	0	0.00302886	0	0	0	0	0	0	0	0	0	0	0	0	0	0	0.417	400.221		41.832
	2022-10-04 17:26:03	4:57:39.818000	0:48:23	1.119		55.7066	30	29.2913	29.9773	30		3	29.9629	30					0.0113937						0.00302871																	400	40.7
	2022-10-04 17:26:33	4:58:09.832000	0:48:53	1.393		55.6422		29.2887	29.9759				29.9615						0.0113931						0.00302855
	2022-10-04 17:27:03	4:58:39.845000	0:49:23	1.393		55.5778		29.286	29.9744				29.96						0.0113925						0.00302839																		41.243
	2022-10-04 17:27:33	4:59:09.859000	0:49:53	1.119		55.5134		29.2833	29.973				29.9586						0.0113919						0.00302824																400.919		40.493
	2022-10-04 17:28:03	4:59:39.873000	0:50:23	1.393		55.449		29.2807	29.973				29.9586						0.0113913						0.00302808																398.776		40.302
	2022-10-04 17:28:33	5:00:09.886000	0:50:53	1.393		54.934		29.278	29.973				29.9586		0	0			0.0113908						0.00302792																400		41.987
	2022-10-04 17:29:03	5:00:39.900000	0:51:23	1.393		55.242		29.2772	29.973				29.9586					1.53	0.0113902						0.00302776																399.419		41.633
	2022-10-04 17:29:33	5:01:09.913000	0:51:53	1.393		54.476		29.2764	29.973				29.9586						0.0113896			1.53			0.00302761																400.727		40.003
	2022-10-04 17:30:03	5:01:39.927000	0:52:23	1.393	0	54.5092		29.2757	29.973		0		29.9586				0		0.011389	0	0		0	0	0.00302745	0	0	0	0	0	0	0	0	0	0	0	0	0	0	0.142	400.874
	2022-10-04 17:30:33	5:02:09.981000	0:52:53	1.393		54.5424	30	29.2749	29.973	30		3	29.9586	30					0.0113889						0.00302742																398.279	400
	2022-10-04 17:31:03	5:02:39.988000	0:53:23	1.393		54.5756		29.2741	29.973				29.9586						0.0113887						0.00302738																400.59
	2022-10-04 17:31:33	5:03:10.003000	0:53:53	1.393		54.6088		29.2733	29.973				29.9586						0.0113886						0.00302735																399.052		40.927
	2022-10-04 17:32:03	5:03:40.004000	0:54:23	1.393		54.642		29.2726	29.973				29.9586						0.0113885						0.00302732																399.419		42.605
	2022-10-04 17:32:33	5:04:10.019000	0:54:53	1.393		53.493		29.2718	29.9724				29.958						0.0113883						0.00302728																402.036		40.587
	2022-10-04 17:33:03	5:04:40.021000	0:55:23	1.393		53.438		29.271	29.9719				29.9575		0	0			0.0113882						0.00302725																399.807		40.55
	2022-10-04 17:33:33	5:05:10.040000	0:55:53	1.393		52.878		29.2751	29.9713				29.9569					1.53	0.0113881						0.00302721																398.078		41.883
	2022-10-04 17:34:03	5:05:40.044000	0:56:23	1.393		54.04		29.2792	29.9708				29.9564						0.011388			1.53			0.00302718																399.574
	2022-10-04 17:34:33	5:06:10.048000	0:56:53	1.393	0	53.73		29.2833	29.9702		0		29.9558				0		0.0113878	0	0		0	0	0.00302715	0	0	0	0	0	0	0	0	0	0	0	0	0	0	0.898	398.641
	2022-10-04 17:35:03	5:06:40.065000	0:57:23	1.393		52.929	30	29.2874	29.9697	30		3	29.9553	30					0.0113889						0.00302742																399.876	400
	2022-10-04 17:35:33	5:07:10.083000	0:57:53	1.393		52.944		29.2916	29.9691				29.9547						0.0113899						0.00302769																401.949
	2022-10-04 17:36:03	5:07:40.089000	0:58:23	1.393		53.573		29.2957	29.9686				29.9541						0.0113909						0.00302796																399.204		40.475
	2022-10-04 17:36:33	5:08:10.106000	0:58:53	1.393		53.87		29.2998	29.968				29.9536						0.0113919						0.00302822																400.484		39.913
	2022-10-04 17:37:03	5:08:40.123000	0:59:23	1.393		52.386		29.3039	29.9687				29.954						0.0113929						0.00302849																398.923
	2022-10-04 17:37:33	5:09:10.139000	0:59:53	1.393		52.425		29.308	29.9693				29.9545		0	0			0.0113939						0.00302876																400.12		40.625
	2022-10-04 17:38:03	5:09:40.156000	1:00:23	1.393		52.464		29.3059	29.97				29.9549					1.53	0.0113949						0.00302903																		41.365
	2022-10-04 17:38:33	5:10:10.172000	1:00:53	1.393		52.296		29.3038	29.9707				29.9554						0.0113959			1.53			0.0030293
	2022-10-04 17:39:03	5:10:40.189000	1:01:24	1.393	0	53.162		29.3017	29.9713		0		29.9558				0		0.011397	0	0		0	0	0.00302957	0	0	0	0	0	0	0	0	0	0	0	0	0	0	1.455	399.464
	2022-10-04 17:39:33	5:11:10.205000	1:01:54	1.393		53.193	30	29.2996	29.972	30		3	29.9563	30					0.011397						0.00302957																401.384	400	40.737
	2022-10-04 17:40:03	5:11:40.222000	1:02:24	1.393		52.583		29.2974	29.9727				29.9567						0.011397						0.00302957																399.151		39.327
	2022-10-04 17:40:33	5:12:10.238000	1:02:54	1.667		52.06		29.2953	29.9733				29.9571						0.011397						0.00302957																400.956		41.146
	2022-10-04 17:41:03	5:12:40.255000	1:03:24	1.666		51.9413		29.2932	29.974				29.9576						0.011397						0.00302957																403.388		39.633
	2022-10-04 17:41:33	5:13:10.271000	1:03:54	1.394		51.8227		29.2911	29.9748				29.9585						0.011397						0.00302957																396.406		42.702
	2022-10-04 17:42:03	5:13:40.288000	1:04:24	1.393		51.704		29.289	29.9756				29.9594		0	0			0.011397						0.00302957																403.086		42.953
	2022-10-04 17:42:33	5:14:10.304000	1:04:54	1.667		51.383		29.2862	29.9763				29.9602					1.53	0.011397						0.00302957																399.147		41.319
	2022-10-04 17:43:03	5:14:40.321000	1:05:24	1.393		51.3488		29.2834	29.9771				29.9611						0.011397			1.53			0.00302957																401.338		41.071
	2022-10-04 17:43:33	5:15:10.337000	1:05:54	1.667	0	51.3146		29.2807	29.9779		0		29.962				0		0.011397	0	0		0	0	0.00302957	0	0	0	0	0	0	0	0	0	0	0	0	0	0	1.584	398.656		39.451
	2022-10-04 17:44:03	5:15:40.353000	1:06:24	1.666		51.2804	30	29.2779	29.9787	30		3	29.9629	30					0.0113958						0.00302926																	400	39.115
	2022-10-04 17:44:33	5:16:10.370000	1:06:54	1.392		51.2462		29.2751	29.9794				29.9638						0.0113946						0.00302894																399.587		40.962
	2022-10-04 17:45:03	5:16:40.386000	1:07:24	1.667		51.212		29.2723	29.9802				29.9647						0.0113934						0.00302863																399.96		38.626
	2022-10-04 17:45:33	5:17:10.402000	1:07:54	1.66678		50.907		29.2696	29.981				29.9656						0.0113922						0.00302831																401.75		41.016
	2022-10-04 17:46:03	5:17:40.418000	1:08:24	1.66656		50.842		29.2668	29.9801				29.9648						0.011391						0.003028																399.302		40.4
	2022-10-04 17:46:33	5:18:10.435000	1:08:54	1.66633		50.777		29.264	29.9792				29.964		0	0			0.0113899						0.00302769																396.585		42.038
	2022-10-04 17:47:03	5:18:40.451000	1:09:24	1.66611		50.712		29.2669	29.9783				29.9632					1.53	0.0113887						0.00302737																400.102		38.61
	2022-10-04 17:47:33	5:19:10.467000	1:09:54	1.66589		50.647		29.2698	29.9774				29.9625						0.0113875			1.53			0.00302706																400.809		39.78
	2022-10-04 17:48:03	5:19:40.483000	1:10:24	1.66567	0	50.582		29.2726	29.9766		0		29.9617				0		0.0113863	0	0		0	0	0.00302674	0	0	0	0	0	0	0	0	0	0	0	0	0	0	1.361	399.233		40.664
	2022-10-04 17:48:33	5:20:10.499000	1:10:54	1.66544		50.517	30	29.2755	29.9757	30		3	29.9609	30					0.0113866						0.00302682																397.821	400	41.935
	2022-10-04 17:49:03	5:20:40.515000	1:11:24	1.66522		50.452		29.2784	29.9748				29.9601						0.0113869						0.0030269																399.154		43.188
	2022-10-04 17:49:33	5:21:10.532000	1:11:54	1.665		51.24		29.2813	29.9739				29.9594						0.0113872						0.00302698																397.752		41.883
	2022-10-04 17:50:03	5:21:40.548000	1:12:24	1.66511		50.82		29.2841	29.973				29.9586						0.0113875						0.00302706																400.865
	2022-10-04 17:50:33	5:22:10.564000	1:12:54	1.66522		50.32		29.287	29.9717				29.9573						0.0113878						0.00302713
	2022-10-04 17:51:04	5:22:40.580000	1:13:24	1.66534		49.401		29.29	29.9703				29.9559		0	0			0.0113881						0.00302722																		41.501
	2022-10-04 17:51:34	5:23:10.658000	1:13:54	1.66545		49.973		29.2897	29.969				29.9546					1.53	0.0113884						0.00302729																		39.074
	2022-10-04 17:52:04	5:23:40.674000	1:14:24	1.66556		49.911		29.2893	29.9676				29.9532						0.0113887			1.53			0.00302737																		40.21
	2022-10-04 17:52:34	5:24:10.691000	1:14:54	1.66567	0	49.849		29.289	29.9663		0		29.9519				0		0.011389	0	0		0	0	0.00302745	0	0	0	0	0	0	0	0	0	0	0	0	0	0	0.785			39.913
	2022-10-04 17:53:04	5:24:40.706000	1:15:24	1.66578		49.787	30	29.2887	29.965	30		3	29.9506	30					0.0113888						0.00302739																	400	41.553
	2022-10-04 17:53:34	5:25:10.722000	1:15:54	1.66589		49.725		29.2883	29.9637				29.9492						0.0113886						0.00302734																		39.19
	2022-10-04 17:54:04	5:25:40.738000	1:16:24	1.666		48.922		29.288	29.9623				29.9479						0.0113883						0.00302728
	2022-10-04 17:54:34	5:26:10.754000	1:16:54	1.666		49.517		29.2877	29.961				29.9466						0.0113881						0.00302723																399.782
	2022-10-04 17:55:04	5:26:40.770000	1:17:24	1.666		48.542		29.2873	29.9619				29.9475						0.0113879						0.00302717																401.754		39.78
	2022-10-04 17:55:34	5:27:10.786000	1:17:54	1.666		48.991		29.287	29.9628				29.9484		0	0			0.0113877						0.00302711																399.326		40.568
	2022-10-04 17:56:04	5:27:40.802000	1:18:24	1.666		48.425		29.287	29.9637				29.9493					1.53	0.0113875						0.00302706																400.591
	2022-10-04 17:56:34	5:28:10.818000	1:18:54	1.666		48.4403		29.287	29.9646				29.9501						0.0113873			1.53			0.003027																399.467		40.831
	2022-10-04 17:57:04	5:28:40.834000	1:19:24	1.666	0	48.4555		29.287	29.9654		0		29.951				0		0.0113871	0	0		0	0	0.00302695	0	0	0	0	0	0	0	0	0	0	0	0	0	0	0.835	400.743		38.988
	2022-10-04 17:57:34	5:29:10.850000	1:19:54	1.666		48.4707	30	29.287	29.9663	30		3	29.9519	30					0.0113877						0.0030271																	400	40.55
	2022-10-04 17:58:04	5:29:40.865000	1:20:24	1.666		48.486		29.287	29.9672				29.9528						0.0113883						0.00302726																		42.498
	2022-10-04 17:58:34	5:30:10.881000	1:20:54	1.666		49.323		29.287	29.9681				29.9537						0.0113889						0.00302742																401.195		39.752
	2022-10-04 17:59:04	5:30:40.897000	1:21:24	1.666		47.924		29.287	29.969				29.9546						0.0113894						0.00302757																399.174		38.708
	2022-10-04 17:59:34	5:31:10.913000	1:21:54	1.666		47.997		29.287	29.9682				29.9541						0.01139						0.00302773
	2022-10-04 18:00:04	5:31:40.928000	1:22:24	1.666		48.71		29.287	29.9674				29.9537		0	0			0.0113906						0.00302789																400.578
	2022-10-04 18:00:34	5:32:10.944000	1:22:54	1.666		48.076		29.2864	29.9667				29.9533					1.53	0.0113912						0.00302805																401.04		39.487
	2022-10-04 18:01:04	5:32:40.960000	1:23:24	1.666		47.9975		29.2859	29.9659				29.9528						0.0113918			1.53			0.0030282																399.655		40.567
	2022-10-04 18:01:34	5:33:10.976000	1:23:54	1.939	0	47.919		29.2853	29.9651		0		29.9524				0		0.0113924	0	0		0	0	0.00302836	0	0	0	0	0	0	0	0	0	0	0	0	0	0	1.642	400.993		40.941
	2022-10-04 18:02:04	5:33:40.991000	1:24:24	1.939		50.509	30	29.2848	29.9643	30		3	29.9519	30					0.0113921						0.00302828																	400	39.292
	2022-10-04 18:02:34	5:34:11.007000	1:24:54	1.666		48.39		29.2842	29.9636				29.9515						0.0113918						0.0030282
	2022-10-04 18:03:04	5:34:41.023000	1:25:24	1.665		47.304		29.2837	29.9628				29.951						0.0113915						0.00302812
	2022-10-04 18:03:34	5:35:11.038000	1:25:54	1.939		47.536		29.2831	29.962				29.9506						0.0113912						0.00302805
	2022-10-04 18:04:04	5:35:41.054000	1:26:24	1.666		48.772		29.2826	29.9606				29.9488						0.0113909						0.00302797
	2022-10-04 18:04:34	5:36:11.069000	1:26:54	1.938		47.51		29.282	29.9591				29.947		0	0			0.0113906						0.00302789																		38.939
	2022-10-04 18:05:04	5:36:41.085000	1:27:24	1.93811		47.215		29.2859	29.9577				29.9453					1.53	0.0113903						0.00302781																		37.052
	2022-10-04 18:05:34	5:37:11.288000	1:27:55	1.93822		46.704		29.2898	29.9562				29.9435						0.01139			1.53			0.00302773																		39.693
	2022-10-04 18:06:04	5:37:41.304000	1:28:25	1.93833	0	45.906		29.2937	29.9548		0		29.9417				0		0.0113897	0	0		0	0	0.00302765	0	0	0	0	0	0	0	0	0	0	0	0	0	0	1.294	401.105
	2022-10-04 18:06:34	5:38:11.319000	1:28:55	1.93844		47.032	30	29.2976	29.9533	30		3	29.9399	30					0.0113893						0.00302754																400.53	400
	2022-10-04 18:07:04	5:38:41.335000	1:29:25	1.93856		46.517		29.3014	29.9519				29.9381						0.0113889						0.00302743																399.31
	2022-10-04 18:07:34	5:39:11.350000	1:29:55	1.93867		47.439		29.3053	29.9504				29.9364						0.0113885						0.00302732																399.205		38.968
	2022-10-04 18:08:04	5:39:41.366000	1:30:25	1.93878		46.379		29.3092	29.949				29.9346						0.0113881						0.0030272																401.758		40.662
	2022-10-04 18:08:34	5:40:11.381000	1:30:55	1.93889		47.341		29.3131	29.9517				29.9373						0.0113876						0.00302709																400.066		38.486
	2022-10-04 18:09:04	5:40:41.397000	1:31:25	1.939		47.182		29.317	29.9543				29.9399		0	0			0.0113872						0.00302698																		39.913
	2022-10-04 18:09:34	5:41:11.412000	1:31:55	1.93889		46.09		29.3146	29.957				29.9426					1.53	0.0113868						0.00302687																		39.041
	2022-10-04 18:10:04	5:41:41.428000	1:32:25	1.93878		45.229		29.3121	29.9597				29.9453						0.0113864			1.53			0.00302675																		40.104
	2022-10-04 18:10:34	5:42:11.443000	1:32:55	1.93867	0	46.106		29.3097	29.9623		0		29.9479				0		0.0113859	0	0		0	0	0.00302664	0	0	0	0	0	0	0	0	0	0	0	0	0	0	1.704	400.029		38.271
	2022-10-04 18:11:04	5:42:41.458000	1:33:25	1.93856		46.752	30	29.3072	29.965	30		3	29.9506	30					0.0113861						0.00302669																398.96	400	38.339
	2022-10-04 18:11:34	5:43:11.474000	1:33:55	1.93844		45.947		29.3048	29.9677				29.9533						0.0113863						0.00302673																401.179		39.972
	2022-10-04 18:12:04	5:43:41.489000	1:34:25	1.93833		45.861		29.3023	29.9703				29.9559						0.0113864						0.00302678																399.114
	2022-10-04 18:12:34	5:44:11.505000	1:34:55	1.93822		45.775		29.2999	29.973				29.9586						0.0113866						0.00302682
	2022-10-04 18:13:04	5:44:41.520000	1:35:25	1.93811		44.26		29.2974	29.9728				29.9584						0.0113868						0.00302687																		39.707
	2022-10-04 18:13:34	5:45:11.535000	1:35:55	1.938		45.642		29.295	29.9726				29.9581		0	0			0.0113869						0.00302691																		38.939
	2022-10-04 18:14:04	5:45:41.551000	1:36:25	1.93811		44.594		29.298	29.9723				29.9579					1.53	0.0113871						0.00302696																		39.525
	2022-10-04 18:14:34	5:46:11.566000	1:36:55	1.93822		44.601		29.301	29.9721				29.9577						0.0113873			1.53			0.003027																		36.757
	2022-10-04 18:15:05	5:46:41.581000	1:37:25	1.93834	0	43.977		29.3041	29.9719		0		29.9575				0		0.0113875	0	0		0	0	0.00302705	0	0	0	0	0	0	0	0	0	0	0	0	0	0	1.639	400.433		39.269
	2022-10-04 18:15:35	5:47:11.597000	1:37:55	1.93845		43.759	30	29.3071	29.9717	30		3	29.9572	30					0.0113873						0.003027																401.623	400
	2022-10-04 18:16:05	5:47:41.612000	1:38:25	1.93856		44.606		29.31	29.9714				29.957						0.0113871						0.00302696																399.848
	2022-10-04 18:16:35	5:48:11.627000	1:38:55	1.93867		43.505		29.313	29.9712				29.9568						0.011387						0.00302691																		38.803
	2022-10-04 18:17:05	5:48:41.643000	1:39:25	1.93878		44.395		29.316	29.971				29.9566						0.0113868						0.00302687																		37.618
	2022-10-04 18:17:35	5:49:11.658000	1:39:55	1.93889		43.713		29.319	29.9718				29.9574						0.0113866						0.00302682																		39.094
	2022-10-04 18:18:05	5:49:41.673000	1:40:25	1.939		43.714		29.322	29.9726				29.9581		0	0			0.0113864						0.00302678																		41.858
	2022-10-04 18:18:35	5:50:11.688000	1:40:55	1.93889		43.715		29.319	29.9733				29.9589					1.53	0.0113863						0.00302673																		38.7
	2022-10-04 18:19:05	5:50:41.703000	1:41:25	1.93878		44.379		29.316	29.9741				29.9597						0.0113861			1.53			0.00302669																		37.899
	2022-10-04 18:19:35	5:51:11.719000	1:41:55	1.93867	0	43.681		29.313	29.9749		0		29.9605				0		0.0113859	0	0		0	0	0.00302664	0	0	0	0	0	0	0	0	0	0	0	0	0	0	2.021			39.525
	2022-10-04 18:20:05	5:51:41.734000	1:42:25	1.93856		43.46	30	29.31	29.9757	30		3	29.9612	30					0.0113862						0.00302671																	400	36.978
	2022-10-04 18:20:35	5:52:11.749000	1:42:55	1.93844		43.239		29.307	29.9764				29.962						0.0113864						0.00302678																399.024		40.739
	2022-10-04 18:21:05	5:52:41.764000	1:43:25	1.93833		42.88		29.304	29.9772				29.9628						0.0113867						0.00302684																400.784		39.219
	2022-10-04 18:21:35	5:53:11.779000	1:43:55	1.93822		42.975		29.301	29.978				29.9636						0.011387						0.00302691																399.706		35.928
	2022-10-04 18:22:05	5:53:41.795000	1:44:25	1.93811		43.07		29.298	29.977				29.9626						0.0113872						0.00302698																		38.109
	2022-10-04 18:22:35	5:54:11.810000	1:44:55	1.938		43.165		29.295	29.976				29.9616		0	0			0.0113875						0.00302705																		37.051
	2022-10-04 18:23:05	5:54:41.825000	1:45:25	1.93786		42.048		29.2959	29.975				29.9606					1.53	0.0113877						0.00302711																		39.72
	2022-10-04 18:23:35	5:55:11.840000	1:45:55	1.93771		42.517		29.2968	29.974				29.9596						0.011388			1.53			0.00302718																399.355		40.252
	2022-10-04 18:24:05	5:55:41.855000	1:46:25	1.93757	0	41.852		29.2977	29.973		0		29.9586				0		0.0113882	0	0		0	0	0.00302725	0	0	0	0	0	0	0	0	0	0	0	0	0	0	1.383	401.075		37.824
	2022-10-04 18:24:35	5:56:11.870000	1:46:55	1.93743		41.7932	30	29.2986	29.972	30		3	29.9576	30					0.0113882						0.00302725																399.179	400	39.573
	2022-10-04 18:25:05	5:56:41.885000	1:47:25	1.93729		41.7344		29.2994	29.971				29.9566						0.0113882						0.00302725																		39.052
	2022-10-04 18:25:35	5:57:11.900000	1:47:55	1.93714		41.6756		29.3003	29.97				29.9556						0.0113882						0.00302725																		37.123
	2022-10-04 18:26:05	5:57:41.915000	1:48:25	1.937		41.6168		29.3012	29.969				29.9546						0.0113882						0.00302725																		38.471
	2022-10-04 18:26:35	5:58:11.930000	1:48:55	2.21		41.558		29.3021	29.9676				29.9531						0.0113882						0.00302725																		37.906
	2022-10-04 18:27:05	5:58:41.945000	1:49:25	1.938		41.397		29.303	29.9661				29.9517		0	0			0.0113882						0.00302725																		36.903
	2022-10-04 18:27:35	5:59:11.960000	1:49:55	2.212		41.293		29.3039	29.9647				29.9503					1.53	0.0113882						0.00302725																400.202		39.001
	2022-10-04 18:28:05	5:59:41.975000	1:50:25	1.938		40.499		29.3048	29.9632				29.9488						0.0113882			1.53			0.00302725																401.092		36.843
	2022-10-04 18:28:35	6:00:12.147000	1:50:55	1.938	0	40.3903		29.3057	29.9618		0		29.9474				0		0.0113882	0	0		0	0	0.00302725	0	0	0	0	0	0	0	0	0	0	0	0	0	0	1.784	399.565		39.489
	2022-10-04 18:29:05	6:00:42.162000	1:51:25	2.211		40.2815	30	29.3066	29.9603	30		3	29.9459	30					0.0113883						0.00302728																	400	38.471
	2022-10-04 18:29:35	6:01:12.177000	1:51:55	1.938		40.1728		29.3074	29.9589				29.9445						0.0113885						0.00302732
	2022-10-04 18:30:05	6:01:42.192000	1:52:26	1.937		40.064		29.3083	29.9574				29.943						0.0113886						0.00302735																		39.201
	2022-10-04 18:30:35	6:02:12.207000	1:52:56	2.212		39.788		29.3092	29.956				29.9416						0.0113887						0.00302738																400.348		37.693
	2022-10-04 18:31:05	6:02:42.221000	1:53:26	1.937		40.167		29.3101	29.959				29.9438						0.0113889						0.00302742																398.751		39.613
	2022-10-04 18:31:35	6:03:12.236000	1:53:56	2.21		39.664		29.311	29.962				29.946		0	0			0.011389						0.00302745																400.463		37.407
	2022-10-04 18:32:05	6:03:42.251000	1:54:26	2.21017		40.318		29.316	29.965				29.9483					1.53	0.0113891						0.00302748																		37.121
	2022-10-04 18:32:35	6:04:12.266000	1:54:56	2.21033		41.975		29.321	29.968				29.9505						0.0113892			1.53			0.00302752																400.534		38.451
	2022-10-04 18:33:05	6:04:42.281000	1:55:26	2.2105	0	40.662		29.326	29.971		0		29.9527				0		0.0113894	0	0		0	0	0.00302755	0	0	0	0	0	0	0	0	0	0	0	0	0	0	1.486	401.302
	2022-10-04 18:33:35	6:05:12.296000	1:55:56	2.21067		39.585	30	29.331	29.974	30		3	29.9549	30					0.0113893						0.00302754																400.489	400
	2022-10-04 18:34:05	6:05:42.311000	1:56:26	2.21083		40.98		29.336	29.977				29.9571						0.0113893						0.00302753																398.965
	2022-10-04 18:34:35	6:06:12.326000	1:56:56	2.211		38.764		29.341	29.98				29.9594						0.0113892						0.00302752																400.423
	2022-10-04 18:35:05	6:06:42.388000	1:57:26	1.937		39.327		29.346	29.983				29.9616						0.0113892						0.00302751																398.854
	2022-10-04 18:35:35	6:07:12.402000	1:57:56	2.212		38.305		29.351	29.9816				29.9609						0.0113891						0.0030275
	2022-10-04 18:36:05	6:07:42.417000	1:58:26	2.21189		39.775		29.356	29.9801				29.9602		0	0.0424677			0.0113891						0.00302748																398.67
	2022-10-04 18:36:35	6:08:12.432000	1:58:56	2.21178		38.509		29.3552	29.9787				29.9596					1.53	0.0113891						0.00302747																401.284		37.958
	2022-10-04 18:37:05	6:08:42.447000	1:59:26	2.21167		38.3887		29.3544	29.9772				29.9589						0.011389			1.53			0.00302746																		35.99
	2022-10-04 18:37:35	6:09:12.462000	1:59:56	2.21156	0	38.2685		29.3537	29.9758		0		29.9582				0		0.011389	0	0		0	0	0.00302745	0	0	0	0	0	0	0	0	0	0	0	0	0	0	1.274	400.476
	2022-10-04 18:38:05	6:09:42.477000	2:00:26	2.21144		38.1483	30	29.3529	29.9743	30		3	29.9576	30					0.0113889						0.00302743																398.664	400	37.549
	2022-10-04 18:38:35	6:10:12.492000	2:00:56	2.21133		38.028		29.3521	29.9729				29.9569						0.0113888						0.00302741																398.866		38.765
	2022-10-04 18:39:05	6:10:42.506000	2:01:26	2.21122		38.896		29.3513	29.9714				29.9563						0.0113887						0.00302738																399.876
	2022-10-04 18:39:35	6:11:12.521000	2:01:56	2.21111		39.285		29.3506	29.97				29.9556						0.0113886						0.00302736
	2022-10-04 18:40:05	6:11:42.536000	2:02:26	2.211		37.686		29.3498	29.9694				29.955						0.0113886						0.00302734																398.687		37.838
	2022-10-04 18:40:35	6:12:12.551000	2:02:56	2.21089		38.368		29.349	29.9689				29.9545		0	0.0730656			0.0113885						0.00302732																401.154		37.122
	2022-10-04 18:41:05	6:12:42.565000	2:03:26	2.21078		37.29		29.349	29.9683				29.9539					1.53	0.0113884						0.00302729
	2022-10-04 18:41:36	6:13:12.580000	2:03:56	2.21066		38.37		29.349	29.9678				29.9534						0.0113883			1.53			0.00302727
	2022-10-04 18:42:06	6:13:42.595000	2:04:26	2.21055	0	37.655		29.349	29.9672		0		29.9528				0		0.0113882	0	0		0	0	0.00302725	0	0	0	0	0	0	0	0	0	0	0	0	0	0	1.062	401.075
	2022-10-04 18:42:36	6:14:12.610000	2:04:56	2.21044		37.06	30	29.349	29.9667	30		3	29.9522	30					0.0113886						0.00302735																399.051	400
	2022-10-04 18:43:06	6:14:42.624000	2:05:26	2.21033		36.071		29.349	29.9661				29.9517						0.011389						0.00302745																		37.48
	2022-10-04 18:43:36	6:15:12.639000	2:05:56	2.21022		36.761		29.349	29.9656				29.9511						0.0113894						0.00302755																399.526		38.774
	2022-10-04 18:44:06	6:15:42.654000	2:06:26	2.21011		36.732		29.349	29.965				29.9506						0.0113897						0.00302765																401.246		36.98
	2022-10-04 18:44:36	6:16:12.669000	2:06:56	2.21		36.703		29.349	29.9657				29.9509						0.0113901						0.00302775																		38.259
	2022-10-04 18:45:06	6:16:42.683000	2:07:26	2.21		38.014		29.349	29.9663				29.9513		0	0.0963031			0.0113905						0.00302785																400.516		36.185
	2022-10-04 18:45:36	6:17:12.698000	2:07:56	2.21		37.491		29.3486	29.967				29.9516					1.53	0.0113909						0.00302796																399.149		38.405
	2022-10-04 18:46:06	6:17:42.713000	2:08:26	2.21		36.512		29.3481	29.9677				29.9519						0.0113913			1.53			0.00302806																400.185
	2022-10-04 18:46:36	6:18:12.727000	2:08:56	2.21	0	36.389		29.3477	29.9683		0		29.9523				0		0.0113916	0	0		0	0	0.00302816	0	0	0	0	0	0	0	0	0	0	0	0	0	0	1.185
	2022-10-04 18:47:06	6:18:42.742000	2:09:26	2.21		36.266	30	29.3472	29.969	30		3	29.9526	30					0.0113913						0.00302806																	400	38.405
	2022-10-04 18:47:36	6:19:12.757000	2:09:56	2.21		34.824		29.3468	29.9697				29.9529						0.0113909						0.00302796																		36.121
	2022-10-04 18:48:06	6:19:42.771000	2:10:26	2.21		35.454		29.3463	29.9703				29.9533						0.0113905						0.00302785																		37.048
	2022-10-04 18:48:36	6:20:12.786000	2:10:56	2.21		35.835		29.3459	29.971				29.9536						0.0113901						0.00302775																		38.7
	2022-10-04 18:49:06	6:20:42.801000	2:11:26	2.21		34.578		29.3454	29.9701				29.953						0.0113897						0.00302765
	2022-10-04 18:49:36	6:21:12.815000	2:11:56	2.20967		35.98		29.345	29.9692				29.9525		0	0.105034			0.0113894						0.00302755
	2022-10-04 18:50:06	6:21:42.830000	2:12:26	2.20933		35.363		29.3471	29.9683				29.9519					1.53	0.011389						0.00302745
	2022-10-04 18:50:36	6:22:12.844000	2:12:56	2.209		34.657		29.3492	29.9674				29.9514						0.0113886			1.53			0.00302735																400.403
	2022-10-04 18:51:06	6:22:42.859000	2:13:26	2.484	0	35.159		29.3513	29.9666		0		29.9508				0		0.0113882	0	0		0	0	0.00302725	0	0	0	0	0	0	0	0	0	0	0	0	0	0	1.125			37.958
	2022-10-04 18:51:36	6:23:12.874000	2:13:56	2.483		35.434	30	29.3534	29.9657	30		3	29.9503	30					0.011388						0.00302718																401.058	400	36.695
	2022-10-04 18:52:06	6:23:42.888000	2:14:26	2.209		34.151		29.3556	29.9648				29.9497		0				0.0113877						0.00302711																398.932		38.056
	2022-10-04 18:52:36	6:24:12.903000	2:14:56	2.211		34.721		29.3577	29.9639				29.9491		4.858				0.0113875						0.00302705
	2022-10-04 18:53:06	6:24:42.917000	2:15:26	2.484		34.679		29.3598	29.963				29.9486		0				0.0113872						0.00302698
	2022-10-04 18:53:36	6:25:12.932000	2:15:56	2.211		34.637		29.3619	29.963				29.9486						0.011387						0.00302691																399.545
	2022-10-04 18:54:06	6:25:42.946000	2:16:26	2.483		33.12		29.364	29.963				29.9486			0.119069			0.0113867						0.00302684																401.599
	2022-10-04 18:54:36	6:26:12.961000	2:16:56	2.209		33.77		29.362	29.963				29.9486		0			1.53	0.0113864						0.00302678																399.276		38.486
	2022-10-04 18:55:06	6:26:42.976000	2:17:26	2.484		32.904		29.36	29.963				29.9486		4.887				0.0113862			1.53			0.00302671																400.168		37.623
	2022-10-04 18:55:36	6:27:13.287000	2:17:57	2.483	0	33.532		29.358	29.963		0		29.9486		0		0		0.0113859	0	0		0	0	0.00302664	0	0	0	0	0	0	0	0	0	0	0	0	0	0	1.167	402.043
	2022-10-04 18:56:06	6:27:43.302000	2:18:27	2.21		33.7055	30	29.356	29.963	30		3	29.9486	30					0.0113861						0.00302668																399.729	400
	2022-10-04 18:56:36	6:28:13.316000	2:18:57	2.484		33.879		29.354	29.963				29.9486						0.0113862						0.00302671
	2022-10-04 18:57:06	6:28:43.331000	2:19:27	2.48389		31.688		29.352	29.963				29.9486						0.0113863						0.00302674
	2022-10-04 18:57:36	6:29:13.345000	2:19:57	2.48378		31.797		29.35	29.963				29.9486						0.0113864						0.00302678																399.326		38.052
	2022-10-04 18:58:06	6:29:43.360000	2:20:27	2.48367		31.906		29.348	29.9639				29.9495						0.0113866						0.00302681																402.738		37.335
	2022-10-04 18:58:36	6:30:13.374000	2:20:57	2.48356		32.954		29.346	29.9648				29.9504			0.117995			0.0113867						0.00302684																399.392
	2022-10-04 18:59:06	6:30:43.389000	2:21:27	2.48344		31.608		29.3467	29.9657				29.9513					1.53	0.0113868						0.00302688
	2022-10-04 18:59:36	6:31:13.403000	2:21:57	2.48333		31.295		29.3473	29.9666				29.9521						0.011387			1.53			0.00302691
	2022-10-04 19:00:06	6:31:43.418000	2:22:27	2.48322	0	31.971		29.348	29.9674		0		29.953		0		0		0.0113871	0	0		0	0	0.00302695	0	0	0	0	0	0	0	0	0	0	0	0	0	0	1.398
	2022-10-04 19:00:36	6:32:13.432000	2:22:57	2.48311		30.712	30	29.3487	29.9683	30		3	29.9539	30					0.0113875						0.00302707																399.518	400
	2022-10-04 19:01:06	6:32:43.446000	2:23:27	2.483		31.677		29.3493	29.9692				29.9548						0.011388						0.00302719																401.208
	2022-10-04 19:01:36	6:33:13.461000	2:23:57	2.48311		30.724		29.35	29.9701				29.9557						0.0113885						0.00302732
	2022-10-04 19:02:06	6:33:43.475000	2:24:27	2.48322		31.183		29.3507	29.971				29.9566						0.0113889						0.00302744
	2022-10-04 19:02:36	6:34:13.490000	2:24:57	2.48333		31.742		29.3513	29.9698				29.955						0.0113894						0.00302756																401.054		36.555
	2022-10-04 19:03:06	6:34:43.504000	2:25:27	2.48344		31.541		29.352	29.9686				29.9535			0.115965			0.0113899						0.00302769																402.146		37.264
	2022-10-04 19:03:36	6:35:13.519000	2:25:57	2.48356		30.038		29.3532	29.9673				29.9519					1.53	0.0113903						0.00302781																400.251		38.265
	2022-10-04 19:04:06	6:35:43.533000	2:26:27	2.48367		29.783		29.3544	29.9661				29.9504						0.0113908			1.53			0.00302793																401.563		37.264
	2022-10-04 19:04:36	6:36:13.548000	2:26:57	2.48378	0	30.464		29.3557	29.9649		0		29.9488		0		0		0.0113913	0	0		0	0	0.00302806	0	0	0	0	0	0	0	0	0	0	0	0	0	0	1.447	399.703
	2022-10-04 19:05:06	6:36:43.562000	2:27:27	2.48389		29.987	30	29.3569	29.9637	30		3	29.9473	30					0.0113904						0.00302783																	400
	2022-10-04 19:05:36	6:37:13.576000	2:27:57	2.484		29.385		29.3581	29.9625				29.9457						0.0113896						0.00302761
	2022-10-04 19:06:07	6:37:43.591000	2:28:27	2.484		29.4541		29.3593	29.9612				29.9441						0.0113887						0.00302738
	2022-10-04 19:06:37	6:38:13.605000	2:28:57	2.484	0.0048568	29.521		29.3606	29.96				29.9426		0				0.0113879						0.00302715																400.197
	2022-10-04 19:07:07	6:38:43.635000	2:29:27	2.484	0.111566	28.762		29.3618	29.9612				29.9441		3.666				0.011387						0.00302693																402.051	400.955
	2022-10-04 19:07:37	6:39:13.650000	2:29:57	2.484		28.6246		29.363	29.9624				29.9457		0	0.123197			0.0113862						0.00302671																402.984	401.82
	2022-10-04 19:08:07	6:39:43.664000	2:30:27	2.484		28.4872		29.3637	29.9637				29.9473					1.53	0.0113853						0.00302648																401.751
	2022-10-04 19:08:37	6:40:13.678000	2:30:57	2.484	0.210073	28.3498		29.3643	29.9649				29.9488						0.0113845			1.53			0.00302626																		37.049
	2022-10-04 19:09:07	6:40:43.693000	2:31:27	2.484	0.254501	28.2124		29.365	29.9661		0		29.9504		0		0		0.0113837	0	0		0	0	0.00302604	0	0	0	0	0	0	0	0	0	0	0	0	0	0	1.28	402.675	403.738
	2022-10-04 19:09:37	6:41:13.707000	2:31:57	2.484		28.075	30	29.3657	29.9673	30		3	29.9519	30	4.85				0.011384						0.00302614																404.21	403.97
	2022-10-04 19:10:07	6:41:43.721000	2:32:27	2.484		28.006		29.3663	29.9686				29.9535		0				0.0113844						0.00302624																403.388
	2022-10-04 19:10:37	6:42:13.736000	2:32:57	2.484		27.992		29.367	29.9698				29.955						0.0113848						0.00302634																404.973	404.207
	2022-10-04 19:11:07	6:42:43.750000	2:33:27	2.484		27.978		29.3677	29.971				29.9566						0.0113852						0.00302644																403.681	403.235
	2022-10-04 19:11:37	6:43:13.764000	2:33:57	2.759		27.964		29.3683	29.9703				29.957						0.0113856						0.00302654																403.771	405.075
	2022-10-04 19:12:07	6:43:43.779000	2:34:27	2.75811		27.95		29.369	29.9697				29.9575			0.124891			0.0113859						0.00302664																406.067	404.087
	2022-10-04 19:12:37	6:44:13.793000	2:34:57	2.75722	0.320808	27.551		29.3696	29.969				29.9579					1.53	0.0113863						0.00302674																	406.491
	2022-10-04 19:13:07	6:44:43.808000	2:35:27	2.75633	0.510821	27.4781		29.3701	29.9683				29.9584						0.0113867			1.53			0.00302684																406.142	406.891	36.689
	2022-10-04 19:13:37	6:45:14.244000	2:35:58	2.75544	0.395802	27.4052		29.3707	29.9677		0		29.9588				0		0.0113871	0	0		0	0	0.00302695	0	0	0	0	0	0	0	0	0	0	0	0	0	0	1.005	408.193	407.92	38.373
	2022-10-04 19:14:07	6:45:44.258000	2:36:28	2.75456	0.418238	27.3323	30	29.3712	29.967	30		3	29.9592	30					0.0113871						0.00302695																	405.785	36.909
	2022-10-04 19:14:37	6:46:14.272000	2:36:58	2.75367	0.557492	27.2594		29.3718	29.9663				29.9597		0				0.0113871						0.00302695																	407.666	37.122
	2022-10-04 19:15:07	6:46:44.287000	2:37:28	2.75278		27.1866		29.3723	29.9657				29.9601						0.0113871						0.00302695																408.742	408.712	35.657
	2022-10-04 19:15:37	6:47:14.301000	2:37:58	2.75189		27.1137		29.3729	29.965				29.9606						0.0113871						0.00302695																409.888
	2022-10-04 19:16:07	6:47:44.315000	2:38:28	2.751	0.614901	27.0408		29.3734	29.9664				29.9609						0.0113871						0.00302695																411.374	409.744
	2022-10-04 19:16:37	6:48:14.329000	2:38:58	2.751	0.679509	26.9679		29.374	29.9679				29.9612			0.126051			0.0113871						0.00302695																409.817	410.666	36.337
	2022-10-04 19:17:07	6:48:44.344000	2:39:28	2.751		26.895		29.3682	29.9693				29.9616					1.53	0.0113871						0.00302695																412.43		35.483
	2022-10-04 19:17:37	6:49:14.358000	2:39:58	2.751		26.8846		29.3624	29.9708				29.9619						0.0113871			1.53			0.00302695																411.745	411.852	36.985
	2022-10-04 19:18:07	6:49:44.372000	2:40:28	2.751	0.787752	26.8742		29.3567	29.9722		0		29.9622				0		0.0113871	0	0		0	0	0.00302695	0	0	0	0	0	0	0	0	0	0	0	0	0	0	1.505	414.21	413.076
	2022-10-04 19:18:37	6:50:14.387000	2:40:58	2.751	0.869656	26.8639	30	29.3509	29.9737	30		3	29.9626	30	0				0.0113877						0.0030271																	411.104	35.844
	2022-10-04 19:19:07	6:50:44.401000	2:41:28	2.751		26.8535		29.3451	29.9751				29.9629		4.813				0.0113883						0.00302726																412.989	412.605	37.61
	2022-10-04 19:19:37	6:51:14.415000	2:41:58	2.751		26.8431		29.3393	29.9766				29.9632		0				0.0113889						0.00302742																415.334	413.778	36.989
	2022-10-04 19:20:07	6:51:44.429000	2:42:28	2.751		26.8327		29.3336	29.978				29.9636						0.0113894						0.00302757																414.495		35.852
	2022-10-04 19:20:37	6:52:14.444000	2:42:58	2.751	1.01934	26.8224		29.3278	29.9767				29.9625						0.01139						0.00302773																413.39	413.844
	2022-10-04 19:21:07	6:52:44.458000	2:43:28	2.751	1.06633	26.812		29.322	29.9753				29.9614		0	0.116308			0.0113906						0.00302789																416.032	415.83	36.639
	2022-10-04 19:21:37	6:53:14.472000	2:43:58	3.024		27.452		29.3278	29.974				29.9602		4.642			1.53	0.0113912						0.00302805																		38.248
	2022-10-04 19:22:07	6:53:44.486000	2:44:28	3.024		27.19		29.3335	29.9727				29.9591		0				0.0113918			1.53			0.0030282																	417.266	37.61
	2022-10-04 19:22:37	6:54:14.501000	2:44:58	3.024	1.0861	26.457		29.3393	29.9713		0		29.958				0		0.0113924	0	0		0	0	0.00302836	0	0	0	0	0	0	0	0	0	0	0	0	0	0	0.864	416.05	417.849	35.99
	2022-10-04 19:23:07	6:54:44.515000	2:45:28	3.024	1.18283	26.683	30	29.345	29.97	30		3	29.9569	30					0.0113921						0.00302828																418.843	416.962
	2022-10-04 19:23:37	6:55:14.529000	2:45:58	3.024		26.909		29.3508	29.9687				29.9558						0.0113918						0.0030282																417.066	419.133
	2022-10-04 19:24:07	6:55:44.543000	2:46:28	3.024		27.98		29.3565	29.9673				29.9547						0.0113915						0.00302812																417.472	417.931
	2022-10-04 19:24:37	6:56:14.557000	2:46:58	3.024	1.27569	27.187		29.3623	29.966				29.9536						0.0113912						0.00302805																419.88	420.017	36.713
	2022-10-04 19:25:07	6:56:44.572000	2:47:28	3.024	1.43123	26.585		29.3681	29.9652				29.9528						0.0113909						0.00302797																421.473	421.367	34.446
	2022-10-04 19:25:38	6:57:14.586000	2:47:58	3.024		26.5981		29.374	29.9644				29.952			0.12081			0.0113906						0.00302789
	2022-10-04 19:26:08	6:57:44.600000	2:48:28	3.024		26.6107		29.373	29.9636				29.9512					1.53	0.0113903						0.00302781																420.782	421.183
	2022-10-04 19:26:38	6:58:14.614000	2:48:58	3.024	1.54366	26.6234		29.372	29.9629				29.9505		0				0.01139			1.53			0.00302773																423.936	423.119
	2022-10-04 19:27:08	6:58:44.628000	2:49:28	3.024	1.58805	26.636		29.371	29.9621		0		29.9497				0		0.0113897	0	0		0	0	0.00302765	0	0	0	0	0	0	0	0	0	0	0	0	0	0	0.964		422.187	35.279
	2022-10-04 19:27:38	6:59:14.643000	2:49:58	3.024		26.6487	30	29.37	29.9613	30		3	29.9489	30					0.0113896						0.00302761																	424.35	37.47
	2022-10-04 19:28:08	6:59:44.657000	2:50:28	3.024		26.6613		29.369	29.9605				29.9481						0.0113894						0.00302756																422.841	425.108
	2022-10-04 19:28:38	7:00:14.671000	2:50:58	3.024	1.69969	26.674		29.368	29.9598				29.9474						0.0113892						0.00302752																424.453	423.957	37.331
	2022-10-04 19:29:08	7:00:44.685000	2:51:28	3.024	1.78184	27.129		29.367	29.959				29.9466						0.0113891						0.00302747																428.77	426.57	35.891
	2022-10-04 19:29:38	7:01:14.699000	2:51:58	3.024		26.683		29.366	29.9602				29.9476						0.0113889						0.00302743																426.432
	2022-10-04 19:30:08	7:01:44.714000	2:52:28	3.024	1.82546	27.871		29.365	29.9614				29.9486			0.125141			0.0113887						0.00302738																426.859	426.907
	2022-10-04 19:30:38	7:02:14.728000	2:52:58	3.024	1.89119	27.189		29.3681	29.9627				29.9496					1.53	0.0113886						0.00302734																425.393	425.642
	2022-10-04 19:31:08	7:02:44.742000	2:53:28	3.0235		26.204		29.3712	29.9639				29.9506		0				0.0113884			1.53			0.00302729																429.518	428.893
	2022-10-04 19:31:38	7:03:14.756000	2:53:58	3.023		26.732		29.3743	29.9651		0		29.9516				0		0.0113882	0	0		0	0	0.00302725	0	0	0	0	0	0	0	0	0	0	0	0	0	0	1.653	430.197
	2022-10-04 19:32:08	7:03:44.770000	2:54:28	3.296	2.01774	26.293	30	29.3774	29.9663	30		3	29.9526	30					0.0113878						0.00302714																431.647
	2022-10-04 19:32:38	7:04:14.784000	2:54:58	3.023	2.05629	26.837		29.3806	29.9676				29.9536						0.0113874						0.00302702																433.339	430.583
	2022-10-04 19:33:08	7:04:44.798000	2:55:28	3.024		26.7		29.3837	29.9688				29.9546						0.011387						0.00302691																431.702	431.327
	2022-10-04 19:33:38	7:05:14.813000	2:55:58	3.295		27.226		29.3868	29.97				29.9556						0.0113865						0.0030268																428.934		35.289
	2022-10-04 19:34:08	7:05:44.827000	2:56:28	3.023		27.2062		29.3899	29.971				29.9566						0.0113861						0.00302669																432.546	432.099
	2022-10-04 19:34:38	7:06:14.841000	2:56:58	3.297		27.1865		29.393	29.972				29.9576			0.124392			0.0113857						0.00302657																430.407	432.69
	2022-10-04 19:35:08	7:06:44.855000	2:57:28	3.023	2.18884	27.1668		29.393	29.973				29.9586					1.53	0.0113853						0.00302646																432.7
	2022-10-04 19:35:38	7:07:14.869000	2:57:58	3.0235	2.28072	27.147		29.393	29.974				29.9596		0				0.0113848			1.53			0.00302635																431.062
	2022-10-04 19:36:08	7:07:44.883000	2:58:28	3.024		26.222		29.393	29.975		0		29.9606				0		0.0113844	0	0		0	0	0.00302624	0	0	0	0	0	0	0	0	0	0	0	0	0	0	0.82	431.973	434.675
	2022-10-04 19:36:38	7:08:14.897000	2:58:58	3.0245	2.36785	26.432	30	29.393	29.976	30		3	29.9616	30					0.0113851						0.00302642																434.503	435.324
	2022-10-04 19:37:08	7:08:44.911000	2:59:28	3.025	2.40977	26.642		29.393	29.977				29.9626						0.0113858						0.0030266
	2022-10-04 19:37:38	7:09:14.926000	2:59:58	3.297		26.852		29.393	29.978				29.9636		0				0.0113864						0.00302678																	435.981
	2022-10-04 19:38:08	7:09:44.940000	3:00:28	3.297		27.107		29.393	29.979				29.9646		0.477				0.0113871						0.00302696																434.455	436.96	36.716
	2022-10-04 19:38:38	7:10:14.954000	3:00:58	3.297	2.52076	26.238		29.393	29.977				29.9636		0				0.0113878						0.00302714																437.516
	2022-10-04 19:39:08	7:10:44.968000	3:01:28	3.297	2.54791	26.366		29.393	29.975				29.9626			0.112932			0.0113885						0.00302732																	437.794	36.732
	2022-10-04 19:39:38	7:11:14.982000	3:01:58	3.297		26.494		29.3919	29.973				29.9616					1.53	0.0113891						0.0030275																	438.561	37.195
	2022-10-04 19:40:08	7:11:44.996000	3:02:28	3.297		27.749		29.3908	29.971				29.9606						0.0113898			1.53			0.00302767																		35.824
	2022-10-04 19:40:38	7:12:15.010000	3:02:58	3.297	2.64533	26.469		29.3897	29.969		0		29.9596				0		0.0113905	0	0		0	0	0.00302785	0	0	0	0	0	0	0	0	0	0	0	0	0	0	1.356
	2022-10-04 19:41:08	7:12:45.024000	3:03:28	3.297	2.6551	26.7213	30	29.3886	29.967	30		3	29.9586	30					0.0113907						0.00302791																438.488	439.774	35.57
	2022-10-04 19:41:38	7:13:15.038000	3:03:58	3.297		26.9737		29.3874	29.965				29.9576						0.0113909						0.00302797																440.313	440.422	34.366
	2022-10-04 19:42:08	7:13:45.052000	3:04:28	3.297		27.226		29.3863	29.963				29.9566						0.0113911						0.00302802																440.396
	2022-10-04 19:42:38	7:14:15.067000	3:04:58	3.29689	2.78837	26.393		29.3852	29.961				29.9556						0.0113913						0.00302808																442.368	441.83
	2022-10-04 19:43:08	7:14:45.081000	3:05:28	3.29678	2.81866	26.3973		29.3841	29.9607				29.9543		0				0.0113916						0.00302814																	442.323
	2022-10-04 19:43:38	7:15:15.095000	3:05:58	3.29667		26.4017		29.383	29.9603				29.9529			0.120148			0.0113918						0.00302819																442.23		34.966
	2022-10-04 19:44:08	7:15:45.109000	3:06:28	3.29656		26.406		29.3867	29.96				29.9516					1.53	0.011392						0.00302825																444.036	443.52	36.67
	2022-10-04 19:44:38	7:16:15.123000	3:06:58	3.29644		27.441		29.3903	29.9597				29.9503						0.0113922			1.53			0.0030283																443.585	444.192	35.605
	2022-10-04 19:45:08	7:16:45.137000	3:07:28	3.29633		27.3243		29.394	29.9593		0		29.9489				0		0.0113924	0	0		0	0	0.00302836	0	0	0	0	0	0	0	0	0	0	0	0	0	0	1.921	441.927	441.768	37.465
	2022-10-04 19:45:38	7:17:15.151000	3:07:58	3.29622		27.2077	30	29.3977	29.959	30		3	29.9476	30					0.0113924						0.00302836																444.555	443.044	34.89
	2022-10-04 19:46:08	7:17:45.165000	3:08:28	3.29611	2.78705	27.091		29.4013	29.9587				29.9463						0.0113924						0.00302836																441.213
	2022-10-04 19:46:38	7:18:15.179000	3:08:58	3.296	3.04863	26.839		29.405	29.9583				29.9449						0.0113924						0.00302836																445.894	444.281	34.571
	2022-10-04 19:47:08	7:18:45.193000	3:09:29	3.296		26.049		29.4087	29.958				29.9436						0.0113924						0.00302836																	445.268	36.67
	2022-10-04 19:47:38	7:19:15.198000	3:09:59	3.296		26.634		29.4123	29.9603				29.9459		0				0.0113924						0.00302836																	444.177	34.444
	2022-10-04 19:48:08	7:19:45.204000	3:10:29	3.296	3.01065	26.851		29.416	29.9627				29.9483		4.493	0.127693			0.0113924						0.00302836																445.587	445.181
	2022-10-04 19:48:38	7:20:15.213000	3:10:59	3.296	3.11552	27.381		29.4187	29.965				29.9506		0			1.53	0.0113924						0.00302836																447.668	446.027
	2022-10-04 19:49:08	7:20:45.216000	3:11:29	3.296		26.689		29.4213	29.9673				29.9529						0.0113924			1.53			0.00302836																446.109	447.554	35.246
	2022-10-04 19:49:38	7:21:15.230000	3:11:59	3.296		26.6743		29.424	29.9697		0		29.9553				0		0.0113924	0	0		0	0	0.00302836	0	0	0	0	0	0	0	0	0	0	0	0	0	0	1.596	448.852	448.594	36.076
	2022-10-04 19:50:08	7:21:45.244000	3:12:29	3.571	3.28235	26.6597	30	29.4267	29.972	30		3	29.9576	30					0.0113918						0.00302819																448.501		34.966
	2022-10-04 19:50:38	7:22:15.258000	3:12:59	3.296	3.32217	26.645		29.4293	29.9743				29.9599						0.0113911						0.00302802																450.243		35.757
	2022-10-04 19:51:08	7:22:45.267000	3:13:29	3.569		26.6303		29.432	29.9767				29.9622						0.0113905						0.00302785																	449.627	37.329
	2022-10-04 19:51:38	7:23:15.281000	3:13:59	3.57		26.6157		29.4347	29.979				29.9646						0.0113899						0.00302769																449.54	450.654	35.709
	2022-10-04 19:52:08	7:23:45.292000	3:14:29	3.296		26.601		29.4373	29.9773				29.9634		0				0.0113892						0.00302752																451.142	450.562
	2022-10-04 19:52:38	7:24:15.306000	3:14:59	3.569	3.38677	26.5863		29.44	29.9757				29.9621		3.822	0.125797			0.0113886						0.00302735																450.772	451.692
	2022-10-04 19:53:08	7:24:45.320000	3:15:29	3.569	3.4631	26.5717		29.4337	29.974				29.9609		0			1.53	0.011388						0.00302718																452.417		35.497
	2022-10-04 19:53:38	7:25:15.334000	3:15:59	3.569		26.557		29.4273	29.9723				29.9597						0.0113873			1.53			0.00302701																451.352	451.913	34.814
	2022-10-04 19:54:08	7:25:45.348000	3:16:29	3.569		26.5845		29.421	29.9707		0		29.9585				0		0.0113867	0	0		0	0	0.00302684	0	0	0	0	0	0	0	0	0	0	0	0	0	0	0.821	452.821	453.512
	2022-10-04 19:54:38	7:26:15.362000	3:16:59	3.569	3.54763	26.612	30	29.4147	29.969	30		3	29.9572	30	0				0.0113865						0.0030268																454.691		35.678
	2022-10-04 19:55:08	7:26:45.376000	3:17:29	3.569	3.62563	26.6395		29.4083	29.9673				29.956		4.768				0.0113864						0.00302675																453.543		33.75
	2022-10-04 19:55:38	7:27:15.390000	3:17:59	3.569		26.667		29.402	29.9657				29.9548		0				0.0113862						0.00302671																455.141	453.65
	2022-10-04 19:56:08	7:27:45.404000	3:18:29	3.569		26.6945		29.3957	29.964				29.9536						0.011386						0.00302666																	455.588	33.707
	2022-10-04 19:56:38	7:28:15.418000	3:18:59	3.569		26.722		29.3893	29.9638				29.9529						0.0113859						0.00302662																		35.487
	2022-10-04 19:57:08	7:28:45.432000	3:19:29	3.569		27.106		29.383	29.9636				29.9523		0	0.12299			0.0113857						0.00302657																455.21		35.171
	2022-10-04 19:57:38	7:29:15.446000	3:19:59	3.56922	3.74676	27.01		29.3819	29.9633				29.9516		4.522			1.53	0.0113855						0.00302653																455.95	455.4	36.339
	2022-10-04 19:58:08	7:29:45.462000	3:20:29	3.56944	3.82134	26.914		29.3808	29.9631				29.9509		0				0.0113853			1.53			0.00302649																457.516	456.867	34.69
	2022-10-04 19:58:38	7:30:15.476000	3:20:59	3.56967		28.262		29.3797	29.9629		0		29.9503				0		0.0113852	0	0		0	0	0.00302644	0	0	0	0	0	0	0	0	0	0	0	0	0	0	1.641	456.425	457.052
	2022-10-04 19:59:08	7:30:45.490000	3:21:29	3.56989		27.613	30	29.3786	29.9627	30		3	29.9496	30					0.0113859						0.00302662																456.949	458.092
	2022-10-04 19:59:38	7:31:15.506000	3:21:59	3.57011		26.716		29.3774	29.9624				29.9489						0.0113865						0.0030268																459.359
	2022-10-04 20:00:08	7:31:45.520000	3:22:29	3.57033		28.297		29.3763	29.9622				29.9483						0.0113872						0.00302698
	2022-10-04 20:00:38	7:32:15.534000	3:22:59	3.57056	3.802	27.207		29.3752	29.962				29.9476						0.0113879						0.00302716
	2022-10-04 20:01:08	7:32:45.547000	3:23:29	3.57078	3.83879	27.179		29.3741	29.963				29.9486						0.0113885						0.00302733																458.669
	2022-10-04 20:01:38	7:33:15.561000	3:23:59	3.571	3.76461	28.95		29.373	29.964				29.9496			0.125196			0.0113892						0.00302751																456.876		35.941
	2022-10-04 20:02:08	7:33:45.575000	3:24:29	3.57089	3.86711	28.224		29.3755	29.965				29.9506					1.53	0.0113899						0.00302769																455.143	458.23	36.793
	2022-10-04 20:02:38	7:34:15.577000	3:24:59	3.57078		27.335		29.3781	29.966				29.9516		0				0.0113906			1.53			0.00302787																459.132	459.115	35.559
	2022-10-04 20:03:09	7:34:45.591000	3:25:29	3.57066		27.279		29.3807	29.967		0		29.9526				0		0.0113913	0	0		0	0	0.00302806	0	0	0	0	0	0	0	0	0	0	0	0	0	0	0.765	462.108	460.813	34.138
	2022-10-04 20:03:39	7:35:15.605000	3:25:59	3.57055	3.94966	28.473	30	29.3833	29.968	30		3	29.9536	30					0.0113912						0.00302803																461.113		34.366
	2022-10-04 20:04:09	7:35:45.619000	3:26:29	3.57044	4.1101	27.488		29.3858	29.969				29.9546						0.0113911						0.00302801																459.71		35.891
	2022-10-04 20:04:39	7:36:15.633000	3:26:59	3.57033		27.83		29.3884	29.97				29.9556						0.011391						0.00302799																458.442	461.786	34.765
	2022-10-04 20:05:09	7:36:45.647000	3:27:29	3.57022		28.172		29.3909	29.971				29.9566						0.0113909						0.00302797																460.197	459.53	34.492
	2022-10-04 20:05:39	7:37:15.661000	3:27:59	3.57011		28.929		29.3935	29.9701				29.9555						0.0113908						0.00302794																	461.865	35.884
	2022-10-04 20:06:09	7:37:45.675000	3:28:29	3.57		28.6993		29.396	29.9692				29.9544			0.148682			0.0113908						0.00302792																460.418
	2022-10-04 20:06:39	7:38:15.689000	3:28:59	3.57		28.4697		29.3938	29.9683				29.9533					1.53	0.0113907						0.0030279																463.298		36.934
	2022-10-04 20:07:09	7:38:45.702000	3:29:29	3.57		28.24		29.3916	29.9674				29.9521		0				0.0113906			1.53			0.00302788																465.317	462.876	34
	2022-10-04 20:07:39	7:39:15.716000	3:29:59	3.57	4.1255	27.68		29.3893	29.9666		0		29.951				0		0.0113905	0	0		0	0	0.00302785	0	0	0	0	0	0	0	0	0	0	0	0	0	0	1.669	462.805	463.621	35.236
	2022-10-04 20:08:09	7:39:46.293000	3:30:30	3.57	4.22473	27.6804	30	29.3871	29.9657	30		3	29.9499	30					0.0113905						0.00302784																462.473	462.624	35.434
	2022-10-04 20:08:39	7:40:16.307000	3:31:00	3.843		27.6809		29.3849	29.9648				29.9488						0.0113904						0.00302783																466.573	464.4	33.82
	2022-10-04 20:09:09	7:40:46.321000	3:31:30	3.569		27.6813		29.3827	29.9639				29.9477						0.0113904						0.00302782																461.782
	2022-10-04 20:09:39	7:41:16.335000	3:32:00	3.569		27.6818		29.3804	29.963				29.9466						0.0113903						0.00302781																465.253		34.594
	2022-10-04 20:10:09	7:41:46.349000	3:32:30	3.842	4.27318	27.6822		29.3782	29.962				29.9458		0				0.0113903						0.0030278																465.965		35.757
	2022-10-04 20:10:39	7:42:16.362000	3:33:00	3.568	4.40258	27.6827		29.376	29.961				29.945		5.007	0.141328			0.0113902						0.00302779																464.01	465.109
	2022-10-04 20:11:09	7:42:46.376000	3:33:30	3.5695		27.6831		29.3754	29.96				29.9443		0			1.53	0.0113902						0.00302778																466.662	466.143	36.018
	2022-10-04 20:11:39	7:43:16.392000	3:34:00	3.571		27.6836		29.3749	29.959				29.9435						0.0113902			1.53			0.00302776																		36.111
	2022-10-04 20:12:09	7:43:46.406000	3:34:30	3.842		27.684		29.3743	29.958		0		29.9427		0		0		0.0113901	0	0		0	0	0.00302775	0	0	0	0	0	0	0	0	0	0	0	0	0	0	2.307	466.378	466.424	33.483
	2022-10-04 20:12:39	7:44:16.420000	3:35:00	3.569	4.37936	27.7417	30	29.3738	29.957	30		3	29.9419	30	4.574				0.0113894						0.00302756																465.846	467.745	36.018
	2022-10-04 20:13:09	7:44:46.434000	3:35:30	3.842	4.53946	27.7993		29.3732	29.956				29.9411		0				0.0113887						0.00302737																467.864		34.608
	2022-10-04 20:13:39	7:45:16.447000	3:36:00	3.571		27.857		29.3727	29.955				29.9404						0.011388						0.00302718																467.1	467.891
	2022-10-04 20:14:09	7:45:46.461000	3:36:30	3.57		28.608		29.3721	29.954				29.9396						0.0113872						0.00302699																468.734	468.602
	2022-10-04 20:14:39	7:46:16.475000	3:37:00	3.843		27.687		29.3716	29.9577				29.9432						0.0113865						0.0030268																468.114
	2022-10-04 20:15:09	7:46:46.489000	3:37:30	3.8428		29.594		29.371	29.9613				29.9469			0.155346			0.0113858						0.00302661																467.083
	2022-10-04 20:15:39	7:47:16.503000	3:38:00	3.8426		28.292		29.3695	29.965				29.9505					1.53	0.0113851						0.00302642																467.009		34.915
	2022-10-04 20:16:09	7:47:46.517000	3:38:30	3.8424	4.56652	28.529		29.3679	29.9686				29.9542						0.0113844			1.53			0.00302623																470.383	469.453	36.123
	2022-10-04 20:16:39	7:48:16.531000	3:39:00	3.8422	4.66407	27.18		29.3664	29.9723		0		29.9578				0		0.0113837	0	0		0	0	0.00302604	0	0	0	0	0	0	0	0	0	0	0	0	0	0	1.922		470.672	34.305
	2022-10-04 20:17:09	7:48:46.545000	3:39:30	3.842	4.66734	27.291	30	29.3648	29.9759	30		3	29.9615	30					0.0113847						0.0030263																470.941		36.562
	2022-10-04 20:17:39	7:49:16.559000	3:40:00	3.568	4.78005	28.084		29.3633	29.9796				29.9652		0				0.0113857						0.00302657																469.839	470.911	34.594
	2022-10-04 20:18:09	7:49:46.572000	3:40:30	3.843		27.7407		29.3617	29.9832				29.9688						0.0113867						0.00302684																471.54	471.884	35.073
	2022-10-04 20:18:40	7:50:16.586000	3:41:00	3.84289		27.386		29.3601	29.987				29.9726						0.0113877						0.00302712																470.788		37.843
	2022-10-04 20:19:10	7:50:46.600000	3:41:30	3.84277		28.353		29.3585	29.9852				29.9706						0.0113887						0.00302739																472.021		34.939
	2022-10-04 20:19:40	7:51:16.614000	3:42:00	3.84266	4.81174	27.731		29.357	29.9834				29.9686			0.159702			0.0113898						0.00302766																472.48	472.519
	2022-10-04 20:20:10	7:51:46.628000	3:42:30	3.84255	4.90612	28.348		29.3639	29.9817				29.9666					1.53	0.0113908						0.00302792																473.525	473.425
	2022-10-04 20:20:40	7:52:16.642000	3:43:00	3.84244		27.948		29.3708	29.9799				29.9646						0.0113918			1.53			0.00302819																	472.959
	2022-10-04 20:21:10	7:52:46.656000	3:43:30	3.84233		27.548		29.3777	29.9781		0		29.9626				0		0.0113928	0	0		0	0	0.00302846	0	0	0	0	0	0	0	0	0	0	0	0	0	0	1.865	473.33	474.88
	2022-10-04 20:21:40	7:53:16.670000	3:44:00	3.84222		27.054	30	29.3846	29.9763	30		3	29.9606	30	0				0.0113919						0.00302824																475.196	475.944
	2022-10-04 20:22:10	7:53:46.684000	3:44:30	3.84211		27.0768		29.3914	29.9746				29.9586		4.694				0.0113911						0.00302801																		35.257
	2022-10-04 20:22:40	7:54:16.697000	3:45:00	3.842	5.08094	27.0996		29.3983	29.9728				29.9566		0				0.0113902						0.00302779																474.206		33.483
	2022-10-04 20:23:10	7:54:46.711000	3:45:30	3.8414	5.15149	27.1224		29.4052	29.971				29.9546						0.0113894						0.00302756																477.091	476.626	34.472
	2022-10-04 20:23:40	7:55:16.727000	3:46:00	3.8408		27.1452		29.4121	29.9711				29.9549						0.0113886						0.00302734																	477.615	33.444
	2022-10-04 20:24:10	7:55:46.741000	3:46:30	3.8402		27.168		29.419	29.9712				29.9553			0.163848			0.0113877						0.00302711																477.643	477.457	33.246
	2022-10-04 20:24:40	7:56:16.755000	3:47:00	3.8396	5.25769	27.632		29.4187	29.9713				29.9556					1.53	0.0113869						0.00302689																478.68	478.727	34.878
	2022-10-04 20:25:10	7:56:46.769000	3:47:30	3.839	5.2746	27.6914		29.4183	29.9714				29.9559		0				0.011386			1.53			0.00302666																480.659		35.318
	2022-10-04 20:25:40	7:57:16.782000	3:48:00	4.112		27.7508		29.418	29.9716		0		29.9563		5.193		0		0.0113852	0	0		0	0	0.00302644	0	0	0	0	0	0	0	0	0	0	0	0	0	0	1.345	479.198		33.838
	2022-10-04 20:26:10	7:57:46.796000	3:48:30	4.11222		27.8102	30	29.4177	29.9717	30		3	29.9566	30	0				0.0113857						0.00302659
	2022-10-04 20:26:40	7:58:16.812000	3:49:00	4.11244		27.8696		29.4173	29.9718				29.9569						0.0113863						0.00302673																	478.935	34.547
	2022-10-04 20:27:10	7:58:46.826000	3:49:30	4.11267	5.36308	27.929		29.417	29.9719				29.9572						0.0113868						0.00302688																	480.378	35.857
	2022-10-04 20:27:40	7:59:16.840000	3:50:00	4.11289	5.41671	27.059		29.4167	29.972				29.9576						0.0113874						0.00302702																479.388		35.726
	2022-10-04 20:28:10	7:59:46.854000	3:50:30	4.11311		27.591		29.4163	29.9721				29.9572						0.0113879						0.00302717																481.628		33.7
	2022-10-04 20:28:40	8:00:16.867000	3:51:00	4.11333		27.362		29.416	29.9722				29.9569			0.168203			0.0113885						0.00302732																480.506	480.769	35.656
	2022-10-04 20:29:10	8:00:46.881000	3:51:30	4.11356		27.133		29.415	29.9723				29.9566					1.53	0.011389						0.00302746																482.15	480.963
	2022-10-04 20:29:40	8:01:16.895000	3:52:00	4.11378		26.931		29.414	29.9724				29.9563						0.0113896			1.53			0.00302761																	483.144
	2022-10-04 20:30:10	8:01:46.909000	3:52:30	4.114		27.0245		29.413	29.9726		0		29.9559				0		0.0113901	0	0		0	0	0.00302775	0	0	0	0	0	0	0	0	0	0	0	0	0	0	1.068			36.049
	2022-10-04 20:30:40	8:02:16.923000	3:53:00	4.1138	5.54457	27.118	30	29.412	29.9727	30		3	29.9556	30	0				0.0113908						0.00302792																	483.107	34.426
	2022-10-04 20:31:10	8:02:46.937000	3:53:30	4.1136	5.60129	27.652		29.411	29.9728				29.9553		4.716				0.0113914						0.00302809																482.714	484.031	33.326
	2022-10-04 20:31:40	8:03:16.950000	3:54:00	4.1134		27.061		29.41	29.9729				29.9549		0				0.011392						0.00302826																483.898		34.557
	2022-10-04 20:32:10	8:03:46.964000	3:54:30	4.1132		27.0532		29.409	29.973				29.9546						0.0113927						0.00302843																	484.887	35.718
	2022-10-04 20:32:40	8:04:16.980000	3:55:00	4.113		27.0455		29.408	29.9727				29.9548						0.0113933						0.0030286																484.258	483.452	34.116
	2022-10-04 20:33:10	8:04:46.994000	3:55:30	4.386		27.0378		29.407	29.9723				29.955			0.166658			0.0113939						0.00302876																485.011	485.946	35.559
	2022-10-04 20:33:40	8:05:17.007000	3:56:00	4.385		27.03		29.4069	29.972				29.9553					1.53	0.0113946						0.00302893																485.755	484.96
	2022-10-04 20:34:10	8:05:47.021000	3:56:30	4.113		26.604		29.4068	29.9717				29.9555		0				0.0113952			1.53			0.0030291																484.732	486.919
	2022-10-04 20:34:40	8:06:17.035000	3:57:00	4.39	5.73795	26.6845		29.4067	29.9713		0		29.9557		3.695		0		0.0113958	0	0		0	0	0.00302927	0	0	0	0	0	0	0	0	0	0	0	0	0	0	1.729	486.009	486.751	35.206
	2022-10-04 20:35:10	8:06:47.049000	3:57:30	4.38944	5.84645	26.765	30	29.4066	29.971	30		3	29.9559	30	0				0.0113954						0.00302916																487.702	488.566	33.856
	2022-10-04 20:35:40	8:07:17.064000	3:58:00	4.38889		27.121		29.4064	29.9707				29.9561						0.011395						0.00302904																	486.94
	2022-10-04 20:36:10	8:07:47.078000	3:58:30	4.38833		27.091		29.4063	29.9703				29.9564						0.0113946						0.00302893																487.708	487.411
	2022-10-04 20:36:40	8:08:17.092000	3:59:00	4.38778		27.061		29.4062	29.97				29.9566						0.0113941						0.00302882																490.011	489.217
	2022-10-04 20:37:10	8:08:47.106000	3:59:30	4.38722	5.83924	27.031		29.4061	29.9696				29.956						0.0113937						0.00302871																488.732	489.837
	2022-10-04 20:37:40	8:09:17.140000	4:00:00	4.38667	6.00908	27.001		29.406	29.9691				29.9555			0.17594			0.0113933						0.0030286																491.316	488.82
	2022-10-04 20:38:10	8:09:47.153000	4:00:30	4.38611		26.971		29.4063	29.9687				29.9549					1.53	0.0113929						0.00302848																490.054
	2022-10-04 20:38:40	8:10:17.167000	4:01:00	4.38556		26.941		29.4067	29.9682				29.9544						0.0113924			1.53			0.00302837																	489.935
	2022-10-04 20:39:10	8:10:47.181000	4:01:30	4.385	6.1215	26.911		29.407	29.9678		0		29.9538				0		0.011392	0	0		0	0	0.00302826	0	0	0	0	0	0	0	0	0	0	0	0	0	0	1.836	491.64	491.572
	2022-10-04 20:39:40	8:11:17.195000	4:02:01	4.38517	5.93992	26.881	30	29.4073	29.9673	30		3	29.9533	30	0				0.011392						0.00302825																489.864	489.402	34.571
	2022-10-04 20:40:10	8:11:47.209000	4:02:31	4.38533	6.15544	26.851		29.4077	29.9669				29.9527						0.0113919						0.00302824																491.068	490.471	32.408
	2022-10-04 20:40:40	8:12:17.222000	4:03:01	4.3855	6.10917	26.271		29.408	29.9664				29.9521						0.0113919						0.00302822																492.816	493.45	34.76
	2022-10-04 20:41:10	8:12:47.236000	4:03:31	4.38567	6.21886	26.4917		29.4083	29.966				29.9516						0.0113919						0.00302821
	2022-10-04 20:41:40	8:13:17.250000	4:04:01	4.38583		26.7123		29.4087	29.9674				29.953						0.0113918						0.0030282
	2022-10-04 20:42:10	8:13:47.264000	4:04:31	4.386		26.933		29.409	29.9689				29.9545			0.163695			0.0113918						0.00302819																493.486	494.434
	2022-10-04 20:42:40	8:14:17.278000	4:05:01	4.657		27.102		29.4086	29.9703				29.9559					1.53	0.0113917						0.00302818																494.527	492.657	34.279
	2022-10-04 20:43:10	8:14:47.291000	4:05:31	4.65867		27.1008		29.4081	29.9718				29.9574						0.0113917			1.53			0.00302817																495.282	495.404	32.275
	2022-10-04 20:43:40	8:15:17.383000	4:06:01	4.66033		27.0996		29.4077	29.9732		0		29.9588				0		0.0113916	0	0		0	0	0.00302816	0	0	0	0	0	0	0	0	0	0	0	0	0	0	1.062	496.888		34.643
	2022-10-04 20:44:10	8:15:47.397000	4:06:31	4.662	6.33151	27.0983	30	29.4072	29.9747	30		3	29.9602	30	0				0.0113912						0.00302803																	495.33
	2022-10-04 20:44:40	8:16:17.411000	4:07:01	4.386	6.44231	27.0971		29.4068	29.9761				29.9617						0.0113907						0.00302791																	496.67
	2022-10-04 20:45:10	8:16:47.425000	4:07:31	4.658		27.0959		29.4063	29.9776				29.9631						0.0113902						0.00302779																	495.309
	2022-10-04 20:45:40	8:17:17.439000	4:08:01	4.65811		27.0947		29.4059	29.979				29.9646						0.0113898						0.00302766																	497.543
	2022-10-04 20:46:10	8:17:47.452000	4:08:31	4.65822	6.48121	27.0934		29.4054	29.9774				29.963						0.0113893						0.00302754																	496.927
	2022-10-04 20:46:40	8:18:17.466000	4:09:01	4.65833	6.54209	27.0922		29.405	29.9759				29.9615			0.18234			0.0113889						0.00302742																496.851	498.386
	2022-10-04 20:47:10	8:18:47.480000	4:09:31	4.65844		27.091		29.404	29.9743				29.9599					1.53	0.0113884						0.00302729																497.536
	2022-10-04 20:47:40	8:19:17.496000	4:10:01	4.65856		27.154		29.403	29.9728				29.9584						0.0113879			1.53			0.00302717
	2022-10-04 20:48:10	8:19:47.509000	4:10:31	4.65867	6.54682	27.217		29.402	29.9712		0		29.9568		0		0		0.0113875	0	0		0	0	0.00302705	0	0	0	0	0	0	0	0	0	0	0	0	0	0	1.194	497.084		33.56
	2022-10-04 20:48:40	8:20:17.523000	4:11:01	4.65878	6.67377	27.801	30	29.401	29.9697	30		3	29.9553	30	4.723				0.0113877						0.00302711																500.675
	2022-10-04 20:49:10	8:20:47.537000	4:11:31	4.65889	6.56838	27.263		29.4	29.9681				29.9537		0				0.011388						0.00302718																	499.749
	2022-10-04 20:49:40	8:21:17.551000	4:12:01	4.659	6.69161	27.2624		29.399	29.9666				29.9521						0.0113882						0.00302725																500.182	500.901
	2022-10-04 20:50:10	8:21:47.565000	4:12:31	4.933	6.69249	27.2619		29.398	29.965				29.9506						0.0113885						0.00302731																502.344
	2022-10-04 20:50:41	8:22:17.578000	4:13:01	4.93266	6.79454	27.2613		29.397	29.9649				29.9505						0.0113887						0.00302738																	501.316
	2022-10-04 20:51:11	8:22:47.592000	4:13:31	4.93232		27.2607		29.396	29.9648				29.9504			0.170599			0.011389						0.00302745																	501.963
	2022-10-04 20:51:41	8:23:17.606000	4:14:01	4.93199		27.2601		29.3978	29.9647				29.9503		0			1.53	0.0113892						0.00302752																	500.919
	2022-10-04 20:52:11	8:23:47.620000	4:14:31	4.93166		27.2596		29.3996	29.9646				29.9501		4.746				0.0113895			1.53			0.00302759																501.625	503.3
	2022-10-04 20:52:41	8:24:17.634000	4:15:01	4.93133		27.259		29.4013	29.9644		0		29.95		0		0		0.0113897	0	0		0	0	0.00302765	0	0	0	0	0	0	0	0	0	0	0	0	0	0	1.443	499.831		33.712
	2022-10-04 20:53:11	8:24:47.647000	4:15:31	4.931	6.80706	28.504	30	29.4031	29.9643	30		3	29.9499	30	0				0.0113894						0.00302756																503.701
	2022-10-04 20:53:41	8:25:17.661000	4:16:01	4.93066	6.96807	28.3796		29.4049	29.9642				29.9498		4.269				0.0113891						0.00302747
	2022-10-04 20:54:11	8:25:47.675000	4:16:31	4.93033		28.2551		29.4067	29.9641				29.9497		0				0.0113887						0.00302738																504.088	504.495	34.206
	2022-10-04 20:54:41	8:26:17.689000	4:17:01	4.93		28.1307		29.4084	29.964				29.9496						0.0113884						0.00302729																506.252	505.256	34.785
	2022-10-04 20:55:11	8:26:47.702000	4:17:31	4.92978	7.00151	28.0063		29.4102	29.9644				29.9496						0.0113881						0.0030272																506.261
	2022-10-04 20:55:41	8:27:17.716000	4:18:01	4.92956	7.05609	27.8819		29.412	29.9649				29.9496			0.189353			0.0113877						0.00302711																504.772		33.56
	2022-10-04 20:56:11	8:27:47.730000	4:18:31	4.92933		27.7574		29.4111	29.9653				29.9496					1.53	0.0113874						0.00302702																506.374		35.675
	2022-10-04 20:56:41	8:28:17.744000	4:19:01	4.92911		27.633		29.4102	29.9658				29.9496						0.011387			1.53			0.00302693																505.201	506.371	34.322
	2022-10-04 20:57:11	8:28:47.757000	4:19:31	4.92889		29.642		29.4093	29.9662		0		29.9496				0		0.0113867	0	0		0	0	0.00302684	0	0	0	0	0	0	0	0	0	0	0	0	0	0	1.628	506.393	506.535
	2022-10-04 20:57:41	8:29:17.771000	4:20:01	4.92867	7.10298	27.92	30	29.4084	29.9667	30		3	29.9496	30					0.0113872						0.00302698																505.168	506.817	34.279
	2022-10-04 20:58:11	8:29:47.785000	4:20:31	4.92844	7.22331	27.9897		29.4076	29.9671				29.9496		0				0.0113877						0.00302711																508.38	508.183	35.2
	2022-10-04 20:58:41	8:30:17.799000	4:21:01	4.92822		28.0593		29.4067	29.9676				29.9496		4.753				0.0113882						0.00302725																		34.049
	2022-10-04 20:59:11	8:30:47.813000	4:21:31	4.928	7.26336	28.129		29.4058	29.968				29.9496		0				0.0113887						0.00302738																		33.275
	2022-10-04 20:59:41	8:31:17.826000	4:22:01	4.92825	7.18344	28.1987		29.4049	29.9679				29.9508						0.0113892						0.00302752																		35.09
	2022-10-04 21:00:11	8:31:47.840000	4:22:31	4.9285	7.29173	28.2683		29.404	29.9678				29.952			0.172058			0.0113897						0.00302765																509.273		32.795
	2022-10-04 21:00:41	8:32:17.844000	4:23:01	4.92875		28.338		29.401	29.9677				29.9533					1.53	0.0113902						0.00302779																510.392	509.338	35.268
	2022-10-04 21:01:11	8:32:47.858000	4:23:31	4.929		27.535		29.398	29.9676				29.9545						0.0113908			1.53			0.00302792																	509.687
	2022-10-04 21:01:41	8:33:17.871000	4:24:01	5.205		28.225		29.395	29.9674		0		29.9557				0		0.0113913	0	0		0	0	0.00302806	0	0	0	0	0	0	0	0	0	0	0	0	0	0	2.225			34.744
	2022-10-04 21:02:11	8:33:47.885000	4:24:31	5.203		29.615	30	29.392	29.9673	30		3	29.9569	30					0.0113913						0.00302807																510.582		33.016
	2022-10-04 21:02:41	8:34:17.899000	4:25:01	4.93	7.38017	27.647		29.389	29.9672				29.9581						0.0113913						0.00302808																508.423	509.608
	2022-10-04 21:03:11	8:34:47.913000	4:25:31	5.207	7.46705	27.054		29.386	29.9671				29.9594		0				0.0113914						0.00302809																511.419	511.565
	2022-10-04 21:03:41	8:35:17.926000	4:26:01	5.20644		27.999		29.383	29.967				29.9606		4.843				0.0113914						0.0030281																510.079	509.209	34.016
	2022-10-04 21:04:11	8:35:47.940000	4:26:31	5.20589		27.094		29.38	29.9684				29.9611		0				0.0113915						0.00302811																511.617	510.93	35.335
	2022-10-04 21:04:41	8:36:17.954000	4:27:01	5.20533	7.52388	28.706		29.377	29.9699				29.9617		0	0.195413			0.0113915						0.00302812																510.15	512.116	33.598
	2022-10-04 21:05:11	8:36:47.969000	4:27:31	5.20478	7.5451	27.774		29.3727	29.9713				29.9622		4.82			1.53	0.0113916						0.00302814																510.933	513.246	32.321
	2022-10-04 21:05:41	8:37:17.983000	4:28:01	5.20422		27.7532		29.3683	29.9728				29.9628		0				0.0113916			1.53			0.00302815																514.425		32.817
	2022-10-04 21:06:11	8:37:47.997000	4:28:31	5.20367		27.7323		29.364	29.9742		0		29.9634				0		0.0113916	0	0		0	0	0.00302816	0	0	0	0	0	0	0	0	0	0	0	0	0	0	1.538	512.321		35.424
	2022-10-04 21:06:41	8:38:18.010000	4:29:01	5.20311		27.7115	30	29.3597	29.9757	30		3	29.9639	30					0.0113913						0.00302807																512.851		33.541
	2022-10-04 21:07:11	8:38:48.024000	4:29:31	5.20256		27.6907		29.3553	29.9771				29.9645						0.011391						0.00302798																513.974	514.416	34.479
	2022-10-04 21:07:41	8:39:18.040000	4:30:01	5.202		27.6698		29.351	29.9786				29.965						0.0113906						0.00302789																513.99	514.639	32.828
	2022-10-04 21:08:11	8:39:48.054000	4:30:31	5.202	7.6554	27.649		29.3467	29.98				29.9656						0.0113903						0.0030278																515.359		32.631
	2022-10-04 21:08:41	8:40:18.067000	4:31:01	5.202	7.7091	28.499		29.3423	29.9789				29.9636						0.01139						0.00302771																		34.164
	2022-10-04 21:09:11	8:40:48.081000	4:31:31	5.202		28.439		29.338	29.9778				29.9616			0.199735			0.0113896						0.00302762
	2022-10-04 21:09:41	8:41:18.095000	4:32:01	5.474		27.701		29.344	29.9767				29.9596					1.53	0.0113893						0.00302753
	2022-10-04 21:10:11	8:41:48.109000	4:32:31	5.476		28.027		29.35	29.9756				29.9576		0				0.0113889			1.53			0.00302744																515.013	515.815
	2022-10-04 21:10:41	8:42:18.111000	4:33:01	5.2	7.8003	27.527		29.356	29.9744		0		29.9556		0		0		0.0113886	0	0		0	0	0.00302735	0	0	0	0	0	0	0	0	0	0	0	0	0	0	1.785	516.37	516.176
	2022-10-04 21:11:11	8:42:48.125000	4:33:31	5.2	7.82703	28.224	30	29.362	29.9733	30		3	29.9536	30	3.8				0.0113894						0.00302757																516.47		34.352
	2022-10-04 21:11:41	8:43:18.125000	4:34:01	5.476		27.441		29.368	29.9722				29.9516		0				0.0113903						0.0030278																517.988		34.394
	2022-10-04 21:12:11	8:43:48.139000	4:34:31	5.47556		28.167		29.374	29.9711				29.9496		0				0.0113911						0.00302802																516.743	517.704	33.106
	2022-10-04 21:12:41	8:44:18.139000	4:35:01	5.47511		28.0603		29.38	29.97				29.9476		4.284				0.011392						0.00302825																	518.181
	2022-10-04 21:13:11	8:44:48.153000	4:35:31	5.47467		27.9537		29.386	29.9706				29.949		0				0.0113928						0.00302847
	2022-10-04 21:13:41	8:45:18.167000	4:36:01	5.47422		27.847		29.392	29.9711				29.9505		0	0.204089			0.0113937						0.0030287
	2022-10-04 21:14:11	8:45:48.180000	4:36:31	5.47378	7.94194	28.275		29.3953	29.9717				29.9519		4.694			1.53	0.0113945						0.00302892																518.042	518.052
	2022-10-04 21:14:41	8:46:18.194000	4:37:02	5.47333	7.97905	27.664		29.3987	29.9722				29.9534		0				0.0113954			1.53			0.00302915																520.009	519.666
	2022-10-04 21:15:11	8:46:48.208000	4:37:32	5.47289	7.99935	27.6032		29.402	29.9728		0		29.9548		0		0		0.0113962	0	0		0	0	0.00302937	0	0	0	0	0	0	0	0	0	0	0	0	0	0	2.145	520.426
	2022-10-04 21:15:41	8:47:18.209000	4:38:02	5.47244	7.87014	27.5425	30	29.4053	29.9733	30		3	29.9563	30	3.539				0.0113959						0.00302929																518.625	519.848	32.42
	2022-10-04 21:16:11	8:47:48.222000	4:38:32	5.472	8.02765	27.4817		29.4087	29.9739				29.9577		0				0.0113956						0.00302921																	520.62	31.722
	2022-10-04 21:16:41	8:48:18.236000	4:39:02	5.4718		27.421		29.412	29.9744				29.9591						0.0113953						0.00302913																	519.376	32.153
	2022-10-04 21:17:11	8:48:48.250000	4:39:32	5.4716		27.3602		29.4153	29.975				29.9606						0.011395						0.00302906																519.957	521.312	34.31
	2022-10-04 21:17:41	8:49:18.264000	4:40:02	5.4714		27.2995		29.4187	29.9744				29.9592						0.0113947						0.00302898																522.046		31.778
	2022-10-04 21:18:11	8:49:48.277000	4:40:32	5.4712		27.2388		29.422	29.9739				29.9579			0.207532			0.0113944						0.0030289																	521.188	33.263
	2022-10-04 21:18:41	8:50:18.291000	4:41:02	5.471	8.055	27.178		29.4193	29.9733				29.9566					1.53	0.0113941						0.00302882																522.283	523.08
	2022-10-04 21:19:11	8:50:48.305000	4:41:32	5.745	8.17789	26.941		29.4167	29.9728				29.9553						0.0113938			1.53			0.00302874																523.15	522.048
	2022-10-04 21:19:41	8:51:18.319000	4:42:02	5.745		27.0698		29.414	29.9722		0		29.9539		0		0		0.0113935	0	0		0	0	0.00302866	0	0	0	0	0	0	0	0	0	0	0	0	0	0	1.52		521.665	33.208
	2022-10-04 21:20:11	8:51:48.332000	4:42:32	5.745		27.1987	30	29.4113	29.9717	30		3	29.9526	30	4.761				0.0113934						0.00302863																523.578	524.115	31.379
	2022-10-04 21:20:41	8:52:18.346000	4:43:02	5.745		27.3275		29.4087	29.9711				29.9513		0				0.0113933						0.0030286																522.991		31.503
	2022-10-04 21:21:11	8:52:48.360000	4:43:32	5.745		27.4563		29.406	29.9706				29.9499		0				0.0113932						0.00302856																524.433		32.699
	2022-10-04 21:21:41	8:53:18.376000	4:44:02	5.745	8.2168	27.5852		29.4033	29.97				29.9486		4.887				0.011393						0.00302853
	2022-10-04 21:22:11	8:53:48.389000	4:44:32	5.745	8.30341	27.714		29.4007	29.9707				29.95		0				0.0113929						0.00302849																524.852	524.239
	2022-10-04 21:22:41	8:54:18.403000	4:45:02	5.745	8.15773	28.608		29.398	29.9713				29.9515		0	0.211889			0.0113928						0.00302846																521.099	521.539	32.396
	2022-10-04 21:23:11	8:54:48.417000	4:45:32	5.745	8.29464	28.478		29.3994	29.972				29.9529		4.954			1.53	0.0113927						0.00302843																524.434	524.393	31.426
	2022-10-04 21:23:41	8:55:18.433000	4:46:02	5.745	8.32024	27.541		29.4009	29.9727				29.9544		0				0.0113925			1.53			0.00302839																523.969	525.876	32.948
	2022-10-04 21:24:11	8:55:48.446000	4:46:32	5.7445	8.43997	27.139		29.4023	29.9733		0		29.9558		0		0		0.0113924	0	0		0	0	0.00302836	0	0	0	0	0	0	0	0	0	0	0	0	0	0	1.851	528.458
	2022-10-04 21:24:41	8:56:18.460000	4:47:02	5.744	8.3546	27.692	30	29.4038	29.974	30		3	29.9572	30	4.776				0.0113916						0.00302814																526.717		32.225
	2022-10-04 21:25:11	8:56:48.474000	4:47:32	5.7435	8.47945	28.632		29.4052	29.9747				29.9587		0				0.0113907						0.00302791																525.135	526.213	33.708
	2022-10-04 21:25:41	8:57:18.487000	4:48:02	5.743	8.06909	30.607		29.4067	29.9753				29.9601						0.0113899						0.00302769																527.919	522.681	31.513
	2022-10-04 21:26:11	8:57:48.501000	4:48:32	5.7425	8.28648	28.241		29.4081	29.976				29.9616						0.011389						0.00302746																525.116	526.106
	2022-10-04 21:26:41	8:58:18.515000	4:49:02	5.742	8.54977	27.329		29.4096	29.9746				29.9601						0.0113882						0.00302724																528.715	526.549	32.462
	2022-10-04 21:27:11	8:58:48.515000	4:49:32	6.018		27.4038		29.411	29.9731				29.9587			0.210054			0.0113873						0.00302701																	529.401	33.484
	2022-10-04 21:27:41	8:59:18.524000	4:50:02	6.019		27.4785		29.4103	29.9717				29.9573					1.53	0.0113865						0.00302679																		31.803
	2022-10-04 21:28:11	8:59:48.538000	4:50:32	5.746		27.5532		29.4097	29.9702				29.9558						0.0113856			1.53			0.00302656																527.58		31.343
	2022-10-04 21:28:41	9:00:18.551000	4:51:02	5.745		27.628		29.409	29.9688		0		29.9544				0		0.0113848	0	0		0	0	0.00302634	0	0	0	0	0	0	0	0	0	0	0	0	0	0	2.847	529.649		32.668
	2022-10-04 21:29:11	9:00:48.565000	4:51:32	6.017		27.768	30	29.4083	29.9674	30		3	29.953	30					0.0113852						0.00302644																529.264		31.701
	2022-10-04 21:29:42	9:01:18.579000	4:52:02	6.01677		28.672		29.4077	29.9659				29.9515		0				0.0113856						0.00302654																530.616		33.194
	2022-10-04 21:30:12	9:01:48.593000	4:52:32	6.01655		28.556		29.407	29.9644				29.95						0.0113859						0.00302664																528.486		31.45
	2022-10-04 21:30:42	9:02:18.606000	4:53:02	6.01633	8.64577	28.44		29.4063	29.963				29.9486						0.0113863						0.00302675																528.698		33.466
	2022-10-04 21:31:12	9:02:48.620000	4:53:32	6.01611	8.7191	27.931		29.4057	29.9636				29.9491						0.0113867						0.00302685																531.016	530.065	33.558
	2022-10-04 21:31:42	9:03:18.634000	4:54:02	6.01589		28.352		29.405	29.9641				29.9497			0.198616			0.0113871						0.00302695																	531.765	32.042
	2022-10-04 21:32:12	9:03:48.647000	4:54:32	6.01566		27.816		29.4027	29.9647				29.9503					1.53	0.0113875						0.00302705
	2022-10-04 21:32:42	9:04:18.663000	4:55:02	6.01544		27.8549		29.4003	29.9652				29.9508						0.0113878			1.53			0.00302715
	2022-10-04 21:33:12	9:04:48.677000	4:55:32	6.01522		27.8937		29.398	29.9658		0		29.9514				0		0.0113882	0	0		0	0	0.00302725	0	0	0	0	0	0	0	0	0	0	0	0	0	0	2.114	531.69
	2022-10-04 21:33:42	9:05:18.691000	4:56:02	6.015	8.78297	27.9326	30	29.3957	29.9663	30		3	29.9519	30					0.011389						0.00302746																532.993	533.208
	2022-10-04 21:34:12	9:05:48.704000	4:56:32	6.287	8.91739	27.9714		29.3933	29.9669				29.9525		0				0.0113898						0.00302767																532.557	533.509
	2022-10-04 21:34:42	9:06:18.718000	4:57:02	6.013	8.85689	28.0103		29.391	29.9674				29.953						0.0113906						0.00302789																534.038
	2022-10-04 21:35:12	9:06:48.732000	4:57:32	6.017	8.96607	28.0491		29.3887	29.968				29.9536						0.0113914						0.0030281																532.155
	2022-10-04 21:35:42	9:07:18.745000	4:58:02	6.287		28.088		29.3863	29.969				29.9546						0.0113922						0.00302831																533.548
	2022-10-04 21:36:12	9:07:48.759000	4:58:32	6.011		29.467		29.384	29.97				29.9556			0.211164			0.011393						0.00302853																532.883		32.147
	2022-10-04 21:36:42	9:08:18.773000	4:59:02	6.288		28.754		29.3881	29.971				29.9566					1.53	0.0113938						0.00302874																535.565
	2022-10-04 21:37:12	9:08:48.787000	4:59:32	6.28789		28.7273		29.3922	29.972				29.9576						0.0113946			1.53			0.00302895																534.508	534.994
	2022-10-04 21:37:42	9:09:18.793000	5:00:02	6.28778		28.7005		29.3963	29.973		0		29.9586				0		0.0113954	0	0		0	0	0.00302917	0	0	0	0	0	0	0	0	0	0	0	0	0	0	2.271	536.43	536.021
	2022-10-04 21:38:12	9:09:48.808000	5:00:32	6.28767	8.99185	28.6737	30	29.4004	29.974	30		3	29.9596	30					0.0113952						0.0030291																535.384		32.485
	2022-10-04 21:38:42	9:10:18.822000	5:01:02	6.28756	9.12385	28.647		29.4046	29.975				29.9606		0				0.0113949						0.00302903																534.764		31.753
	2022-10-04 21:39:12	9:10:48.836000	5:01:32	6.28744		28.108		29.4087	29.976				29.9616		4.373				0.0113947						0.00302897																536.147	536.749	31.989
	2022-10-04 21:39:42	9:11:18.849000	5:02:02	6.28733		27.432		29.4128	29.977				29.9626		0				0.0113944						0.0030289																538.836	537.948	33.085
	2022-10-04 21:40:12	9:11:48.863000	5:02:32	6.28722		28.14		29.4169	29.9752				29.96		0				0.0113942						0.00302883																537.169		31.701
	2022-10-04 21:40:42	9:12:18.877000	5:03:02	6.28711		29.506		29.421	29.9734				29.9575		4.835	0.204483			0.0113939						0.00302876																541.216
	2022-10-04 21:41:12	9:12:48.890000	5:03:32	6.287		29.2243		29.4248	29.9717				29.9549		0			1.53	0.0113937						0.0030287																537.204
	2022-10-04 21:41:42	9:13:18.904000	5:04:02	6.287	9.24796	28.9427		29.4286	29.9699				29.9524		0				0.0113934			1.53			0.00302863																535.815
	2022-10-04 21:42:12	9:13:48.918000	5:04:32	6.564	9.27746	28.661		29.4323	29.9681		0		29.9498		4.761		0		0.0113932	0	0		0	0	0.00302856	0	0	0	0	0	0	0	0	0	0	0	0	0	0	2.412	538.342
	2022-10-04 21:42:42	9:14:18.920000	5:05:02	6.287		27.855	30	29.4361	29.9663	30		3	29.9473	30	0				0.0113925						0.00302838																536.86	538.473
	2022-10-04 21:43:12	9:14:48.934000	5:05:32	6.288		27.715		29.4399	29.9646				29.9447		0				0.0113918						0.0030282																538.825	540.266	33.267
	2022-10-04 21:43:42	9:15:18.950000	5:06:02	6.563		28.324		29.4437	29.9628				29.9421		4.716				0.0113911						0.00302802																540.795		31.128
	2022-10-04 21:44:12	9:15:48.963000	5:06:32	6.56278		28.2569		29.4474	29.961				29.9396		0				0.0113905						0.00302784																		33.503
	2022-10-04 21:44:42	9:16:18.977000	5:07:02	6.56256		28.1898		29.4512	29.9626				29.9419						0.0113898						0.00302766																	540.922	32.092
	2022-10-04 21:45:12	9:16:48.991000	5:07:32	6.56233	9.39532	28.1227		29.455	29.9641				29.9443			0.22214			0.0113891						0.00302748																	539.356
	2022-10-04 21:45:42	9:17:19.004000	5:08:02	6.56211	9.43142	28.0556		29.4547	29.9657				29.9466					1.53	0.0113884						0.0030273																539.965	541.515	32.067
	2022-10-04 21:46:12	9:17:49.018000	5:08:32	6.56189		27.9884		29.4543	29.9672				29.9489						0.0113878			1.53			0.00302712																541.171		30.78
	2022-10-04 21:46:42	9:18:19.018000	5:09:02	6.56167		27.9213		29.454	29.9688		0		29.9513				0		0.0113871	0	0		0	0	0.00302695	0	0	0	0	0	0	0	0	0	0	0	0	0	0	2.684	542.352		32.117
	2022-10-04 21:47:12	9:18:49.032000	5:09:32	6.56144		27.8542	30	29.4537	29.9703	30		3	29.9536	30					0.0113873						0.003027																541.162
	2022-10-04 21:47:42	9:19:19.045000	5:10:02	6.56122		27.7871		29.4533	29.9719				29.9559						0.0113875						0.00302706																		33.011
	2022-10-04 21:48:12	9:19:49.059000	5:10:32	6.561	9.55957	27.72		29.453	29.9734				29.9582						0.0113877						0.00302711																	541.554	34.847
	2022-10-04 21:48:42	9:20:19.073000	5:11:02	6.561	9.5669	27.8346		29.4527	29.975				29.9606		0				0.0113879						0.00302717																	543.633	32.614
	2022-10-04 21:49:12	9:20:49.088000	5:11:32	6.561		27.9492		29.4523	29.9746				29.9601						0.0113881						0.00302723																	543.871
	2022-10-04 21:49:42	9:21:19.101000	5:12:02	6.834		28.0638		29.452	29.9741				29.9597			0.209923			0.0113883						0.00302728																542.159	542.237	32.225
	2022-10-04 21:50:12	9:21:49.115000	5:12:32	6.561		28.1784		29.4492	29.9737				29.9592					1.53	0.0113886						0.00302734																543.312	543.598	31.363
	2022-10-04 21:50:42	9:22:19.129000	5:13:02	6.833		28.293		29.4464	29.9732				29.9588						0.0113888			1.53			0.00302739																		32.637
	2022-10-04 21:51:12	9:22:49.142000	5:13:32	6.833	9.65901	28.824		29.4437	29.9728		0		29.9584				0		0.011389	0	0		0	0	0.00302745	0	0	0	0	0	0	0	0	0	0	0	0	0	0	2.326	543.871
	2022-10-04 21:51:42	9:23:19.156000	5:14:02	6.833	9.68695	27.816	30	29.4409	29.9723	30		3	29.9579	30	0				0.0113889						0.00302744																545.691
	2022-10-04 21:52:12	9:23:49.170000	5:14:32	6.833		27.8146		29.4381	29.9719				29.9575		4.768				0.0113889						0.00302743																	545.008	32.274
	2022-10-04 21:52:42	9:24:19.183000	5:15:02	6.833		27.8131		29.4353	29.9714				29.957		0				0.0113889						0.00302742																	546.027	30.996
	2022-10-04 21:53:12	9:24:49.197000	5:15:33	6.562		27.8117		29.4326	29.971				29.9566						0.0113888						0.00302741																545.507		32.197
	2022-10-04 21:53:42	9:25:19.211000	5:16:03	6.833		27.8102		29.4298	29.9713				29.9567						0.0113888						0.00302739																544.065
	2022-10-04 21:54:12	9:25:49.224000	5:16:33	6.833		27.8088		29.427	29.9717				29.9568			0.222597			0.0113887						0.00302738																546.084		31.91
	2022-10-04 21:54:42	9:26:19.224000	5:17:03	6.833	9.79636	27.8073		29.4326	29.972				29.9569					1.53	0.0113887						0.00302737																547.276	545.557	31.209
	2022-10-04 21:55:12	9:26:49.238000	5:17:33	6.833	9.84322	27.8059		29.4381	29.9723				29.957						0.0113886			1.53			0.00302736																547.945	547.502
	2022-10-04 21:55:42	9:27:19.252000	5:18:03	6.833		27.8044		29.4437	29.9727		0		29.9571				0		0.0113886	0	0		0	0	0.00302735	0	0	0	0	0	0	0	0	0	0	0	0	0	0	1.985	544.816	546.622	32.561
	2022-10-04 21:56:12	9:27:49.265000	5:18:33	6.833		27.803	30	29.4492	29.973	30		3	29.9572	30					0.0113888						0.00302739																547.353	548.949	32.924
	2022-10-04 21:56:42	9:28:19.279000	5:19:03	7.107		27.883		29.4548	29.9733				29.9574						0.0113889						0.00302744																548.801	547.563	32.954
	2022-10-04 21:57:12	9:28:49.293000	5:19:33	6.836		27.963		29.4603	29.9737				29.9575		0				0.0113891						0.00302748																	548.909	31.209
	2022-10-04 21:57:42	9:29:19.295000	5:20:03	7.106		28.043		29.4659	29.974				29.9576		4.604				0.0113893						0.00302753																547.678
	2022-10-04 21:58:12	9:29:49.309000	5:20:33	7.10589		28.155		29.4714	29.9729				29.9568		0				0.0113894						0.00302757																549.748	548.194
	2022-10-04 21:58:42	9:30:19.309000	5:21:03	7.10578	9.90761	27.97		29.477	29.9718				29.956		0	0.214936			0.0113896						0.00302762																548.581	549.777
	2022-10-04 21:59:12	9:30:49.322000	5:21:33	7.10567	9.99322	27.785		29.475	29.9707				29.9553		4.694			1.53	0.0113898						0.00302766																549.316	549.768
	2022-10-04 21:59:42	9:31:19.336000	5:22:03	7.10556		27.6		29.473	29.9696				29.9545		0				0.01139			1.53			0.00302771																550.776	550.977
	2022-10-04 22:00:12	9:31:49.352000	5:22:33	7.10544		28.498		29.471	29.9684		0		29.9537				0		0.0113901	0	0		0	0	0.00302775	0	0	0	0	0	0	0	0	0	0	0	0	0	0	2.215		548.576
	2022-10-04 22:00:42	9:32:19.365000	5:23:03	7.10533		28.3687	30	29.469	29.9673	30		3	29.9529	30					0.0113893						0.00302754																	550.662	31.545
	2022-10-04 22:01:12	9:32:49.379000	5:23:33	7.10522		28.2395		29.467	29.9662				29.9521						0.0113885						0.00302733																	551.328	32.767
	2022-10-04 22:01:42	9:33:19.393000	5:24:03	7.10511		28.1103		29.465	29.9651				29.9514						0.0113877						0.00302711																	549.644	30.428
	2022-10-04 22:02:12	9:33:49.406000	5:24:33	7.105		27.981		29.463	29.964				29.9506						0.0113869						0.0030269																550.785	551.815	33.179
	2022-10-04 22:02:42	9:34:19.406000	5:25:03	7.105		29.437		29.461	29.9649				29.9514		0				0.0113861						0.00302669																552.572		33.732
	2022-10-04 22:03:12	9:34:49.420000	5:25:33	7.105		28.019		29.459	29.9658				29.9521		4.791	0.238125			0.0113853						0.00302647																550.192		31.573
	2022-10-04 22:03:42	9:35:19.434000	5:26:03	7.105	10.1061	28.725		29.4568	29.9667				29.9529		0			1.53	0.0113845						0.00302626																551.92	551.978	31.55
	2022-10-04 22:04:12	9:35:49.447000	5:26:33	7.105	10.1397	28.598		29.4546	29.9676				29.9537		0				0.0113837			1.53			0.00302605																552.014	553.229	33.736
	2022-10-04 22:04:42	9:36:19.461000	5:27:03	7.374		27.422		29.4523	29.9684		0		29.9545		5.089		0		0.0113829	0	0		0	0	0.00302583	0	0	0	0	0	0	0	0	0	0	0	0	0	0	2.191	554.3
	2022-10-04 22:05:12	9:36:49.475000	5:27:33	7.37422		28.239	30	29.4501	29.9693	30		3	29.9553	30	0				0.0113833						0.00302594
	2022-10-04 22:05:42	9:37:19.475000	5:28:03	7.37444		27.59		29.4479	29.9702				29.956						0.0113837						0.00302604																		33.256
	2022-10-04 22:06:12	9:37:49.488000	5:28:33	7.37467		28.268		29.4457	29.9711				29.9568						0.011384						0.00302614																		30.917
	2022-10-04 22:06:42	9:38:19.501000	5:29:03	7.37489	10.2374	28.1463		29.4434	29.972				29.9576						0.0113844						0.00302624																	554.887	31.448
	2022-10-04 22:07:12	9:38:49.514000	5:29:33	7.37511	10.3551	28.0247		29.4412	29.9731				29.9587						0.0113848						0.00302634																	555.189	33.275
	2022-10-04 22:07:42	9:39:19.516000	5:30:03	7.37533		27.903		29.439	29.9742				29.9598			0.230622			0.0113852						0.00302644																		32.222
	2022-10-04 22:08:12	9:39:49.529000	5:30:33	7.37556		30.439		29.4411	29.9753				29.9609		0			1.53	0.0113856						0.00302654																554.987	554.614	31.318
	2022-10-04 22:08:42	9:40:19.542000	5:31:03	7.37578		30.425		29.4432	29.9764				29.962		4.932				0.0113859			1.53			0.00302664																553.489	551.832	30.011
	2022-10-04 22:09:12	9:40:49.555000	5:31:33	7.376		29.058		29.4453	29.9775		0		29.9631		0		0		0.0113863	0	0		0	0	0.00302674	0	0	0	0	0	0	0	0	0	0	0	0	0	0	1.976	555.353	555.824	31.448
	2022-10-04 22:09:42	9:41:19.568000	5:32:03	7.648	10.3781	28.362	30	29.4474	29.9786	30		3	29.9642	30					0.0113867						0.00302684																		32.871
	2022-10-04 22:10:13	9:41:49.581000	5:32:33	7.377	10.4057	27.679		29.4496	29.9798				29.9654						0.0113871						0.00302695																556.205		31.728
	2022-10-04 22:10:43	9:42:19.590000	5:33:03	7.378		29.611		29.4517	29.9809				29.9665			0.207769			0.0113875						0.00302705																557.964		32.84
	2022-10-04 22:11:13	9:42:49.589000	5:33:33	7.379	10.4635	29.553		29.4538	29.982				29.9676			0.00504583			0.0113878						0.00302715																555.87	556.897	30.856
	2022-10-04 22:11:43	9:43:19.603000	5:34:03	7.652	10.5564	27.41		29.4559	29.9804				29.9659						0.0113882						0.00302725																556.581	558.289	31.448
	2022-10-04 22:12:13	9:43:49.616000	5:34:33	7.65217		29.165		29.458	29.9789				29.9642						0.0113886						0.00302735																558.798		32.716
	2022-10-04 22:12:43	9:44:19.622000	5:35:03	7.65233		28.1		29.4568	29.9773				29.9626					1.53	0.011389						0.00302745
	2022-10-04 22:13:13	9:44:49.635000	5:35:33	7.6525		28.228		29.4556	29.9758				29.9609						0.0113894			1.53			0.00302755																		32.262
	2022-10-04 22:13:43	9:45:19.649000	5:36:03	7.65267		28.81		29.4543	29.9742		0		29.9592		0		0		0.0113897	0	0		0	0	0.00302765	0	0	0	0	0	0	0	0	0	0	0	0	0	0	1.989			30.444
	2022-10-04 22:14:13	9:45:49.662000	5:36:33	7.65283		28.7427	30	29.4531	29.9727	30		3	29.9576	30					0.0113897						0.00302764																	559.338	32.415
	2022-10-04 22:14:43	9:46:19.675000	5:37:03	7.653		28.6753		29.4519	29.9711				29.9559						0.0113897						0.00302763																559.487	559.804	31.734
	2022-10-04 22:15:13	9:46:49.688000	5:37:33	7.926		28.608		29.4507	29.9696				29.9543						0.0113896						0.00302762																558.075	558.317	30.56
	2022-10-04 22:15:43	9:47:19.701000	5:38:03	7.653	10.6629	29.413		29.4494	29.968				29.9526			0.0692052			0.0113896						0.00302761																559.501	560.045	33.015
	2022-10-04 22:16:13	9:47:49.714000	5:38:33	7.65333	10.721	28.598		29.4482	29.9688				29.9533						0.0113895						0.0030276																559.662		31.188
	2022-10-04 22:16:43	9:48:19.714000	5:39:03	7.65367		28.451		29.447	29.9696				29.9539						0.0113895						0.00302759																561.027	559.903	32.613
	2022-10-04 22:17:13	9:48:49.727000	5:39:33	7.654		29.128		29.448	29.9703				29.9546					1.53	0.0113894						0.00302757																	559.402	33.801
	2022-10-04 22:17:43	9:49:19.729000	5:40:03	7.926		29.229		29.449	29.9711				29.9553						0.0113894			1.53			0.00302756																560.101	561.087	30.875
	2022-10-04 22:18:13	9:49:49.742000	5:40:33	7.92378		28.567		29.45	29.9719		0		29.9559		0		0		0.0113894	0	0		0	0	0.00302755	0	0	0	0	0	0	0	0	0	0	0	0	0	0	2.358	562.617		32.137
	2022-10-04 22:18:43	9:50:19.755000	5:41:03	7.92156		28.787	30	29.451	29.9727	30		3	29.9566	30					0.0113893						0.00302753																		30.088
	2022-10-04 22:19:13	9:50:49.768000	5:41:33	7.91933	10.829	27.46		29.452	29.9734				29.9572						0.0113892						0.00302751																	561.195	32.891
	2022-10-04 22:19:43	9:51:19.782000	5:42:03	7.91711	10.9151	28.143		29.453	29.9742				29.9579						0.0113891						0.00302748																	563.571
	2022-10-04 22:20:13	9:51:49.795000	5:42:33	7.91489		28.2097		29.454	29.975				29.9586			0.150286			0.011389						0.00302746																		32.364
	2022-10-04 22:20:43	9:52:19.808000	5:43:03	7.91267		28.2763		29.455	29.9746				29.9584						0.0113889						0.00302744																563.254		31.86
	2022-10-04 22:21:13	9:52:49.821000	5:43:33	7.91044		28.343		29.456	29.9741				29.9581						0.0113889						0.00302742																565.539		32.336
	2022-10-04 22:21:43	9:53:19.820000	5:44:03	7.90822		27.595		29.4526	29.9737				29.9579					1.53	0.0113888						0.00302739																564.273		30.625
	2022-10-04 22:22:13	9:53:49.834000	5:44:33	7.906		28.389		29.4491	29.9732				29.9577						0.0113887			1.53			0.00302737																562.978		33.923
	2022-10-04 22:22:43	9:54:19.836000	5:45:03	7.911		27.777		29.4457	29.9728		0		29.9575		0		0		0.0113886	0	0		0	0	0.00302735	0	0	0	0	0	0	0	0	0	0	0	0	0	0	1.421	565.339	564.625	32.46
	2022-10-04 22:23:13	9:54:49.849000	5:45:33	8.185	11.0278	27.7828	30	29.4422	29.9723	30		3	29.9572	30	0				0.0113887						0.00302737																	565.393
	2022-10-04 22:23:43	9:55:19.862000	5:46:03	7.912	11.0576	27.7886		29.4388	29.9719				29.957		4.716				0.0113888						0.00302739																		32.336
	2022-10-04 22:24:13	9:55:49.875000	5:46:33	8.185		27.7943		29.4353	29.9714				29.9568		0				0.0113889						0.00302742																		33.066
	2022-10-04 22:24:43	9:56:19.888000	5:47:03	7.909		27.8001		29.4319	29.971				29.9566			0.213044			0.0113889						0.00302744																564.386
	2022-10-04 22:25:13	9:56:49.902000	5:47:33	7.91		27.8059		29.4284	29.97				29.9569						0.011389						0.00302746																568.39	566.364
	2022-10-04 22:25:43	9:57:19.915000	5:48:03	7.911		27.8117		29.425	29.969				29.9572						0.0113891						0.00302748																566.937	566.864
	2022-10-04 22:26:13	9:57:49.928000	5:48:33	8.183	11.1722	27.8174		29.4272	29.968				29.9576					1.53	0.0113892						0.00302751
	2022-10-04 22:26:43	9:58:19.941000	5:49:03	8.18275	11.1897	27.8232		29.4294	29.967				29.9579						0.0113893			1.53			0.00302753
	2022-10-04 22:27:13	9:58:49.954000	5:49:33	8.1825		27.829		29.4317	29.966		0		29.9582				0		0.0113894	0	0		0	0	0.00302755	0	0	0	0	0	0	0	0	0	0	0	0	0	0	2.328	567.475
	2022-10-04 22:27:43	9:59:19.960000	5:50:03	8.18225		27.9016	30	29.4339	29.965	30		3	29.9586	30					0.0113887						0.00302738																568.528
	2022-10-04 22:28:13	9:59:49.973000	5:50:33	8.182		27.9742		29.4361	29.964				29.9589						0.0113881						0.00302721																	568.055
	2022-10-04 22:28:43	10:00:20.174000	5:51:03	8.18175		28.0468		29.4383	29.963				29.9592		0				0.0113875						0.00302705																	569.263	32.235
	2022-10-04 22:29:13	10:00:50.187000	5:51:34	8.1815		28.1194		29.4406	29.962				29.9596			0.253871			0.0113868						0.00302688																569.414
	2022-10-04 22:29:43	10:01:20.200000	5:52:04	8.18125		28.192		29.4428	29.9631				29.9594		0				0.0113862						0.00302671																571.708	568.422
	2022-10-04 22:30:13	10:01:50.213000	5:52:34	8.181		28.399		29.445	29.9642				29.9591		4.671				0.0113856						0.00302654																569.495	568.304
	2022-10-04 22:30:43	10:02:20.226000	5:53:04	8.455	11.2731	28.328		29.4424	29.9653				29.9589		0			1.53	0.0113849						0.00302637																565.868
	2022-10-04 22:31:13	10:02:50.240000	5:53:34	8.181	11.3088	28.257		29.4399	29.9664				29.9587						0.0113843			1.53			0.0030262																569.99
	2022-10-04 22:31:43	10:03:20.253000	5:54:04	8.454	11.3489	28.186		29.4373	29.9676		0		29.9585				0		0.0113837	0	0		0	0	0.00302604	0	0	0	0	0	0	0	0	0	0	0	0	0	0	1.79		569.203
	2022-10-04 22:32:13	10:03:50.266000	5:54:34	8.45356	11.4569	27.438	30	29.4348	29.9687	30		3	29.9582	30					0.011384						0.00302613																570.589	571.518
	2022-10-04 22:32:43	10:04:20.268000	5:55:04	8.45311		27.236		29.4322	29.9698				29.958						0.0113843						0.00302622																572.209	572.579
	2022-10-04 22:33:13	10:04:50.281000	5:55:34	8.45267		27.886		29.4297	29.9709				29.9578		0				0.0113847						0.00302631																	570.185	32.716
	2022-10-04 22:33:43	10:05:20.297000	5:56:04	8.45222		27.9203		29.4271	29.972				29.9576		5.074	0.275902			0.011385						0.0030264																	570.755
	2022-10-04 22:34:13	10:05:50.310000	5:56:34	8.45178		27.9546		29.4246	29.9737				29.9592		0				0.0113853						0.00302649																	572.879
	2022-10-04 22:34:43	10:06:20.323000	5:57:04	8.45133		27.9889		29.422	29.9753				29.9609		4.262				0.0113857						0.00302657																572.406
	2022-10-04 22:35:13	10:06:50.336000	5:57:34	8.45089		28.0231		29.4213	29.977				29.9626		0			1.53	0.011386						0.00302666																573.91		30.949
	2022-10-04 22:35:43	10:07:20.350000	5:58:04	8.45044		28.0574		29.4207	29.9787				29.9642						0.0113864			1.53			0.00302675																		33.18
	2022-10-04 22:36:13	10:07:50.363000	5:58:34	8.45	11.5564	28.0917		29.42	29.9803		0		29.9659				0		0.0113867	0	0		0	0	0.00302684	0	0	0	0	0	0	0	0	0	0	0	0	0	0	1.544
	2022-10-04 22:36:43	10:08:20.376000	5:59:04	8.451	11.6346	28.126	30	29.4193	29.982	30		3	29.9676	30					0.0113862						0.00302671
	2022-10-04 22:37:13	10:08:50.389000	5:59:34	8.452		28.525		29.4187	29.9837				29.9692						0.0113857						0.00302657																	574.106	32.758
	2022-10-04 22:37:43	10:09:20.391000	6:00:04	8.729		27.643		29.418	29.9853				29.9709		0				0.0113852						0.00302644																	575.319	31.684
	2022-10-04 22:38:13	10:09:50.405000	6:00:34	8.453		28.182		29.4173	29.987				29.9726		4.805	0.277411			0.0113847						0.00302631																574.482		33.813
	2022-10-04 22:38:43	10:10:20.418000	6:01:04	8.725		28.151		29.4167	29.9856				29.9711		0				0.0113842						0.00302617																575.53		32.46
	2022-10-04 22:39:13	10:10:50.431000	6:01:34	8.725		28.12		29.416	29.9841				29.9697						0.0113837						0.00302604																		32.01
	2022-10-04 22:39:43	10:11:20.444000	6:02:04	8.725		28.089		29.4226	29.9827				29.9682					1.53	0.0113832						0.0030259																575.847		33.622
	2022-10-04 22:40:13	10:11:50.457000	6:02:34	8.725	11.6524	28.058		29.4291	29.9812				29.9668						0.0113826			1.53			0.00302577																576.961
	2022-10-04 22:40:43	10:12:20.471000	6:03:04	8.725	11.8	28.027		29.4357	29.9798		0		29.9654				0		0.0113821	0	0		0	0	0.00302563	0	0	0	0	0	0	0	0	0	0	0	0	0	0	1.982
	2022-10-04 22:41:13	10:12:50.484000	6:03:34	8.725		27.996	30	29.4422	29.9783	30		3	29.9639	30					0.0113827						0.00302579																	576.534	32.01
	2022-10-04 22:41:43	10:13:20.497000	6:04:04	8.725	11.7889	27.965		29.4488	29.9769				29.9625						0.0113833						0.00302595																	577.602	34.691
	2022-10-04 22:42:13	10:13:50.510000	6:04:34	8.725	11.8639	27.934		29.4553	29.9754				29.961						0.0113839						0.0030261																577.17		34.051
	2022-10-04 22:42:43	10:14:20.515000	6:05:04	8.725		27.903		29.4619	29.974				29.9596			0.282747			0.0113845						0.00302626																578.721	578.091	31.392
	2022-10-04 22:43:13	10:14:50.528000	6:05:34	8.994		27.9764		29.4684	29.9738				29.9594		0				0.0113851						0.00302641																	578.599	34.288
	2022-10-04 22:43:43	10:15:20.541000	6:06:04	8.721		28.0499		29.475	29.9736				29.9591						0.0113857						0.00302657																577.883		32.035
	2022-10-04 22:44:13	10:15:50.554000	6:06:34	8.723		28.1233		29.4698	29.9733				29.9589		0			1.53	0.0113863						0.00302673																580.012		33.622
	2022-10-04 22:44:43	10:16:20.568000	6:07:04	8.998		28.1967		29.4646	29.9731				29.9587		4.954				0.0113869			1.53			0.00302688																578.925		32.212
	2022-10-04 22:45:14	10:16:50.581000	6:07:34	8.99789		28.2726		29.4592	29.9729		0		29.9585		0		0		0.0113875	0	0		0	0	0.00302705	0	0	0	0	0	0	0	0	0	0	0	0	0	0	2.232
	2022-10-04 22:45:44	10:17:20.580000	6:08:04	8.99777		28.346	30	29.454	29.9727	30		3	29.9582	30					0.0113875						0.00302705
	2022-10-04 22:46:14	10:17:50.594000	6:08:34	8.99766	11.9408	28.827		29.4488	29.9724				29.958						0.0113875						0.00302705																	580.016
	2022-10-04 22:46:44	10:18:20.607000	6:09:04	8.99755	12.0368	28.777		29.4436	29.9722				29.9578						0.0113875						0.00302705																	580.534	32.829
	2022-10-04 22:47:14	10:18:50.620000	6:09:34	8.99744	11.9899	28.727		29.4384	29.972				29.9576			0.294581			0.0113875						0.00302705																		31.786
	2022-10-04 22:47:44	10:19:20.622000	6:10:04	8.99733	12.0906	28.186		29.4332	29.9716				29.9571						0.0113875						0.00302705
	2022-10-04 22:48:14	10:19:50.651000	6:10:34	8.99722		30.13		29.428	29.9711				29.9567						0.0113875						0.00302705																578.849		31.289
	2022-10-04 22:48:44	10:20:20.664000	6:11:04	8.99711	12.135	28.216		29.4324	29.9707				29.9563					1.53	0.0113875						0.00302705																581.674	580.178	33.926
	2022-10-04 22:49:14	10:20:50.678000	6:11:34	8.997	12.1838	28.984		29.4369	29.9702				29.9558						0.0113875			1.53			0.00302705																	582.23	33.267
	2022-10-04 22:49:44	10:21:20.691000	6:12:04	8.994		28.452		29.4413	29.9698		0		29.9554		0		0		0.0113875	0	0		0	0	0.00302705	0	0	0	0	0	0	0	0	0	0	0	0	0	0	1.537			30.902
	2022-10-04 22:50:14	10:21:50.704000	6:12:34	9.272		28.26	30	29.4458	29.9693	30		3	29.9549	30					0.0113869						0.0030269																	582.71	33.333
	2022-10-04 22:50:44	10:22:20.717000	6:13:04	9.27175		30.028		29.4502	29.9689				29.9545						0.0113864						0.00302675																	581.585	33.709
	2022-10-04 22:51:14	10:22:50.731000	6:13:34	9.2715		29.574		29.4547	29.9684				29.954						0.0113858						0.00302661																581.591	581.539	31.861
	2022-10-04 22:51:44	10:23:20.744000	6:14:04	9.27125	12.2876	28.286		29.4591	29.968				29.9536			0.297509			0.0113853						0.00302646																583.949	583.345	33.13
	2022-10-04 22:52:14	10:23:50.757000	6:14:34	9.271	12.3188	28.317		29.4636	29.9686				29.954						0.0113847						0.00302632																583.662	584.437
	2022-10-04 22:52:44	10:24:20.761000	6:15:04	9.27075		28.348		29.468	29.9691				29.9545						0.0113842						0.00302617																584.962		32.711
	2022-10-04 22:53:14	10:24:50.775000	6:15:34	9.2705		28.379		29.4637	29.9697				29.9549					1.53	0.0113836						0.00302602																583.878		31.736
	2022-10-04 22:53:44	10:25:20.788000	6:16:04	9.27025		27.765		29.4593	29.9702				29.9554						0.0113831			1.53			0.00302588																585.353		33.335
	2022-10-04 22:54:14	10:25:50.801000	6:16:34	9.27		28.325		29.455	29.9708		0		29.9558		0		0		0.0113825	0	0		0	0	0.00302573	0	0	0	0	0	0	0	0	0	0	0	0	0	0	2.33	584.079
	2022-10-04 22:54:44	10:26:20.814000	6:17:04	9.54		28.119	30	29.4507	29.9713	30		3	29.9563	30					0.0113835						0.00302599																585.962	585.769
	2022-10-04 22:55:14	10:26:50.828000	6:17:34	9.266	12.4163	28.981		29.4463	29.9719				29.9567						0.0113845						0.00302625																586.147	586.06	32.78
	2022-10-04 22:55:44	10:27:20.841000	6:18:04	9.26667	12.4539	27.638		29.442	29.9724				29.9571						0.0113854						0.00302651																587.651		31.111
	2022-10-04 22:56:14	10:27:50.854000	6:18:34	9.26733		27.774		29.4377	29.973				29.9576			0.334759			0.0113864						0.00302677																585.279		34.08
	2022-10-04 22:56:44	10:28:20.868000	6:19:04	9.268		27.91		29.4333	29.9718				29.9565						0.0113874						0.00302702																587.374		32.504
	2022-10-04 22:57:14	10:28:50.881000	6:19:34	9.539		28.79		29.429	29.9706				29.9554						0.0113883						0.00302728																	586.909
	2022-10-04 22:57:44	10:29:20.885000	6:20:04	9.266		28.453		29.4284	29.9693				29.9543					1.53	0.0113893						0.00302754																587.504	588.012
	2022-10-04 22:58:14	10:29:50.898000	6:20:34	9.544		29.031		29.4279	29.9681				29.9531						0.0113903			1.53			0.0030278																588.317	587.042	33.167
	2022-10-04 22:58:44	10:30:20.912000	6:21:04	9.54325	12.6014	27.6		29.4273	29.9669		0		29.952		0		0		0.0113913	0	0		0	0	0.00302806	0	0	0	0	0	0	0	0	0	0	0	0	0	0	2.938	587.061	588.804	31.191
	2022-10-04 22:59:14	10:30:50.925000	6:21:34	9.5425	12.6207	28.565	30	29.4268	29.9657	30		3	29.9509	30					0.0113907						0.0030279																588.1		34.146
	2022-10-04 22:59:44	10:31:20.938000	6:22:04	9.54175		27.72		29.4262	29.9644				29.9498						0.0113901						0.00302774																588.396		33.048
	2022-10-04 23:00:14	10:31:50.951000	6:22:34	9.541		28.656		29.4257	29.9632				29.9487						0.0113895						0.00302759																589.419		34.327
	2022-10-04 23:00:44	10:32:20.965000	6:23:04	9.54025		27.931		29.4251	29.962				29.9476			0.341099			0.0113889						0.00302743																		32.443
	2022-10-04 23:01:14	10:32:50.978000	6:23:34	9.5395		28.86		29.4246	29.9629				29.9485						0.0113883						0.00302727																	589.252
	2022-10-04 23:01:44	10:33:20.991000	6:24:04	9.53875	12.7042	27.846		29.424	29.9638				29.9494						0.0113877						0.00302711																	590.562	32.135
	2022-10-04 23:02:14	10:33:51.005000	6:24:34	9.538	12.7202	27.8424		29.4258	29.9647				29.9503					1.53	0.0113871						0.00302696																	589.816	31.588
	2022-10-04 23:02:44	10:34:21.009000	6:25:04	9.814		27.8388		29.4276	29.9656				29.9511						0.0113865			1.53			0.0030268																589.629	590.858	31.539
	2022-10-04 23:03:14	10:34:51.022000	6:25:34	9.812		27.8352		29.4293	29.9664		0		29.952		0		0		0.0113859	0	0		0	0	0.00302664	0	0	0	0	0	0	0	0	0	0	0	0	0	0	2.772	591.52		33.804
	2022-10-04 23:03:44	10:35:21.035000	6:26:04	9.81		27.8316	30	29.4311	29.9673	30		3	29.9529	30					0.0113865						0.0030268																592.132		31.787
	2022-10-04 23:04:14	10:35:51.049000	6:26:34	9.538	12.8032	27.828		29.4329	29.9682				29.9538		0				0.0113871						0.00302696																590.972	590.238	33.185
	2022-10-04 23:04:44	10:36:21.062000	6:27:04	9.809	12.8229	28.476		29.4347	29.9691				29.9547		4.709				0.0113877						0.00302711																	592.117
	2022-10-04 23:05:14	10:36:51.075000	6:27:34	9.809		27.933		29.4364	29.97				29.9556		0	0.341377			0.0113883						0.00302727																591.736	590.387
	2022-10-04 23:05:44	10:37:21.089000	6:28:04	9.809		27.9196		29.4382	29.9687				29.9559		5.021				0.0113889						0.00302743																593.602	592.186
	2022-10-04 23:06:14	10:37:51.102000	6:28:34	9.809		27.9061		29.44	29.9673				29.9563		0				0.0113895						0.00302759																591.313	592.588	33.149
	2022-10-04 23:06:44	10:38:21.115000	6:29:04	9.809		27.8927		29.444	29.966				29.9566					1.53	0.0113901						0.00302774																591.222	593.694	34.211
	2022-10-04 23:07:14	10:38:51.128000	6:29:34	9.809		27.8792		29.448	29.9647				29.9569						0.0113907			1.53			0.0030279																593.882		32.562
	2022-10-04 23:07:44	10:39:21.133000	6:30:04	10.083		27.8658		29.452	29.9633		0		29.9572				0		0.0113913	0	0		0	0	0.00302806	0	0	0	0	0	0	0	0	0	0	0	0	0	0	1.859	592.144		33.722
	2022-10-04 23:08:14	10:39:51.146000	6:30:34	9.808	12.8506	27.8523	30	29.456	29.962	30		3	29.9576	30					0.011391						0.00302798																595.003
	2022-10-04 23:08:44	10:40:21.159000	6:31:04	9.807	12.9749	27.8389		29.46	29.9607				29.9579						0.0113907						0.0030279																596.312
	2022-10-04 23:09:14	10:40:51.173000	6:31:34	9.806		27.8254		29.464	29.9593				29.9582						0.0113904						0.00302782																594.14	594.532
	2022-10-04 23:09:44	10:41:21.186000	6:32:04	10.079		27.812		29.468	29.958				29.9586			0.33559			0.0113901						0.00302774																595.271	595.322
	2022-10-04 23:10:14	10:41:51.199000	6:32:35	10.0791		27.756		29.472	29.9591				29.958						0.0113898						0.00302766																595.727		33.117
	2022-10-04 23:10:44	10:42:21.213000	6:33:05	10.0792		27.7		29.476	29.9602				29.9575		0				0.0113895						0.00302759																594.077		34.094
	2022-10-04 23:11:14	10:42:51.226000	6:33:35	10.0794	13.1055	27.644		29.4702	29.9613				29.9569					1.53	0.0113892						0.00302751																596.214	595.394
	2022-10-04 23:11:44	10:43:21.239000	6:34:05	10.0795	13.1488	27.588		29.4644	29.9624				29.9564		0				0.0113889			1.53			0.00302743																596.315	597.247
	2022-10-04 23:12:14	10:43:51.252000	6:34:35	10.0796		27.447		29.4587	29.9636		0		29.9558		4.06		0		0.0113886	0	0		0	0	0.00302735	0	0	0	0	0	0	0	0	0	0	0	0	0	0	2.548	602.664
	2022-10-04 23:12:44	10:44:21.266000	6:35:05	10.0798		27.672	30	29.4529	29.9647	30		3	29.9553	30	0				0.0113883						0.00302728																597.102
	2022-10-04 23:13:14	10:44:51.279000	6:35:35	10.0799		28.321		29.4471	29.9658				29.9547						0.0113881						0.00302721
	2022-10-04 23:13:44	10:45:21.292000	6:36:05	10.08		28.3138		29.4413	29.9669				29.9541						0.0113878						0.00302715																597.062	597.823
	2022-10-04 23:14:14	10:45:51.306000	6:36:35	10.353	13.1964	28.3066		29.4356	29.968				29.9536			0.327739			0.0113876						0.00302708																598.483	598.375
	2022-10-04 23:14:44	10:46:21.319000	6:37:05	10.353	13.2181	28.2993		29.4298	29.9676				29.954		0				0.0113873						0.00302701
	2022-10-04 23:15:14	10:46:51.332000	6:37:35	10.353		28.2921		29.424	29.9671				29.9545		3.874				0.0113871						0.00302695																		32.751
	2022-10-04 23:15:44	10:47:21.346000	6:38:05	10.353		28.2849		29.4247	29.9667				29.9549		0			1.53	0.0113868						0.00302688																		32.153
	2022-10-04 23:16:14	10:47:51.359000	6:38:35	10.353		28.2777		29.4253	29.9662				29.9554		4.798				0.0113866			1.53			0.00302681																599.873	600.047	31.477
	2022-10-04 23:16:44	10:48:21.372000	6:39:05	10.353		28.2704		29.426	29.9658		0		29.9558		0		0		0.0113863	0	0		0	0	0.00302674	0	0	0	0	0	0	0	0	0	0	0	0	0	0	2.224	600.937	600.319	33.899
	2022-10-04 23:17:14	10:48:51.386000	6:39:35	10.353		28.2632	30	29.4267	29.9653	30		3	29.9563	30					0.0113869						0.0030269																		32.296
	2022-10-04 23:17:44	10:49:21.399000	6:40:05	10.353		28.256		29.4273	29.9649				29.9567						0.0113875						0.00302706																	599.766
	2022-10-04 23:18:14	10:49:51.412000	6:40:35	10.353	13.3738	28.2542		29.428	29.9644				29.9571						0.0113881						0.00302721																	601.037	32.612
	2022-10-04 23:18:44	10:50:21.426000	6:41:05	10.353	13.4231	28.2524		29.4287	29.964				29.9576			0.33986			0.0113887						0.00302737																600.398		33.436
	2022-10-04 23:19:14	10:50:51.439000	6:41:35	10.3533		28.2507		29.4293	29.9643				29.9572						0.0113893						0.00302753																601.481		32.247
	2022-10-04 23:19:44	10:51:21.452000	6:42:05	10.3535	13.3818	28.2489		29.43	29.9647				29.9569						0.0113899						0.00302769																603.045	602.658
	2022-10-04 23:20:14	10:51:51.466000	6:42:35	10.3537	13.521	28.2471		29.423	29.965				29.9566		0			1.53	0.0113905						0.00302784																	602.862
	2022-10-04 23:20:44	10:52:21.479000	6:43:05	10.354		28.2453		29.416	29.9653				29.9563		4.805				0.011391			1.53			0.003028																602.414
	2022-10-04 23:21:14	10:52:51.492000	6:43:35	10.628		28.2436		29.409	29.9657		0		29.9559		0		0		0.0113916	0	0		0	0	0.00302816	0	0	0	0	0	0	0	0	0	0	0	0	0	0	1.343	603.938
	2022-10-04 23:21:44	10:53:21.507000	6:44:05	10.6273		28.2418	30	29.402	29.966	30		3	29.9556	30					0.011391						0.00302799
	2022-10-04 23:22:14	10:53:51.521000	6:44:35	10.6266		28.24		29.395	29.9663				29.9553						0.0113904						0.00302782																	604.019
	2022-10-04 23:22:44	10:54:21.534000	6:45:05	10.6259		29.664		29.388	29.9667				29.9549						0.0113897						0.00302765																	604.43
	2022-10-04 23:23:14	10:54:51.547000	6:45:35	10.6252	13.4788	28.015		29.381	29.967				29.9546			0.347148			0.0113891						0.00302749																	604.434
	2022-10-04 23:23:44	10:55:21.561000	6:46:05	10.6244	13.7077	27.821		29.374	29.9672				29.9546						0.0113885						0.00302732																604.161	603.37	32.653
	2022-10-04 23:24:14	10:55:51.574000	6:46:35	10.6237		27.627		29.367	29.9674				29.9546						0.0113879						0.00302715																605.407	605.929
	2022-10-04 23:24:45	10:56:21.587000	6:47:05	10.623		28.851		29.3701	29.9677				29.9546		0			1.53	0.0113872						0.00302698																604.9	604.563	32.437
	2022-10-04 23:25:15	10:56:51.601000	6:47:35	10.897	13.7244	28.742		29.3731	29.9679				29.9546		4.932				0.0113866			1.53			0.00302681																606.405		31.58
	2022-10-04 23:25:45	10:57:21.614000	6:48:05	10.622	13.6108	28.054		29.3761	29.9681		0		29.9546		0		0		0.0113859	0	0		0	0	0.00302664	0	0	0	0	0	0	0	0	0	0	0	0	0	0	2.041		606.223	33.829
	2022-10-04 23:26:15	10:57:51.674000	6:48:35	10.898		28.618	30	29.3791	29.9683	30		3	29.9546	30					0.0113867						0.00302683																	606.452	33.552
	2022-10-04 23:26:45	10:58:21.688000	6:49:05	10.898	13.7931	28.4527		29.382	29.9686				29.9546						0.0113874						0.00302702																606.629		32.171
	2022-10-04 23:27:15	10:58:51.701000	6:49:35	10.898	13.8321	28.2873		29.385	29.9688				29.9546		0				0.0113881						0.00302721																607.935	607.339
	2022-10-04 23:27:45	10:59:21.705000	6:50:05	10.898		28.122		29.388	29.969				29.9546		4.254	0.359078			0.0113888						0.00302741																	607.669
	2022-10-04 23:28:15	10:59:51.719000	6:50:35	10.898		27.615		29.391	29.9702				29.9561		0				0.0113895						0.0030276																607.241		32.389
	2022-10-04 23:28:45	11:00:21.732000	6:51:05	10.898		28.754		29.394	29.9714				29.9577		4.872				0.0113902						0.00302779																609.016	606.707	34.862
	2022-10-04 23:29:15	11:00:51.745000	6:51:35	10.898		27.788		29.3982	29.9727				29.9592		0			1.53	0.011391						0.00302798																	608.831	33.303
	2022-10-04 23:29:45	11:01:21.759000	6:52:05	10.898		28.885		29.4024	29.9739				29.9608						0.0113917			1.53			0.00302817																		32.507
	2022-10-04 23:30:15	11:01:51.772000	6:52:35	10.898		29.054		29.4067	29.9751		0		29.9624				0		0.0113924	0	0		0	0	0.00302836	0	0	0	0	0	0	0	0	0	0	0	0	0	0	1.743	608.175		34.74
	2022-10-04 23:30:45	11:02:21.785000	6:53:05	10.898	13.9034	28.011	30	29.4109	29.9763	30		3	29.9639	30	0				0.0113925						0.00302839																609.218		32.528
	2022-10-04 23:31:15	11:02:51.799000	6:53:35	11.164	14.0137	27.869		29.4151	29.9776				29.9655		3.74				0.0113927						0.00302843
	2022-10-04 23:31:45	11:03:21.812000	6:54:05	10.893		29.628		29.4193	29.9788				29.967		0				0.0113928						0.00302846																	607.444
	2022-10-04 23:32:15	11:03:51.826000	6:54:35	11.169		29.309		29.4236	29.98				29.9686			0.37576			0.0113929						0.00302849																609.578	610.168	32.653
	2022-10-04 23:32:45	11:04:21.841000	6:55:05	11.1685		28.24		29.4278	29.9793				29.9676						0.011393						0.00302853																610.891		34.912
	2022-10-04 23:33:15	11:04:51.854000	6:55:35	11.168	13.9975	28.1023		29.432	29.9787				29.9666						0.0113932						0.00302856																	611.101	34.601
	2022-10-04 23:33:45	11:05:21.869000	6:56:05	11.1675	14.1068	27.9647		29.4333	29.978				29.9656					1.53	0.0113933						0.0030286																	611.688	31.109
	2022-10-04 23:34:15	11:05:51.882000	6:56:35	11.167		27.827		29.4347	29.9773				29.9646		0				0.0113934			1.53			0.00302863																611.722		32.771
	2022-10-04 23:34:45	11:06:21.896000	6:57:05	11.1665		28.801		29.436	29.9767		0		29.9636		5.066		0		0.0113935	0	0		0	0	0.00302866	0	0	0	0	0	0	0	0	0	0	0	0	0	0	2.01	612.017		32.031
	2022-10-04 23:35:15	11:06:51.909000	6:57:35	11.166		27.938	30	29.4373	29.976	30		3	29.9626	30	0				0.0113935						0.00302864																613.853		34.366
	2022-10-04 23:35:45	11:07:21.922000	6:58:05	11.1655		28.97		29.4387	29.9753				29.9616						0.0113934						0.00302862																612.071
	2022-10-04 23:36:15	11:07:51.936000	6:58:35	11.165		28.475		29.44	29.9747				29.9606						0.0113933						0.0030286																	611.989
	2022-10-04 23:36:45	11:08:21.949000	6:59:05	11.437	14.239	27.824		29.4413	29.974				29.9596			0.361292			0.0113932						0.00302857																613.543	613.534
	2022-10-04 23:37:15	11:08:51.963000	6:59:35	11.162	14.2497	27.892		29.4427	29.9732				29.9588						0.0113931						0.00302855																614.405
	2022-10-04 23:37:45	11:09:21.976000	7:00:05	11.433		27.96		29.444	29.9724				29.958		0				0.011393						0.00302853																613.162	614.043	34.516
	2022-10-04 23:38:15	11:09:51.989000	7:00:35	11.4338		28.446		29.4431	29.9717				29.9572		4.731			1.53	0.0113929						0.00302851																612.752	614.625	35.682
	2022-10-04 23:38:45	11:10:22.003000	7:01:05	11.4346		27.835		29.4422	29.9709				29.9565		0				0.0113929			1.53			0.00302848																616.214		34.502
	2022-10-04 23:39:15	11:10:52.016000	7:01:35	11.4353		28.568		29.4413	29.9701		0		29.9557				0		0.0113928	0	0		0	0	0.00302846	0	0	0	0	0	0	0	0	0	0	0	0	0	0	1.906	615.207
	2022-10-04 23:39:45	11:11:22.029000	7:02:05	11.4361	14.3555	28.631	30	29.4404	29.9693	30		3	29.9549	30					0.0113921						0.00302828
	2022-10-04 23:40:15	11:11:52.043000	7:02:35	11.4369	14.3686	27.93		29.4396	29.9686				29.9541		0				0.0113914						0.0030281																	615.272
	2022-10-04 23:40:45	11:12:22.056000	7:03:05	11.4377		27.8382		29.4387	29.9678				29.9534		4.776				0.0113908						0.00302792																	616.232	33.552
	2022-10-04 23:41:15	11:12:52.070000	7:03:35	11.4384		27.7464		29.4378	29.967				29.9526		0	0.365628			0.0113901						0.00302774																615.455	615.572	33.006
	2022-10-04 23:41:45	11:13:22.083000	7:04:05	11.4392	14.4843	27.6546		29.4369	29.9681				29.9537						0.0113894						0.00302756																617.374	616.752	34.912
	2022-10-04 23:42:15	11:13:52.096000	7:04:35	11.44	14.5167	27.5628		29.436	29.9692				29.9548						0.0113887						0.00302738																		32.292
	2022-10-04 23:42:45	11:14:22.110000	7:05:05	11.437		27.471		29.4308	29.9703				29.9559					1.53	0.0113881						0.0030272																618.844		33.471
	2022-10-04 23:43:15	11:14:52.123000	7:05:35	11.712		28.599		29.4256	29.9714				29.957						0.0113874			1.53			0.00302702																619.551
	2022-10-04 23:43:45	11:15:22.136000	7:06:05	11.7118		27.658		29.4203	29.9726		0		29.9581		0		0		0.0113867	0	0		0	0	0.00302684	0	0	0	0	0	0	0	0	0	0	0	0	0	0	1.835	617.816
	2022-10-04 23:44:15	11:15:52.150000	7:06:35	11.7116		27.6438	30	29.4151	29.9737	30		3	29.9592	30	4.776				0.0113868						0.00302687																619.076		33.129
	2022-10-04 23:44:45	11:16:22.163000	7:07:05	11.7114	14.5833	27.6296		29.4099	29.9748				29.9604		0				0.0113869						0.00302689																617.714		31.43
	2022-10-04 23:45:15	11:16:52.177000	7:07:35	11.7112	14.6243	27.6153		29.4047	29.9759				29.9615						0.011387						0.00302691																616.639	618.236	34.416
	2022-10-04 23:45:45	11:17:22.176000	7:08:05	11.711		27.6011		29.3994	29.977				29.9626			0.380026			0.011387						0.00302693																617.893	619.483
	2022-10-04 23:46:15	11:17:52.190000	7:08:36	11.983		27.5869		29.3942	29.9761				29.9626		0				0.0113871						0.00302696																619.553
	2022-10-04 23:46:45	11:18:22.203000	7:09:06	11.982		27.5727		29.389	29.9752				29.9626		4.843				0.0113872						0.00302698																619.823
	2022-10-04 23:47:15	11:18:52.216000	7:09:36	11.709		27.5584		29.3886	29.9743				29.9626		0			1.53	0.0113873						0.003027																622.114	620.448	34.551
	2022-10-04 23:47:45	11:19:22.230000	7:10:06	11.713	14.7402	27.5442		29.3881	29.9734				29.9626						0.0113874			1.53			0.00302702																619.901	621.478	32.054
	2022-10-04 23:48:15	11:19:52.243000	7:10:36	11.985	14.7839	27.53		29.3877	29.9726		0		29.9626				0		0.0113875	0	0		0	0	0.00302705	0	0	0	0	0	0	0	0	0	0	0	0	0	0	2.991	621.622	620.646	34.167
	2022-10-04 23:48:45	11:20:22.257000	7:11:06	11.9807		27.6068	30	29.3872	29.9717	30		3	29.9626	30					0.0113871						0.00302696																623.8	621.898
	2022-10-04 23:49:15	11:20:52.270000	7:11:36	11.9763		27.6835		29.3868	29.9708				29.9626						0.0113868						0.00302687																621.154		33.942
	2022-10-04 23:49:45	11:21:22.283000	7:12:06	11.972		27.7602		29.3863	29.9699				29.9626						0.0113864						0.00302678																622.386		31.958
	2022-10-04 23:50:15	11:21:52.297000	7:12:36	11.9677		27.837		29.3859	29.969				29.9626		0	0.395395			0.0113861						0.00302669																621.35		33.682
	2022-10-04 23:50:45	11:22:22.310000	7:13:06	11.9633	14.8636	28.025		29.3854	29.9706				29.9632		4.783				0.0113858						0.0030266																623.384
	2022-10-04 23:51:15	11:22:52.324000	7:13:36	11.959	14.9364	27.165		29.385	29.9721				29.9639		0				0.0113854						0.00302651																624.058	622.426
	2022-10-04 23:51:45	11:23:22.338000	7:14:06	11.9547	14.854	26.944		29.3877	29.9737				29.9646					1.53	0.0113851						0.00302642																625.063	623.878
	2022-10-04 23:52:15	11:23:52.352000	7:14:36	11.9503	14.975	28.045		29.3903	29.9752				29.9652						0.0113848			1.53			0.00302633
	2022-10-04 23:52:45	11:24:22.365000	7:15:06	11.946		28.0231		29.393	29.9768		0		29.9659		0		0		0.0113844	0	0		0	0	0.00302624	0	0	0	0	0	0	0	0	0	0	0	0	0	0	1.444		622.949
	2022-10-04 23:53:15	11:24:52.378000	7:15:36	12.223	14.9791	28.0012	30	29.3957	29.9783	30		3	29.9666	30	1.572				0.0113844						0.00302623																	625.174
	2022-10-04 23:53:45	11:25:22.392000	7:16:06	12.2225	15.0009	27.9793		29.3983	29.9799				29.9672		0				0.0113843						0.00302622																625.338
	2022-10-04 23:54:15	11:25:52.405000	7:16:36	12.222		27.9574		29.401	29.9814				29.9679		0				0.0113843						0.0030262																626.548		34.055
	2022-10-04 23:54:45	11:26:22.419000	7:17:06	12.2215	15.0073	27.9356		29.4037	29.983				29.9686		4.798	0.40552			0.0113843						0.00302619																624.637		32.1
	2022-10-04 23:55:15	11:26:52.432000	7:17:36	12.221	15.1084	27.9137		29.4063	29.9813				29.9678		0				0.0113842						0.00302618																626.393
	2022-10-04 23:55:45	11:27:22.445000	7:18:06	12.2205		27.8918		29.409	29.9797				29.967						0.0113842						0.00302617																627.648	626.661
	2022-10-04 23:56:15	11:27:52.459000	7:18:36	12.22		27.8699		29.4114	29.978				29.9662					1.53	0.0113841						0.00302616																	627.294
	2022-10-04 23:56:45	11:28:22.472000	7:19:06	12.2195		27.848		29.4139	29.9763				29.9655		0				0.0113841			1.53			0.00302615																627.523
	2022-10-04 23:57:15	11:28:52.486000	7:19:36	12.219		27.8936		29.4163	29.9747		0		29.9647		4.835		0		0.011384	0	0		0	0	0.00302614	0	0	0	0	0	0	0	0	0	0	0	0	0	0	2.171	625.019
	2022-10-04 23:57:45	11:29:22.501000	7:20:06	12.49		27.9391	30	29.4188	29.973	30		3	29.9639	30	0				0.0113848						0.00302635																625.81
	2022-10-04 23:58:15	11:29:52.514000	7:20:36	12.4917		27.9847		29.4212	29.9713				29.9631		0				0.0113856						0.00302656																627.221
	2022-10-04 23:58:45	11:30:22.528000	7:21:06	12.4933	15.0989	28.0303		29.4237	29.9697				29.9624		4.738				0.0113864						0.00302677																628.941	627.115
	2022-10-04 23:59:15	11:30:52.541000	7:21:36	12.495	15.2584	28.0759		29.4261	29.968				29.9616		0	0.41003			0.0113872						0.00302699																628.557	628.94	33.182
	2022-10-04 23:59:45	11:31:22.555000	7:22:06	12.215	15.2267	28.1214		29.4286	29.9672				29.9596						0.011388						0.0030272																631.389
	2022-10-05 00:00:15	11:31:52.568000	7:22:36	12.49	15.3912	28.167		29.431	29.9665				29.9576						0.0113888						0.00302741																628.763
	2022-10-05 00:00:46	11:32:23.284000	7:23:07	12.4883		27.254		29.4295	29.9656				29.9555		0			1.53	0.0113897						0.00302763																631.315	630.341	33.407
	2022-10-05 00:01:16	11:32:52.673000	7:23:36	12.4866		27.465		29.4281	29.9649				29.9535		0.298				0.0113905			1.53			0.00302784																632.314	631.234	33.52
	2022-10-05 00:01:46	11:33:22.686000	7:24:06	12.485		28.226		29.4266	29.9641		0		29.9516		0		0		0.0113913	0	0		0	0	0.00302806	0	0	0	0	0	0	0	0	0	0	0	0	0	0	1.816	631.301	631.154	31.864
	2022-10-05 00:02:16	11:33:52.700000	7:24:36	12.758	15.4084	28.1528	30	29.4252	29.9633	30		3	29.9496	30	0				0.0113908						0.00302793																630.136	629.544	32.888
	2022-10-05 00:02:46	11:34:22.705000	7:25:06	12.489	15.4622	28.0795		29.4238	29.9625				29.9476		4.843				0.0113903						0.00302781																632.229	631.66
	2022-10-05 00:03:16	11:34:52.718000	7:25:36	12.761		28.0063		29.4223	29.9618				29.9456		0				0.0113899						0.00302769																	631.385
	2022-10-05 00:03:46	11:35:22.731000	7:26:06	12.762	15.4815	27.933		29.4209	29.961				29.9436			0.413252			0.0113894						0.00302756																631.904	632.797	32.973
	2022-10-05 00:04:16	11:35:52.745000	7:26:36	12.763	15.3234	30.59		29.4194	29.9627				29.9459						0.0113889						0.00302744																629.735	626.334	33.985
	2022-10-05 00:04:46	11:36:22.758000	7:27:06	12.764	15.5224	29.016		29.418	29.9643				29.9483		0				0.0113885						0.00302732																630.513	631.179	32.907
	2022-10-05 00:05:16	11:36:52.772000	7:27:36	12.765		27.839		29.4164	29.966				29.9506		1.55				0.011388						0.00302719																634.002	633.256
	2022-10-05 00:05:46	11:37:22.785000	7:28:06	12.766		28.449		29.4149	29.9677				29.9529		0			1.53	0.0113875			1.53			0.00302707																	634.976
	2022-10-05 00:06:16	11:37:52.799000	7:28:36	12.767		28.3595		29.4133	29.9693		0		29.9553		0		0		0.0113871	0	0		0	0	0.00302695	0	0	0	0	0	0	0	0	0	0	0	0	0	0	1.528	634.134	634.53	33.278
	2022-10-05 00:06:46	11:38:22.812000	7:29:06	12.768		28.27	30	29.4118	29.971	30		3	29.9576	30	4.887				0.0113877						0.0030271																635.141	633.302	34.101
	2022-10-05 00:07:16	11:38:52.825000	7:29:36	13.038		29.225		29.4102	29.9727				29.9599		0				0.0113883						0.00302726																	634.662	33.834
	2022-10-05 00:07:46	11:39:22.839000	7:30:06	13.04	15.5545	27.823		29.4087	29.9743				29.9622						0.0113889						0.00302742																		31.956
	2022-10-05 00:08:16	11:39:52.852000	7:30:36	13.042	15.6889	27.838		29.4071	29.976				29.9646			0.425959			0.0113894						0.00302757																634.695		34.047
	2022-10-05 00:08:46	11:40:22.866000	7:31:06	12.759		27.853		29.4056	29.9768				29.965						0.01139						0.00302773																635.836	635.497	32.85
	2022-10-05 00:09:16	11:40:52.879000	7:31:36	13.029		27.868		29.404	29.9776				29.9655						0.0113906						0.00302789																	635.999
	2022-10-05 00:09:46	11:41:22.893000	7:32:06	13.0308		28.871		29.4033	29.9783				29.9659						0.0113912						0.00302805
	2022-10-05 00:10:16	11:41:52.906000	7:32:36	13.0326	15.8019	28.341		29.4027	29.9791				29.9664					1.53	0.0113918			1.53			0.0030282
	2022-10-05 00:10:46	11:42:22.915000	7:33:06	13.0344	15.8281	27.809		29.402	29.9799		0		29.9668				0		0.0113924	0	0		0	0	0.00302836	0	0	0	0	0	0	0	0	0	0	0	0	0	0	2.39
	2022-10-05 00:11:16	11:42:52.929000	7:33:36	13.0362		27.9475	30	29.4013	29.9807	30		3	29.9672	30					0.0113924						0.00302835																	637.187
	2022-10-05 00:11:46	11:43:22.942000	7:34:06	13.038		28.086		29.4007	29.9814				29.9677		0				0.0113923						0.00302834																637.581	638.093
	2022-10-05 00:12:16	11:43:52.956000	7:34:36	13.307		28.581		29.4	29.9822				29.9681		4.977				0.0113923						0.00302833																638.495		33.01
	2022-10-05 00:12:46	11:44:22.969000	7:35:06	13.307		28.5108		29.3993	29.983				29.9686		0	0.455629			0.0113922						0.00302831																636.386	638.536	35.36
	2022-10-05 00:13:16	11:44:52.982000	7:35:36	13.307	15.9181	28.4406		29.3987	29.9808				29.9672						0.0113922						0.0030283																639.936	639.057	32.69
	2022-10-05 00:13:46	11:45:22.996000	7:36:06	13.307	15.971	28.3704		29.398	29.9786				29.9659						0.0113921						0.00302829																	637.604	35.26
	2022-10-05 00:14:16	11:45:53.009000	7:36:36	13.307		28.3002		29.401	29.9763				29.9646						0.0113921						0.00302828																	639.682	32.302
	2022-10-05 00:14:46	11:46:23.023000	7:37:06	13.307		28.23		29.404	29.9741				29.9632					1.53	0.0113921			1.53			0.00302827																640.333		33.039
	2022-10-05 00:15:16	11:46:53.036000	7:37:36	13.307		27.656		29.407	29.9719		0		29.9619				0		0.011392	0	0		0	0	0.00302826	0	0	0	0	0	0	0	0	0	0	0	0	0	0	2.619	640.972		34.114
	2022-10-05 00:15:46	11:47:23.050000	7:38:06	13.307	16.0954	28.182	30	29.41	29.9697	30		3	29.9606	30					0.0113918						0.0030282																641.863		32.869
	2022-10-05 00:16:16	11:47:53.063000	7:38:36	13.307	16.1385	27.9205		29.413	29.9674				29.9592						0.0113916						0.00302815																640.801	641.368	32.944
	2022-10-05 00:16:46	11:48:23.076000	7:39:06	13.573		27.659		29.416	29.9652				29.9579		0				0.0113914						0.00302809																641.81	642.036	34.786
	2022-10-05 00:17:16	11:48:53.090000	7:39:36	13.301		28.701		29.419	29.963				29.9566		4.828	0.465832			0.0113912						0.00302803																		33.82
	2022-10-05 00:17:46	11:49:23.103000	7:40:06	13.578		28.5592		29.422	29.9629				29.9563		0				0.011391						0.00302798																641.624		35.604
	2022-10-05 00:18:16	11:49:53.105000	7:40:36	13.577		28.4175		29.425	29.9628				29.9559		0				0.0113908						0.00302792																642.444		32.209
	2022-10-05 00:18:46	11:50:23.118000	7:41:06	13.576		28.2758		29.4237	29.9627				29.9556		5.178				0.0113905						0.00302787																	642.415	34.522
	2022-10-05 00:19:16	11:50:53.132000	7:41:36	13.575		28.134		29.4223	29.9626				29.9553		0			1.53	0.0113903			1.53			0.00302781																642.073	642.724	32.756
	2022-10-05 00:19:46	11:51:23.145000	7:42:06	13.574	16.2162	27.437		29.421	29.9624		0		29.9549		0		0		0.0113901	0	0		0	0	0.00302775	0	0	0	0	0	0	0	0	0	0	0	0	0	0	2.172	644.547	641.297	33.816
	2022-10-05 00:20:16	11:51:53.158000	7:42:36	13.573	16.2671	28.685	30	29.4197	29.9623	30		3	29.9546	30	4.791				0.01139						0.00302773																643.196	643.367
	2022-10-05 00:20:46	11:52:23.172000	7:43:06	13.852		27.642		29.4183	29.9622				29.9543		0				0.01139						0.00302771																644.584		34.04
	2022-10-05 00:21:16	11:52:53.185000	7:43:36	13.8508		27.6751		29.417	29.9621				29.9539						0.0113899						0.00302769																643.307	643.332	34.883
	2022-10-05 00:21:46	11:53:23.199000	7:44:07	13.8496		27.7082		29.4157	29.962				29.9536			0.476053			0.0113898						0.00302766																645.513	644.564	33.863
	2022-10-05 00:22:16	11:53:53.212000	7:44:37	13.8483		27.7413		29.4143	29.9631				29.9545						0.0113897						0.00302764																	645.503
	2022-10-05 00:22:46	11:54:23.224000	7:45:07	13.8471		27.7744		29.413	29.9642				29.9554						0.0113896						0.00302762																646.019	644.343
	2022-10-05 00:23:16	11:54:53.238000	7:45:37	13.8459	16.3887	27.8076		29.4147	29.9653				29.9563		0				0.0113895						0.0030276																647.371	645.669
	2022-10-05 00:23:46	11:55:23.251000	7:46:07	13.8447	16.4143	27.8407		29.4163	29.9664				29.9571		4.977			1.53	0.0113894			1.53			0.00302757																646.431		34.748
	2022-10-05 00:24:16	11:55:53.265000	7:46:37	13.8434		27.8738		29.418	29.9676		0		29.958		0		0		0.0113894	0	0		0	0	0.00302755	0	0	0	0	0	0	0	0	0	0	0	0	0	0	1.422	645.172		32.302
	2022-10-05 00:24:46	11:56:23.513000	7:47:07	13.8422		27.9069	30	29.4197	29.9687	30		3	29.9589	30	0				0.0113891						0.00302748																646.852	646.466	32.483
	2022-10-05 00:25:16	11:56:53.401000	7:47:37	13.841		27.94		29.4213	29.9698				29.9598		4.761				0.0113889						0.00302742																	646.99	34.843
	2022-10-05 00:25:46	11:57:23.415000	7:48:07	14.111		27.9194		29.423	29.9709				29.9607		0				0.0113886						0.00302735																	645.591
	2022-10-05 00:26:16	11:57:53.428000	7:48:37	14.1114	16.5222	27.8989		29.4247	29.972				29.9616		0	0.444486			0.0113883						0.00302728																646.792	647.779	33.816
	2022-10-05 00:26:46	11:58:23.441000	7:49:07	14.1119	16.5443	27.8783		29.4263	29.9716				29.9612		4.589				0.0113881						0.00302721																647.766		35.088
	2022-10-05 00:27:16	11:58:53.455000	7:49:37	14.1123		27.8578		29.428	29.9711				29.9609		0				0.0113878						0.00302715																649.352	647.741	33.801
	2022-10-05 00:27:46	11:59:23.468000	7:50:07	14.1127		27.8372		29.4237	29.9707				29.9606		0				0.0113876						0.00302708																649.913	648.526
	2022-10-05 00:28:16	11:59:53.482000	7:50:37	14.1131	16.6408	27.8167		29.4193	29.9702				29.9602		4.91			1.53	0.0113873			1.53			0.00302701																648.352	648.895
	2022-10-05 00:28:46	12:00:23.495000	7:51:07	14.1136	16.676	27.7961		29.415	29.9698		0		29.9599		0		0		0.0113871	0	0		0	0	0.00302695	0	0	0	0	0	0	0	0	0	0	0	0	0	0	1.684	650.535	650.082
	2022-10-05 00:29:16	12:00:53.510000	7:51:37	14.114		27.7756	30	29.4107	29.9693	30		3	29.9596	30	0				0.0113871						0.00302696																651.077
	2022-10-05 00:29:46	12:01:23.524000	7:52:07	14.38		27.755		29.4063	29.9689				29.9592		4.947				0.0113872						0.00302697																648.783		34.571
	2022-10-05 00:30:16	12:01:53.537000	7:52:37	14.3808		27.7592		29.402	29.9684				29.9589		0				0.0113872						0.00302698																650.32		31.185
	2022-10-05 00:30:46	12:02:23.551000	7:53:07	14.3815		27.7634		29.3977	29.968				29.9586		0	0.461247			0.0113872						0.00302699																651.862	650.576	34.222
	2022-10-05 00:31:16	12:02:53.564000	7:53:37	14.3822	16.7393	27.7676		29.3933	29.9682				29.9589		5.059				0.0113873						0.003027																649.559	651.631
	2022-10-05 00:31:46	12:03:23.577000	7:54:07	14.383	16.8226	27.7718		29.389	29.9684				29.9592		0				0.0113873						0.00302701																652.257	650.836
	2022-10-05 00:32:17	12:03:53.591000	7:54:37	14.663		27.7762		29.3868	29.9687				29.9596						0.0113874						0.00302702																	651.995
	2022-10-05 00:32:47	12:04:23.604000	7:55:07	14.384		27.7804		29.3847	29.9689				29.9599					1.53	0.0113874			1.53			0.00302704																653.305	653.059
	2022-10-05 00:33:17	12:04:53.618000	7:55:37	14.385		27.7846		29.3826	29.9691		0		29.9603				0		0.0113875	0	0		0	0	0.00302705	0	0	0	0	0	0	0	0	0	0	0	0	0	0	1.908	651.254
	2022-10-05 00:33:47	12:05:23.631000	7:56:07	14.666		27.7888	30	29.3805	29.9693	30		3	29.9606	30					0.0113876						0.00302708																650.755		33.267
	2022-10-05 00:34:17	12:05:53.645000	7:56:37	14.6651		27.793		29.3784	29.9696				29.9609		0				0.0113877						0.00302711																652.719	653.195	32.323
	2022-10-05 00:34:47	12:06:23.644000	7:57:07	14.6642	16.8535	27.7576		29.3763	29.9698				29.9612		4.91				0.0113878						0.00302715																	653.997	34.175
	2022-10-05 00:35:17	12:06:53.658000	7:57:37	14.6634	16.9434	27.7222		29.3742	29.97				29.9616		0	0.494821			0.011388						0.00302718
	2022-10-05 00:35:47	12:07:23.671000	7:58:07	14.6625		27.6868		29.3721	29.9704				29.9614						0.0113881						0.00302721																654.496	653.679
	2022-10-05 00:36:17	12:07:53.685000	7:58:37	14.6616	16.9946	27.6514		29.37	29.9709				29.9611		0				0.0113882						0.00302725																657.583	654.498
	2022-10-05 00:36:47	12:08:23.698000	7:59:07	14.6608	17.0554	27.616		29.37	29.9713				29.9609		4.999				0.0113883						0.00302728																655.698	655.647
	2022-10-05 00:37:17	12:08:53.712000	7:59:37	14.6599	16.9147	29.22		29.37	29.9718				29.9607		0			1.53	0.0113885			1.53			0.00302732																	653.311
	2022-10-05 00:37:47	12:09:23.727000	8:00:07	14.659	17.0315	28.236		29.37	29.9722		0		29.9605		0		0		0.0113886	0	0		0	0	0.00302735	0	0	0	0	0	0	0	0	0	0	0	0	0	0	1.505		654.601
	2022-10-05 00:38:17	12:09:53.740000	8:00:37	14.928		28.054	30	29.37	29.9727	30		3	29.9602	30	4.828				0.0113886						0.00302736																655.634	656.408
	2022-10-05 00:38:47	12:10:23.754000	8:01:07	14.9255		28.674		29.37	29.9731				29.96		0				0.0113887						0.00302737																656.865
	2022-10-05 00:39:17	12:10:53.767000	8:01:37	14.923		27.786		29.37	29.9736				29.9598						0.0113887						0.00302738																		33.66
	2022-10-05 00:39:47	12:11:23.781000	8:02:07	14.9205		27.668		29.37	29.974				29.9596		0	0.514483			0.0113888						0.00302739																656.735	657.427	34.748
	2022-10-05 00:40:17	12:11:53.796000	8:02:37	14.918	17.1377	26.942		29.37	29.9743				29.9599		4.977				0.0113888						0.00302741																659.483	659.402	32.886
	2022-10-05 00:40:47	12:12:23.809000	8:03:07	15.193	17.2396	27.512		29.37	29.9747				29.9602		0				0.0113889						0.00302742																	659.3
	2022-10-05 00:41:17	12:12:53.823000	8:03:37	14.921		28.065		29.3747	29.975				29.9606		0				0.0113889						0.00302743																	658.296
	2022-10-05 00:41:47	12:13:23.836000	8:04:07	15.195		28.0522		29.3793	29.9753				29.9609		1.602			1.53	0.0113889			1.53			0.00302744																		34.045
	2022-10-05 00:42:17	12:13:53.850000	8:04:37	15.1952		28.0395		29.384	29.9757		0		29.9612		0		0		0.011389	0	0		0	0	0.00302745	0	0	0	0	0	0	0	0	0	0	0	0	0	0	1.839	658.325	657.635	36.604
	2022-10-05 00:42:47	12:14:23.863000	8:05:07	15.1954	17.2251	28.0268	30	29.3887	29.976	30		3	29.9616	30					0.0113891						0.00302748																657.368	659.784	35.414
	2022-10-05 00:43:17	12:14:53.877000	8:05:37	15.1956	17.2677	28.014		29.3933	29.9763				29.9619		0				0.0113892						0.00302752																658.725		33.347
	2022-10-05 00:43:47	12:15:23.890000	8:06:07	15.1958	17.3824	28.0013		29.398	29.9767				29.9622		4.746				0.0113894						0.00302755																660.307
	2022-10-05 00:44:17	12:15:53.904000	8:06:37	15.196		27.9885		29.4027	29.977				29.9626		0	0.478976			0.0113895						0.00302759
	2022-10-05 00:44:47	12:16:23.917000	8:07:07	15.465		27.9758		29.4073	29.9748				29.9604						0.0113896						0.00302762																	661.236
	2022-10-05 00:45:17	12:16:53.933000	8:07:37	15.19		27.963		29.412	29.9726				29.9581		0				0.0113897						0.00302765																	661.371	34.354
	2022-10-05 00:45:47	12:17:23.934000	8:08:07	15.466	17.367	28.68		29.412	29.9703				29.9559		4.515				0.0113899						0.00302769																661.182		35.403
	2022-10-05 00:46:17	12:17:53.948000	8:08:37	15.4644	17.4914	28.3115		29.412	29.9681				29.9537		0			1.53	0.01139			1.53			0.00302772																662.313		33.488
	2022-10-05 00:46:47	12:18:23.961000	8:09:07	15.4629		27.943		29.412	29.9659		0		29.9515				0		0.0113901	0	0		0	0	0.00302775	0	0	0	0	0	0	0	0	0	0	0	0	0	0	2.575
	2022-10-05 00:47:17	12:18:53.975000	8:09:37	15.4613		27.708	30	29.412	29.9637	30		3	29.9493	30	0				0.0113904						0.00302783																661.402	661.879	33.519
	2022-10-05 00:47:47	12:19:23.988000	8:10:07	15.4597		27.733		29.412	29.9614				29.947		4.269				0.0113907						0.00302791																663.357	663.547	36.006
	2022-10-05 00:48:17	12:19:54.002000	8:10:37	15.4581		27.758		29.412	29.9592				29.9448		0				0.011391						0.00302799																664.211		33.087
	2022-10-05 00:48:47	12:20:24.010000	8:11:07	15.4566		27.783		29.412	29.957				29.9426		0	0.507156			0.0113913						0.00302807																662.79
	2022-10-05 00:49:17	12:20:54.023000	8:11:37	15.455	17.5413	27.808		29.412	29.9572				29.943		4.716				0.0113916						0.00302815
	2022-10-05 00:49:47	12:21:24.037000	8:12:07	15.73	17.6549	28.209		29.412	29.9574				29.9435		0				0.0113919						0.00302822																663.006	664.419
	2022-10-05 00:50:17	12:21:54.050000	8:12:37	15.7318	17.5577	28.913		29.4111	29.9577				29.9439						0.0113922						0.0030283																666.212	665.074	34.761
	2022-10-05 00:50:47	12:22:24.064000	8:13:07	15.7337	17.6986	28.9014		29.4102	29.9579				29.9444		0			1.53	0.0113925			1.53			0.00302838																663.753		32.831
	2022-10-05 00:51:17	12:22:54.077000	8:13:37	15.7355		28.8897		29.4093	29.9581		0		29.9448		4.999		0		0.0113928	0	0		0	0	0.00302846	0	0	0	0	0	0	0	0	0	0	0	0	0	0	2.304	664.109		34.651
	2022-10-05 00:51:47	12:23:24.091000	8:14:07	15.7373		28.8781	30	29.4084	29.9583	30		3	29.9453	30	0				0.0113924						0.00302835																666.24		33.426
	2022-10-05 00:52:17	12:23:54.104000	8:14:37	15.7392		28.8665		29.4076	29.9586				29.9457						0.0113919						0.00302824																	664.687	35.492
	2022-10-05 00:52:47	12:24:24.118000	8:15:07	15.741		28.8549		29.4067	29.9588				29.9461		0				0.0113915						0.00302812																	666.8	33.473
	2022-10-05 00:53:17	12:24:54.131000	8:15:37	16.005	17.7821	28.8433		29.4058	29.959				29.9466		5.059	0.514685			0.0113911						0.00302801																		36.242
	2022-10-05 00:53:47	12:25:24.145000	8:16:07	16.0043	17.839	28.8316		29.4049	29.9593				29.9467		0				0.0113907						0.0030279																667.183	667.217	32.512
	2022-10-05 00:54:17	12:25:54.377000	8:16:38	16.0037		28.82		29.404	29.9597				29.9468						0.0113902						0.00302779																668.62	668.027	36.112
	2022-10-05 00:54:47	12:26:24.500000	8:17:08	16.003		27.426		29.4011	29.96				29.9469		0				0.0113898						0.00302767																		33.83
	2022-10-05 00:55:17	12:26:54.388000	8:17:38	16.0023		28.405		29.3982	29.9603				29.947		5.066			1.53	0.0113894			1.53			0.00302756																		36.05
	2022-10-05 00:55:47	12:27:24.402000	8:18:08	16.0017		28.507		29.3953	29.9607		0		29.9471		0		0		0.011389	0	0		0	0	0.00302745	0	0	0	0	0	0	0	0	0	0	0	0	0	0	1.667	667.771
	2022-10-05 00:56:17	12:27:54.415000	8:18:38	16.001	17.9441	27.849	30	29.3924	29.961	30		3	29.9473	30					0.0113887						0.00302737																669.032	669.224	35.996
	2022-10-05 00:56:47	12:28:24.429000	8:19:08	16.249	17.9889	28.389		29.3896	29.9613				29.9474						0.0113884						0.00302729																	669.807	33.271
	2022-10-05 00:57:17	12:28:54.442000	8:19:38	16.242		28.136		29.3867	29.9617				29.9475						0.0113881						0.00302721																669.481		35.174
	2022-10-05 00:57:47	12:29:24.442000	8:20:08	15.969		27.395		29.3838	29.962				29.9476			0.502657			0.0113878						0.00302714																670.264		34.331
	2022-10-05 00:58:17	12:29:54.455000	8:20:38	16.245		27.4374		29.3809	29.9637				29.9486		0				0.0113875						0.00302706																		32.622
	2022-10-05 00:58:47	12:30:24.469000	8:21:08	16.25		27.4798		29.378	29.9653				29.9496		0.261				0.0113872						0.00302698																	671.018	33.658
	2022-10-05 00:59:17	12:30:54.482000	8:21:38	16.517	18.1303	27.5222		29.3774	29.967				29.9506		0				0.0113869						0.0030269																670.851	671.989	33.047
	2022-10-05 00:59:47	12:31:24.496000	8:22:08	16.252	18.1669	27.5646		29.3769	29.9687				29.9516					1.53	0.0113866			1.53			0.00302682																673.882		35.174
	2022-10-05 01:00:17	12:31:54.509000	8:22:38	16.521		27.607		29.3763	29.9703		0		29.9526				0		0.0113863	0	0		0	0	0.00302674	0	0	0	0	0	0	0	0	0	0	0	0	0	0	1.525	671.725		33.611
	2022-10-05 01:00:47	12:32:24.523000	8:23:08	16.5197		28.887	30	29.3758	29.972	30		3	29.9536	30	0				0.0113863						0.00302673
	2022-10-05 01:01:17	12:32:54.536000	8:23:38	16.5183		28.883		29.3752	29.9737				29.9546		4.992				0.0113862						0.00302672																671.825	671.763	32.868
	2022-10-05 01:01:47	12:33:24.550000	8:24:08	16.517		27.762		29.3747	29.9753				29.9556		0				0.0113862						0.00302671																673.187	673.097	34.912
	2022-10-05 01:02:17	12:33:54.563000	8:24:38	16.5157		27.897		29.3741	29.977				29.9566			0.541542			0.0113862						0.0030267																	673.971	33.442
	2022-10-05 01:02:47	12:34:24.577000	8:25:08	16.5144		29.124		29.3736	29.9774				29.9569		0				0.0113861						0.00302669																671.723	671.417	35.991
	2022-10-05 01:03:18	12:34:54.590000	8:25:38	16.513	18.2511	28.896		29.373	29.9779				29.9573		5.141				0.0113861						0.00302668																673.944	673.187	34.378
	2022-10-05 01:03:48	12:35:24.604000	8:26:08	16.79	18.3415	27.388		29.3692	29.9783				29.9576		0				0.011386						0.00302666																674.518	674.728	35.717
	2022-10-05 01:04:18	12:35:54.617000	8:26:38	16.512		28.036		29.3654	29.9788				29.9579					1.53	0.011386			1.53			0.00302665																676.056		34.528
	2022-10-05 01:04:48	12:36:24.631000	8:27:08	16.781		28.029		29.3617	29.9792		0		29.9583		0		0		0.0113859	0	0		0	0	0.00302664	0	0	0	0	0	0	0	0	0	0	0	0	0	0	2.872			33.736
	2022-10-05 01:05:18	12:36:54.644000	8:27:38	16.7833		27.316	30	29.3579	29.9797	30		3	29.9586	30	4.783				0.0113864						0.00302675																	675.883	35.52
	2022-10-05 01:05:48	12:37:24.658000	8:28:08	16.7857		27.395		29.3541	29.9801				29.9589		3.613				0.0113868						0.00302687																	676.652	34.32
	2022-10-05 01:06:18	12:37:54.671000	8:28:38	16.788		28.435		29.3503	29.9806				29.9593		0				0.0113872						0.00302698																676.174	677.214	35.568
	2022-10-05 01:06:48	12:38:24.685000	8:29:08	17.061		27.376		29.3466	29.981				29.9596			0.57209			0.0113876						0.00302709																677.865	675.787	36.314
	2022-10-05 01:07:18	12:38:54.698000	8:29:38	17.0593		27.942		29.3428	29.9802				29.9597		0				0.0113881						0.0030272																676.24	676.436	34.751
	2022-10-05 01:07:48	12:39:24.712000	8:30:08	17.0575		28.101		29.339	29.9794				29.9598		4.649				0.0113885						0.00302732																	675.236	33.396
	2022-10-05 01:08:18	12:39:54.725000	8:30:38	17.0558	18.407	28.26		29.3447	29.9787				29.9599		0				0.0113889						0.00302743																677.434	676.477	34.781
	2022-10-05 01:08:48	12:40:24.739000	8:31:08	17.054	18.5332	27.525		29.3503	29.9779				29.96					1.53	0.0113893			1.53			0.00302754																678.117	676.609
	2022-10-05 01:09:18	12:40:54.752000	8:31:38	17.32	18.6376	27.5176		29.356	29.9771		0		29.9601		0		0		0.0113897	0	0		0	0	0.00302765	0	0	0	0	0	0	0	0	0	0	0	0	0	0	2.617	680.073	678.895
	2022-10-05 01:09:48	12:41:24.766000	8:32:08	17.314		27.5101	30	29.3617	29.9763	30		3	29.9602	30	4.992				0.0113893						0.00302754																677.474
	2022-10-05 01:10:18	12:41:54.779000	8:32:38	17.604		27.5027		29.3673	29.9756				29.9604		3.151				0.0113889						0.00302743																679.797
	2022-10-05 01:10:48	12:42:24.793000	8:33:08	17.317		27.4952		29.373	29.9748				29.9605		0				0.0113885						0.00302732																677.697	678.775
	2022-10-05 01:11:18	12:42:54.807000	8:33:38	17.318		27.4878		29.434	29.974				29.9606			0.55252			0.0113881						0.0030272																679.507	679.529
	2022-10-05 01:11:48	12:43:24.820000	8:34:08	17.319	18.6751	27.4803		29.4314	29.9741				29.961		0				0.0113876						0.00302709
	2022-10-05 01:12:18	12:43:54.834000	8:34:38	17.32	18.7502	27.4729		29.4289	29.9742				29.9615		4.969				0.0113872						0.00302698																679.472	680.304
	2022-10-05 01:12:48	12:44:24.850000	8:35:08	17.593	18.5861	27.4654		29.4263	29.9743				29.9619		0				0.0113868						0.00302687																678.936	681.257	34.47
	2022-10-05 01:13:18	12:44:55.285000	8:35:39	17.326	18.7997	27.458		29.4238	29.9744				29.9624					1.53	0.0113864			1.53			0.00302675																681.962
	2022-10-05 01:13:48	12:45:25.298000	8:36:09	17.595		27.4363		29.4212	29.9746		0		29.9628				0		0.0113859	0	0		0	0	0.00302664	0	0	0	0	0	0	0	0	0	0	0	0	0	0	2.011	681.958
	2022-10-05 01:14:18	12:45:55.312000	8:36:39	17.5907		27.4147	30	29.4187	29.9747	30		3	29.9632	30	0				0.0113859						0.00302664																683.645
	2022-10-05 01:14:48	12:46:25.325000	8:37:09	17.5863		27.393		29.4161	29.9748				29.9637		4.843				0.0113859						0.00302664																683.304	682.854
	2022-10-05 01:15:18	12:46:55.339000	8:37:39	17.582		27.3713		29.4136	29.9749				29.9641		0				0.0113859						0.00302664																680.705	683.304	34.667
	2022-10-05 01:15:48	12:47:25.352000	8:38:09	17.858	18.9298	27.3497		29.411	29.975				29.9646			0.581848			0.0113859						0.00302664																684.29		36.673
	2022-10-05 01:16:18	12:47:55.366000	8:38:39	17.8576	18.9555	27.328		29.4039	29.9753				29.9642						0.0113859						0.00302664																		36.427
	2022-10-05 01:16:48	12:48:25.379000	8:39:09	17.8572		27.3063		29.3968	29.9757				29.9639		0				0.0113859						0.00302664																684.956	684.74	34.517
	2022-10-05 01:17:18	12:48:55.393000	8:39:39	17.8568		27.2847		29.3897	29.976				29.9636		4.91				0.0113859						0.00302664																682.605	685.288	37.352
	2022-10-05 01:17:48	12:49:25.407000	8:40:09	17.8564		27.263		29.3826	29.9763				29.9632		0			1.53	0.0113859			1.53			0.00302664																685.077		35.52
	2022-10-05 01:18:18	12:49:55.420000	8:40:39	17.856		27.2892		29.3754	29.9767		0		29.9629				0		0.0113859	0	0		0	0	0.00302664	0	0	0	0	0	0	0	0	0	0	0	0	0	0	2.464	686.315
	2022-10-05 01:18:48	12:50:25.434000	8:41:09	18.133		27.3154	30	29.3683	29.977	30		3	29.9626	30					0.0113862						0.00302672																686.62
	2022-10-05 01:19:18	12:50:55.447000	8:41:39	18.1323	19.083	27.3417		29.3612	29.9773				29.9622		0				0.0113865						0.0030268																684.786	686.014	34.724
	2022-10-05 01:19:48	12:51:25.461000	8:42:09	18.1317	19.1402	27.3679		29.3541	29.9777				29.9619		5.096				0.0113868						0.00302688																687.376	687.538	34.089
	2022-10-05 01:20:18	12:51:55.474000	8:42:39	18.131		27.3941		29.347	29.978				29.9616		0	0.556022			0.0113871						0.00302696																687.175
	2022-10-05 01:20:48	12:52:25.488000	8:43:09	18.1303		27.4203		29.3479	29.9767				29.9596						0.0113874						0.00302704																688.246	686.41
	2022-10-05 01:21:18	12:52:55.501000	8:43:39	18.1297		27.4466		29.3488	29.9753				29.9576						0.0113877						0.00302711																687.514	688.116
	2022-10-05 01:21:48	12:53:25.515000	8:44:09	18.129		27.4728		29.3497	29.974				29.9556		0				0.011388						0.00302719																688.538
	2022-10-05 01:22:18	12:53:55.528000	8:44:39	18.403	19.1928	27.499		29.3505	29.9727				29.9536		4.619			1.53	0.0113883			1.53			0.00302727
	2022-10-05 01:22:48	12:54:25.541000	8:45:09	18.403	19.2682	27.4945		29.3514	29.9714		0		29.9516		0		0		0.0113886	0	0		0	0	0.00302735	0	0	0	0	0	0	0	0	0	0	0	0	0	0	1.09	688.45
	2022-10-05 01:23:18	12:54:55.555000	8:45:39	18.403		27.49	30	29.3523	29.97	30		3	29.9496	30					0.0113887						0.00302738																690.905
	2022-10-05 01:23:48	12:55:25.568000	8:46:09	18.677		27.4856		29.3532	29.9687				29.9476						0.0113889						0.00302742																689.43	689.582
	2022-10-05 01:24:19	12:55:55.582000	8:46:39	18.411	19.3118	27.4809		29.3541	29.9673				29.9456		0				0.011389						0.00302745																691.827	690.807	34.847
	2022-10-05 01:24:49	12:56:25.595000	8:47:09	18.674	19.4178	27.4764		29.355	29.966				29.9436		4.642	0.605672			0.0113891						0.00302748																691.91
	2022-10-05 01:25:19	12:56:55.609000	8:47:39	18.673		27.472		29.351	29.9664				29.9449		4.82				0.0113892						0.00302752																690.406
	2022-10-05 01:25:49	12:57:25.623000	8:48:09	18.672		27.4675		29.347	29.9669				29.9463		0				0.0113894						0.00302755																691.543	691.877
	2022-10-05 01:26:19	12:57:55.636000	8:48:39	18.938		27.463		29.343	29.9673				29.9476						0.0113895						0.00302759																693.511	692.462
	2022-10-05 01:26:49	12:58:25.650000	8:49:09	18.94	19.3033	29.561		29.339	29.9678				29.9489					1.53	0.0113896			1.53			0.00302762																690.861	690.762
	2022-10-05 01:27:19	12:58:55.663000	8:49:39	18.942	19.5144	27.946		29.335	29.9682		0		29.9503		0		0		0.0113897	0	0		0	0	0.00302765	0	0	0	0	0	0	0	0	0	0	0	0	0	0	1.999	690.791	691.678
	2022-10-05 01:27:49	12:59:25.677000	8:50:09	18.672		27.44	30	29.331	29.9687	30		3	29.9516	30	4.88				0.0113897						0.00302764																693.555	693.395	34.503
	2022-10-05 01:28:19	12:59:55.690000	8:50:39	18.946	19.586	27.4992		29.327	29.9691				29.9529		4.902				0.0113897						0.00302763																693.908	692.35	36.386
	2022-10-05 01:28:49	13:00:25.704000	8:51:09	18.9438	19.6239	27.5583		29.323	29.9696				29.9543		0				0.0113896						0.00302762																695.096	692.778
	2022-10-05 01:29:19	13:00:55.717000	8:51:39	18.9416		27.6175		29.319	29.97				29.9556			0.592273			0.0113896						0.00302761																693.609	694.725	37.011
	2022-10-05 01:29:49	13:01:25.731000	8:52:09	18.9394		27.6767		29.3254	29.9689				29.9545						0.0113895						0.0030276																695.721		33.817
	2022-10-05 01:30:19	13:01:55.744000	8:52:39	18.9372		27.7358		29.3319	29.9678				29.9534						0.0113895						0.00302759																		35.682
	2022-10-05 01:30:49	13:02:25.758000	8:53:09	18.935		27.795		29.3383	29.9667				29.9523		0				0.0113894						0.00302757
	2022-10-05 01:31:19	13:02:55.771000	8:53:39	19.48	19.6466	28.507		29.3448	29.9656				29.9511		4.671			1.53	0.0113894			1.53			0.00302756																695.825
	2022-10-05 01:31:49	13:03:25.785000	8:54:09	19.208	19.7581	28.314		29.3512	29.9644		0		29.95		4.843		0		0.0113894	0	0		0	0	0.00302755	0	0	0	0	0	0	0	0	0	0	0	0	0	0	1.942	694.635
	2022-10-05 01:32:19	13:03:55.798000	8:54:39	19.2067		27.787	30	29.3577	29.9633	30		3	29.9489	30	0				0.0113896						0.00302762																696.69	695.967	35.346
	2022-10-05 01:32:49	13:04:25.812000	8:55:09	19.2055		27.584		29.3641	29.9622				29.9478						0.0113899						0.00302769																	697.133	37.061
	2022-10-05 01:33:19	13:04:55.825000	8:55:39	19.2042	19.7513	28.436		29.3706	29.9611				29.9467						0.0113901						0.00302775																696.017		34.595
	2022-10-05 01:33:49	13:05:25.839000	8:56:09	19.203	19.8176	28.309		29.377	29.96				29.9456			0.649196			0.0113904						0.00302782																698.254		36.528
	2022-10-05 01:34:19	13:05:55.852000	8:56:39	19.48		28.182		29.3763	29.9618				29.9466		0				0.0113906						0.00302789																		36.237
	2022-10-05 01:34:49	13:06:25.866000	8:57:09	19.4797		28.055		29.3757	29.9636				29.9476		4.664				0.0113909						0.00302796																697.625		34.4
	2022-10-05 01:35:19	13:06:56.379000	8:57:40	19.4793		27.928		29.375	29.9653				29.9486		4.917				0.0113911						0.00302802																698.687	697.875	35.95
	2022-10-05 01:35:49	13:07:26.377000	8:58:10	19.479		27.801		29.3743	29.9671				29.9496		5.089			1.53	0.0113914			1.53			0.00302809																698.039	698.999	34.642
	2022-10-05 01:36:19	13:07:56.391000	8:58:40	19.742		29.47		29.3737	29.9689		0		29.9506		0		0		0.0113916	0	0		0	0	0.00302816	0	0	0	0	0	0	0	0	0	0	0	0	0	0	1.593	699.679	699.482	34.164
	2022-10-05 01:36:49	13:08:26.404000	8:59:10	19.747	19.8833	27.64	30	29.373	29.9707	30		3	29.9516	30					0.0113912						0.00302803																701.35	697.482	36.346
	2022-10-05 01:37:19	13:08:56.418000	8:59:40	19.474	20.039	27.68		29.3723	29.9724				29.9526						0.0113907						0.00302791																699.949	700.46	34.503
	2022-10-05 01:37:49	13:09:26.431000	9:00:10	19.746	19.7623	30.526		29.3717	29.9742				29.9536						0.0113902						0.00302779																	699.928
	2022-10-05 01:38:19	13:09:56.445000	9:00:40	19.7465	20.0416	28.751		29.371	29.976				29.9546		0.015	0.635843			0.0113898						0.00302766																698.912	698.246
	2022-10-05 01:38:49	13:10:26.458000	9:01:10	19.747	20.0454	27.169		29.37	29.9762				29.9556		4.865				0.0113893						0.00302754																701.569	701.655	35.375
	2022-10-05 01:39:19	13:10:56.472000	9:01:40	19.7475	20.1919	27.303		29.369	29.9764				29.9566		4.858				0.0113889						0.00302742																704.028		36.198
	2022-10-05 01:39:49	13:11:26.486000	9:02:10	19.748	20.0627	28.399		29.368	29.9767				29.9576		0				0.0113884						0.00302729																703.515		35.435
	2022-10-05 01:40:19	13:11:56.499000	9:02:40	20.017	20.1792	27.504		29.367	29.9769				29.9586					1.53	0.0113879			1.53			0.00302717																701.804		36.436
	2022-10-05 01:40:49	13:12:26.513000	9:03:10	19.735	20.222	28.361		29.366	29.9771		0		29.9596				0		0.0113875	0	0		0	0	0.00302705	0	0	0	0	0	0	0	0	0	0	0	0	0	0	1.719	703.52
	2022-10-05 01:41:19	13:12:56.526000	9:03:40	20.01	20.1104	28.3896	30	29.365	29.9773	30		3	29.9606	30					0.0113874						0.00302704																702.332	702.167	35.955
	2022-10-05 01:41:49	13:13:26.540000	9:04:10	20.28		28.4182		29.364	29.9776				29.9616		0				0.0113874						0.00302702																703.338	703.945	34.218
	2022-10-05 01:42:19	13:13:56.553000	9:04:40	20.011		28.4468		29.363	29.9778				29.9626		4.925				0.0113873						0.00302701																		35.521
	2022-10-05 01:42:49	13:14:26.553000	9:05:10	20.011		28.4754		29.362	29.978				29.9636		5.036	0.677153			0.0113873						0.003027																		35.666
	2022-10-05 01:43:19	13:14:56.567000	9:05:40	20.011	20.2359	28.504		29.3587	29.9778				29.9634		3.166				0.0113872						0.00302699																704.003	705.19	36.964
	2022-10-05 01:43:50	13:15:26.580000	9:06:10	20.011	20.3256	29.546		29.3552	29.9775				29.9631		0				0.0113872						0.00302698																705.751	705.45	35.176
	2022-10-05 01:44:20	13:15:56.594000	9:06:40	20.282		28.039		29.3519	29.9773				29.9629						0.0113872						0.00302697																705.737
	2022-10-05 01:44:50	13:16:26.607000	9:07:10	20.286		28.0165		29.3486	29.9771				29.9627					1.53	0.0113871			1.53			0.00302696																706.974	706.433
	2022-10-05 01:45:20	13:16:56.621000	9:07:40	20.29	20.4744	27.994		29.3453	29.9769		0		29.9625				0		0.0113871	0	0		0	0	0.00302695	0	0	0	0	0	0	0	0	0	0	0	0	0	0	1.705		707.15
	2022-10-05 01:45:50	13:17:26.634000	9:08:10	20.549	20.5233	26.95	30	29.342	29.9767	30		3	29.9622	30	0				0.0113873						0.00302701
	2022-10-05 01:46:20	13:17:56.648000	9:08:40	20.5507		27.96		29.3386	29.9764				29.962		5.059				0.0113876						0.00302708																706.566	707.739	36.292
	2022-10-05 01:46:50	13:18:26.648000	9:09:10	20.5523		27.883		29.3353	29.9762				29.9618		4.798				0.0113878						0.00302715																706.43	708.595	36.633
	2022-10-05 01:47:20	13:18:56.661000	9:09:40	20.554		27.806		29.332	29.976				29.9616		0	0.672289			0.0113881						0.00302721																708.858	709.034	37.447
	2022-10-05 01:47:50	13:19:26.675000	9:10:10	20.822		29.358		29.3318	29.9743				29.9599						0.0113883						0.00302728																706.714	706.1	35.138
	2022-10-05 01:48:20	13:19:56.689000	9:10:40	20.8122	20.5726	28.702		29.3316	29.9727				29.9582						0.0113886						0.00302735																707.848	708.482	36.823
	2022-10-05 01:48:50	13:20:26.702000	9:11:10	20.8025	20.6396	27.707		29.3313	29.971				29.9566						0.0113889						0.00302742																709.212	707.866	35.344
	2022-10-05 01:49:20	13:20:56.716000	9:11:40	20.7927		27.395		29.3311	29.9693				29.9549					1.53	0.0113891			1.53			0.00302748																709.003	709.802
	2022-10-05 01:49:50	13:21:27.260000	9:12:11	20.783		28.23		29.3309	29.9677		0		29.9533		0		0		0.0113894	0	0		0	0	0.00302755	0	0	0	0	0	0	0	0	0	0	0	0	0	0	2.229	710.586		35.329
	2022-10-05 01:50:20	13:21:57.274000	9:12:41	21.06		28.4405	30	29.3307	29.966	30		3	29.9516	30	0.291				0.0113897						0.00302763																712.265		34.244
	2022-10-05 01:50:50	13:22:27.287000	9:13:11	21.065		28.651		29.3304	29.9643				29.9499		4.835				0.01139						0.00302771																710.003	711.227	35.619
	2022-10-05 01:51:20	13:22:57.301000	9:13:41	20.783	20.7659	27.534		29.3302	29.9627				29.9483		5.059				0.0113902						0.00302779																710.458	711.578	33.131
	2022-10-05 01:51:50	13:23:27.314000	9:14:11	21.051	20.8061	27.368		29.33	29.961				29.9466		4.574	0.683978			0.0113905						0.00302787																712.724	711.959	34.657
	2022-10-05 01:52:20	13:23:57.328000	9:14:41	21.0495		28.368		29.3298	29.9622				29.9478		0				0.0113908						0.00302794																711.342	710.856
	2022-10-05 01:52:50	13:24:27.342000	9:15:11	21.048		28.132		29.3296	29.9634				29.949						0.0113911						0.00302802																712.461	713.533	35.192
	2022-10-05 01:53:20	13:24:57.355000	9:15:41	21.332		27.033		29.3293	29.9647				29.9503						0.0113914						0.0030281																713.559		33.103
	2022-10-05 01:53:50	13:25:27.369000	9:16:11	21.3268	20.9644	27.077		29.3291	29.9659				29.9515					1.53	0.0113917			1.53			0.00302818																714.184		34.776
	2022-10-05 01:54:20	13:25:57.382000	9:16:41	21.3215	20.9944	27.121		29.3289	29.9671		0		29.9527				0		0.011392	0	0		0	0	0.00302826	0	0	0	0	0	0	0	0	0	0	0	0	0	0	1.637	715.306	714.638	32.431
	2022-10-05 01:54:50	13:26:27.396000	9:17:11	21.3163		27.772	30	29.3287	29.9683	30		3	29.9539	30					0.0113917						0.00302818																714.973	715.227	35.414
	2022-10-05 01:55:20	13:26:57.409000	9:17:41	21.311		28.213		29.3284	29.9696				29.9551						0.0113914						0.0030281																716.486		33.59
	2022-10-05 01:55:50	13:27:27.423000	9:18:11	21.594	21.0472	27.278		29.3282	29.9708				29.9564						0.0113911						0.00302802																714.925	714.8	35.873
	2022-10-05 01:56:20	13:27:57.436000	9:18:41	21.5918	21.1006	27.706		29.328	29.972				29.9576		0	0.67683			0.0113908						0.00302794																	716.403	33.415
	2022-10-05 01:56:50	13:28:27.450000	9:19:11	21.5895		27.183		29.3324	29.9711				29.9575		4.94				0.0113905						0.00302787																715.451		34.722
	2022-10-05 01:57:20	13:28:57.463000	9:19:41	21.5873		27.739		29.3369	29.9702				29.9574		4.776				0.0113902						0.00302779																716.844
	2022-10-05 01:57:50	13:29:27.477000	9:20:11	21.585	21.1881	27.854		29.3413	29.9693				29.9572		4.574				0.01139						0.00302771																713.431	717.289	35.245
	2022-10-05 01:58:20	13:29:57.490000	9:20:41	21.866	21.2594	27.969		29.3458	29.9684				29.9571		4.686			1.53	0.0113897			1.53			0.00302763																717.352	717.963	34.344
	2022-10-05 01:58:50	13:30:27.490000	9:21:11	21.8621		28.084		29.3502	29.9676		0		29.957		0		0		0.0113894	0	0		0	0	0.00302755	0	0	0	0	0	0	0	0	0	0	0	0	0	0	1.315	715.512	718.835
	2022-10-05 01:59:20	13:30:57.503000	9:21:41	21.8583		28.199	30	29.3547	29.9667	30		3	29.9569	30					0.0113897						0.00302764																718.654	717.512
	2022-10-05 01:59:50	13:31:27.517000	9:22:11	21.8544		28.314		29.3591	29.9658				29.9568						0.01139						0.00302773																	717.526
	2022-10-05 02:00:20	13:31:57.530000	9:22:41	21.8506		27.042		29.3636	29.9649				29.9567						0.0113904						0.00302782																719.339	720.164
	2022-10-05 02:00:50	13:32:27.544000	9:23:11	21.8467	21.3257	27.217		29.368	29.964				29.9566			0.668486			0.0113907						0.00302791																720.341	718.192
	2022-10-05 02:01:20	13:32:57.558000	9:23:41	21.8429	21.3895	27.948		29.3688	29.964				29.9556						0.011391						0.003028																718.575	719.119
	2022-10-05 02:01:50	13:33:27.571000	9:24:11	21.839		27.124		29.3695	29.964				29.9546						0.0113914						0.00302809																721.349	720.753
	2022-10-05 02:02:21	13:33:57.585000	9:24:41	22.125		28.372		29.3704	29.964				29.9536		0.097				0.0113917						0.00302818																723.321
	2022-10-05 02:02:51	13:34:27.598000	9:25:11	22.116		27.649		29.3711	29.964				29.9526		4.977			1.53	0.0113921			1.53			0.00302827																718.579		34.831
	2022-10-05 02:03:21	13:34:57.612000	9:25:41	21.847	21.439	26.81		29.3719	29.964		0		29.9516		4.902		0		0.0113924	0	0		0	0	0.00302836	0	0	0	0	0	0	0	0	0	0	0	0	0	0	1.33	719.284	720.732
	2022-10-05 02:03:51	13:35:27.625000	9:26:11	22.124	21.546	26.632	30	29.3727	29.964	30		3	29.9506	30	3.673				0.0113919						0.00302821																720.384	723.141
	2022-10-05 02:04:21	13:35:57.639000	9:26:41	22.119		27.802		29.3735	29.964				29.9496		0				0.0113913						0.00302807																722.46	722.724
	2022-10-05 02:04:51	13:36:27.652000	9:27:11	22.114		27.013		29.3742	29.964				29.9486						0.0113908						0.00302792																724.793	723.78	34.751
	2022-10-05 02:05:21	13:36:57.666000	9:27:41	22.388		27.0178		29.375	29.964				29.9476			0.723793			0.0113902						0.00302778																723.113	722.359	36.784
	2022-10-05 02:05:51	13:37:27.679000	9:28:11	22.3875		27.0226		29.3704	29.9653				29.9491						0.0113897						0.00302763																724.829	724.385	37.113
	2022-10-05 02:06:21	13:37:57.693000	9:28:41	22.387		27.0273		29.3659	29.9667				29.9507						0.0113891						0.00302748																723.869		35.592
	2022-10-05 02:06:51	13:38:27.707000	9:29:11	22.66	21.6765	27.0321		29.3613	29.968				29.9523						0.0113886						0.00302734																725.137		34.929
	2022-10-05 02:07:21	13:38:57.720000	9:29:41	22.39	21.7242	27.0369		29.3568	29.9693				29.9538					1.53	0.011388			1.53			0.00302719																723.9		36.969
	2022-10-05 02:07:51	13:39:27.734000	9:30:11	22.662		27.0417		29.3522	29.9707		0		29.9554				0		0.0113875	0	0		0	0	0.00302705	0	0	0	0	0	0	0	0	0	0	0	0	0	0	1.282	725.125	724.896	34.983
	2022-10-05 02:08:21	13:39:57.747000	9:30:41	22.6635		27.0464	30	29.3477	29.972	30		3	29.9569	30	0.015				0.0113877						0.00302711																726.768	726.98
	2022-10-05 02:08:51	13:40:27.761000	9:31:11	22.665		27.0512		29.3431	29.9733				29.9585		4.932				0.011388						0.00302718																	725.85
	2022-10-05 02:09:21	13:40:57.774000	9:31:41	22.931		27.056		29.3386	29.9747				29.96		5.066				0.0113882						0.00302725																726.815	727.905
	2022-10-05 02:09:51	13:41:27.788000	9:32:11	22.9307		27.028		29.334	29.976				29.9616		0	0.723708			0.0113885						0.00302732																723.797	726.111
	2022-10-05 02:10:21	13:41:57.801000	9:32:41	22.9304	21.7641	27		29.3341	29.9767				29.9622						0.0113887						0.00302738																727.754	727.051
	2022-10-05 02:10:51	13:42:27.801000	9:33:11	22.9301	21.953	26.818		29.3342	29.9773				29.9629						0.011389						0.00302745																	729.264
	2022-10-05 02:11:21	13:42:57.815000	9:33:41	22.9299		28.012		29.3343	29.978				29.9636						0.0113892						0.00302752																	726.704
	2022-10-05 02:11:51	13:43:27.828000	9:34:11	22.9296		27.012		29.3344	29.9787				29.9642					1.53	0.0113895			1.53			0.00302759																727.487	729.169
	2022-10-05 02:12:21	13:43:57.842000	9:34:41	22.9293	21.9476	27.0525		29.3346	29.9793		0		29.9649				0		0.0113897	0	0		0	0	0.00302765	0	0	0	0	0	0	0	0	0	0	0	0	0	0	1.704	730.687	730.203	35.276
	2022-10-05 02:12:51	13:44:27.855000	9:35:11	22.929	22.0575	27.093	30	29.3347	29.98	30		3	29.9656	30					0.0113894						0.00302755																732.194	731.558	35.724
	2022-10-05 02:13:21	13:44:58.390000	9:35:42	23.193		27.373		29.3348	29.9807				29.9662						0.011389						0.00302745																729.956	729.257	34.499
	2022-10-05 02:13:52	13:45:28.701000	9:36:12	23.478		26.445		29.3349	29.9814				29.9669						0.0113886						0.00302735																731.636	731.842
	2022-10-05 02:14:21	13:45:58.402000	9:36:42	23.2		26.719		29.335	29.982				29.9676		0	0.730667			0.0113882						0.00302725																732.847	731.236
	2022-10-05 02:14:51	13:46:28.415000	9:37:12	23.473	22.0443	27.362		29.3296	29.9822				29.9676						0.0113878						0.00302715																730.881	732.373
	2022-10-05 02:15:21	13:46:58.429000	9:37:42	23.2	22.1641	27.335		29.3241	29.9824				29.9676						0.0113875						0.00302705																732.078	731.007
	2022-10-05 02:15:51	13:47:28.442000	9:38:12	23.464		27.308		29.3187	29.9827				29.9676						0.0113871						0.00302695																	732.997
	2022-10-05 02:16:21	13:47:58.456000	9:38:42	23.4657		27.281		29.3132	29.9829				29.9676					1.53	0.0113867			1.53			0.00302684																732.837	731.383
	2022-10-05 02:16:51	13:48:28.469000	9:39:12	23.4673		27.254		29.3078	29.9831		0		29.9676		0		0		0.0113863	0	0		0	0	0.00302674	0	0	0	0	0	0	0	0	0	0	0	0	0	0	2.068	733.433	733.798
	2022-10-05 02:17:21	13:48:58.483000	9:39:42	23.469		27.227	30	29.3023	29.9833	30		3	29.9676	30	4.828				0.0113869						0.0030269																	734.435	34.035
	2022-10-05 02:17:51	13:49:28.498000	9:40:12	23.732	22.2247	27.2		29.2969	29.9836				29.9676		4.723				0.0113875						0.00302706																	732.621	36.974
	2022-10-05 02:18:21	13:49:58.512000	9:40:42	23.732	22.3433	27.173		29.2914	29.9838				29.9676		4.671				0.0113881						0.00302721																734.723	733.533	35.808
	2022-10-05 02:18:51	13:50:28.515000	9:41:12	23.732		27.146		29.286	29.984				29.9676		4.813	0.737948			0.0113887						0.00302737																735.415	735.485	33.905
	2022-10-05 02:19:21	13:50:58.529000	9:41:42	23.732		27.119		29.2925	29.9821				29.9659		4.88				0.0113893						0.00302753																735.713	735.536
	2022-10-05 02:19:51	13:51:28.542000	9:42:12	24.007		27.095		29.2991	29.9802				29.9643		4.507				0.0113899						0.00302768																736.794	736.965
	2022-10-05 02:20:21	13:51:58.556000	9:42:42	24.0035	22.4306	27.0709		29.3056	29.9784				29.9626		4.813				0.0113904						0.00302784																		34.574
	2022-10-05 02:20:51	13:52:28.569000	9:43:12	24.0001	22.4874	27.0469		29.3121	29.9765				29.9609		4.843			1.53	0.011391			1.53			0.003028																736.948		36.126
	2022-10-05 02:21:22	13:52:58.583000	9:43:42	23.9965		27.0221		29.3189	29.9745		0		29.9592		0		0		0.0113916	0	0		0	0	0.00302816	0	0	0	0	0	0	0	0	0	0	0	0	0	0	1.392	737.508	736.615	33.805
	2022-10-05 02:21:52	13:53:28.596000	9:44:12	23.993		26.998	30	29.3254	29.9726	30		3	29.9576	30					0.0113916						0.00302816																	738.831	33.215
	2022-10-05 02:22:22	13:53:58.610000	9:44:42	24.264		26.974		29.3319	29.9708				29.9559						0.0113916						0.00302816																		37.486
	2022-10-05 02:22:52	13:54:28.625000	9:45:12	24.2672	22.5034	28.563		29.3385	29.9689				29.9542						0.0113916						0.00302816																738.313	738.925	35.394
	2022-10-05 02:23:22	13:54:58.639000	9:45:42	24.2705	22.6487	27.403		29.345	29.967				29.9526			0.725525			0.0113916						0.00302816																738.762	740.565	33.948
	2022-10-05 02:23:52	13:55:28.652000	9:46:12	24.2737		26.646		29.3436	29.9671				29.9526						0.0113916						0.00302816																739.04	739.959	36.146
	2022-10-05 02:24:22	13:55:58.666000	9:46:42	24.277		27.298		29.3421	29.9672				29.9526						0.0113916						0.00302816																740.985	740.986
	2022-10-05 02:24:52	13:56:28.679000	9:47:12	24.545		26.982		29.3407	29.9673				29.9526						0.0113916						0.00302816																740.125	742.168
	2022-10-05 02:25:22	13:56:58.693000	9:47:42	24.5406	22.7408	27.765		29.3392	29.9674				29.9526					1.53	0.0113916			1.53			0.00302816																742.1
	2022-10-05 02:25:52	13:57:28.706000	9:48:12	24.5362	22.8405	27.089		29.3378	29.9676		0		29.9526		0		0		0.0113916	0	0		0	0	0.00302816	0	0	0	0	0	0	0	0	0	0	0	0	0	0	2.678		741.421
	2022-10-05 02:26:22	13:57:58.720000	9:48:42	24.5318	22.7068	27.0403	30	29.3363	29.9677	30		3	29.9526	30					0.0113915						0.00302811																742.67	742.965
	2022-10-05 02:26:52	13:58:28.734000	9:49:12	24.5274	22.8174	26.9916		29.3349	29.9678				29.9526						0.0113913						0.00302807																743.721
	2022-10-05 02:27:22	13:58:58.747000	9:49:42	24.523		26.9429		29.3334	29.9679				29.9526						0.0113911						0.00302802																743.474	743.742
	2022-10-05 02:27:52	13:59:28.761000	9:50:12	24.807		26.8941		29.332	29.968				29.9526			0.721632			0.011391						0.00302798																744.851	744.771
	2022-10-05 02:28:22	13:59:58.774000	9:50:42	24.8033	22.8764	26.8454		29.3321	29.9684				29.9529						0.0113908						0.00302793																742.738		36.057
	2022-10-05 02:28:52	14:00:28.788000	9:51:12	24.7997	23.0257	26.7967		29.3322	29.9689				29.9533		0.022				0.0113906						0.00302789																746.369
	2022-10-05 02:29:22	14:00:58.801000	9:51:42	24.796		26.748		29.3323	29.9693				29.9536		1.542				0.0113905						0.00302784																744.685	744.839
	2022-10-05 02:29:52	14:01:28.817000	9:52:12	25.072	23.0282	27.714		29.3324	29.9698				29.9539		4.962			1.53	0.0113903			1.53			0.0030278																745.759	746.784
	2022-10-05 02:30:22	14:01:58.830000	9:52:42	25.0713	22.9677	28.619		29.3326	29.9702		0		29.9543		4.82		0		0.0113901	0	0		0	0	0.00302775	0	0	0	0	0	0	0	0	0	0	0	0	0	0	1.49	744.342
	2022-10-05 02:30:52	14:02:28.844000	9:53:12	25.0707	23.0752	27.834	30	29.3327	29.9707	30		3	29.9546	30	5.103				0.0113902						0.00302778																747.968	746.709
	2022-10-05 02:31:22	14:02:58.857000	9:53:42	25.07	23.1482	27.44		29.3328	29.9711				29.9549		4.716				0.0113903						0.0030278																	748.172
	2022-10-05 02:31:52	14:03:28.871000	9:54:12	25.351	23.269	26.803		29.3329	29.9716				29.9553		5.044				0.0113904						0.00302782																	747.739
	2022-10-05 02:32:22	14:03:58.884000	9:54:42	25.3345		27.372		29.333	29.972				29.9556		4.455	0.785768			0.0113905						0.00302784																747.801	748.935
	2022-10-05 02:32:52	14:04:28.898000	9:55:12	25.318		27.765		29.3299	29.97				29.9549		0				0.0113905						0.00302787																749.735		35.37
	2022-10-05 02:33:22	14:04:58.912000	9:55:42	25.3015		27.109		29.3268	29.968				29.9543						0.0113906						0.00302789																	748.541
	2022-10-05 02:33:52	14:05:28.925000	9:56:12	25.285	23.3831	27.2095		29.3237	29.966				29.9536						0.0113907						0.00302791																748.62	750.505
	2022-10-05 02:34:22	14:05:58.939000	9:56:42	25.567	23.4257	27.31		29.3206	29.964				29.9529					1.53	0.0113908			1.53			0.00302793																752.052
	2022-10-05 02:34:52	14:06:28.954000	9:57:12	25.567		28.087		29.3174	29.962		0		29.9523				0		0.0113909	0	0		0	0	0.00302796	0	0	0	0	0	0	0	0	0	0	0	0	0	0	2.324	750.472
	2022-10-05 02:35:22	14:06:58.969000	9:57:42	25.838		28.019	30	29.3143	29.96	30		3	29.9516	30					0.0113909						0.00302797																751.361
	2022-10-05 02:35:52	14:07:28.982000	9:58:12	25.557		27.951		29.3112	29.958				29.9509						0.011391						0.00302798																754.001	751.34
	2022-10-05 02:36:22	14:07:58.996000	9:58:42	25.823		27.883		29.3081	29.956				29.9503						0.011391						0.00302799																	753.566
	2022-10-05 02:36:52	14:08:29.010000	9:59:12	25.8247	23.5738	27.815		29.305	29.954				29.9496			0.816943			0.011391						0.003028
	2022-10-05 02:37:22	14:08:59.023000	9:59:42	25.8265	23.6573	26.395		29.3038	29.9552				29.9497		0				0.0113911						0.00302801																754.128	752.75	35.835
	2022-10-05 02:37:52	14:09:29.037000	10:00:12	25.8282		27.818		29.3026	29.9564				29.9498						0.0113911						0.00302802																754.365	752.491	36.519
	2022-10-05 02:38:22	14:09:59.050000	10:00:42	25.83		28.127		29.3013	29.9577				29.9499		0				0.0113912						0.00302803																	755.488
	2022-10-05 02:38:52	14:10:29.064000	10:01:12	26.368	23.7218	26.731		29.3001	29.9589				29.95		4.634			1.53	0.0113912			1.53			0.00302805																754.011	753.958
	2022-10-05 02:39:22	14:10:59.079000	10:01:42	26.105	23.7543	27.513		29.2989	29.9601		0		29.9501		4.783		0		0.0113913	0	0		0	0	0.00302806	0	0	0	0	0	0	0	0	0	0	0	0	0	0	1.651	755.16	756.03
	2022-10-05 02:39:52	14:11:29.094000	10:02:12	26.095		27.4323	30	29.2977	29.9613	30		3	29.9503	30	4.798				0.0113914						0.0030281																756.486
	2022-10-05 02:40:22	14:11:59.108000	10:02:42	26.38		27.3517		29.2964	29.9626				29.9504		0.007				0.0113916						0.00302815																755.104	757.141
	2022-10-05 02:40:52	14:12:29.125000	10:03:12	26.373		27.271		29.2952	29.9638				29.9505		0				0.0113918						0.00302819																	757.32	36.057
	2022-10-05 02:41:22	14:12:59.140000	10:03:42	26.366	23.8692	27.958		29.294	29.965				29.9506		4.731	0.839704			0.0113919						0.00302824																755.805		38.66
	2022-10-05 02:41:52	14:13:29.155000	10:04:12	26.65	23.889	26.778		29.2938	29.9668				29.9524		5.014				0.0113921						0.00302828																758.313	758.341	35.796
	2022-10-05 02:42:22	14:13:59.170000	10:04:42	26.6474		26.7955		29.2936	29.9686				29.9541		4.783				0.0113923						0.00302833																	759.052	37.341
	2022-10-05 02:42:52	14:14:29.185000	10:05:12	26.6448		26.813		29.2933	29.9703				29.9559						0.0113924						0.00302837
	2022-10-05 02:43:22	14:14:59.199000	10:05:43	26.6422	24.0201	27.669		29.2931	29.9721				29.9577					1.53	0.0113926			1.53			0.00302842																758.719
	2022-10-05 02:43:52	14:15:29.386000	10:06:13	26.6396	24.049	27.6803		29.2929	29.9739		0		29.9595		4.85		0		0.0113928	0	0		0	0	0.00302846	0	0	0	0	0	0	0	0	0	0	0	0	0	0	0.882	760.702	759.204	37.296
	2022-10-05 02:44:22	14:15:59.276000	10:06:43	26.637	23.9061	27.6917	30	29.2927	29.9757	30		3	29.9612	30	5.007				0.0113925						0.00302838																759.567	760.329	36.199
	2022-10-05 02:44:52	14:16:29.291000	10:07:13	26.898	24.0415	27.703		29.2924	29.9774				29.963						0.0113922						0.0030283																759.761	759.371	35.791
	2022-10-05 02:45:22	14:16:59.305000	10:07:43	26.8983		26.686		29.2922	29.9792				29.9648		4.887				0.0113919						0.00302822																760.838	762.125	37.611
	2022-10-05 02:45:52	14:17:29.320000	10:08:13	26.8987		27.04		29.292	29.981				29.9666		5.059	0.848034			0.0113916						0.00302815																762.659		37.341
	2022-10-05 02:46:22	14:17:59.335000	10:08:43	26.899		27.394		29.2942	29.9789				29.9647		4.925				0.0113913						0.00302807																761.377		36.247
	2022-10-05 02:46:52	14:18:29.337000	10:09:13	27.16	24.209	28.188		29.2964	29.9768				29.9628		4.969				0.011391						0.00302799																		35.747
	2022-10-05 02:47:22	14:18:59.352000	10:09:43	27.1595	24.2339	28.2265		29.2987	29.9747				29.9609		4.85				0.0113907						0.00302791																762.088		37.923
	2022-10-05 02:47:52	14:19:29.366000	10:10:13	27.159		28.265		29.3009	29.9726				29.959		4.664			1.53	0.0113904			1.53			0.00302783																765.026	762.525	37.073
	2022-10-05 02:48:22	14:19:59.381000	10:10:43	27.1585		26.913		29.3031	29.9704		0		29.9571		0.089		0		0.0113901	0	0		0	0	0.00302775	0	0	0	0	0	0	0	0	0	0	0	0	0	0	1.338	762.466	764.444	35.938
	2022-10-05 02:48:52	14:20:29.396000	10:11:13	27.158	24.3182	26.9585	30	29.3053	29.9683	30		3	29.9553	30	0.276				0.0113901						0.00302775																765.096
	2022-10-05 02:49:22	14:20:59.411000	10:11:43	27.1575	24.456	27.004		29.3076	29.9662				29.9534						0.0113901						0.00302775																764.529
	2022-10-05 02:49:52	14:21:29.425000	10:12:13	27.157		26.147		29.3098	29.9641				29.9515		0.283				0.0113901						0.00302775																766.521	765.526	35.254
	2022-10-05 02:50:22	14:21:59.440000	10:12:43	27.425	24.4906	27.601		29.312	29.962				29.9496		4.746	0.860261			0.0113901						0.00302775																767.595	766.519	37.296
	2022-10-05 02:50:52	14:22:29.455000	10:13:13	27.705	24.3201	27.4285		29.3182	29.9623				29.9497		4.88				0.0113901						0.00302775																765.164	763.469	35.454
	2022-10-05 02:51:22	14:22:59.470000	10:13:43	27.693	24.4936	27.256		29.3244	29.9627				29.9498		5.007				0.0113901						0.00302775																766.248	764.947	38.321
	2022-10-05 02:51:52	14:23:29.484000	10:14:13	27.433		27.0835		29.3307	29.963				29.9499		4.887				0.0113901						0.00302775																767.509	767.483
	2022-10-05 02:52:22	14:23:59.499000	10:14:43	27.701		26.911		29.3369	29.9633				29.95		0.253			1.53	0.0113901			1.53			0.00302775																767.352	769.027
	2022-10-05 02:52:52	14:24:29.501000	10:15:13	27.6953		26.54		29.3431	29.9637		0		29.9501				0		0.0113901	0	0		0	0	0.00302775	0	0	0	0	0	0	0	0	0	0	0	0	0	0	0.86	768.632
	2022-10-05 02:53:22	14:24:59.516000	10:15:43	27.6897		26.5823	30	29.3493	29.964	30		3	29.9503	30	0.305				0.0113902						0.00302778																768.981		36.895
	2022-10-05 02:53:52	14:25:29.531000	10:16:13	27.684	24.5923	26.6246		29.3556	29.9643				29.9504		4.969				0.0113903						0.0030278																767.589		35.791
	2022-10-05 02:54:22	14:25:59.545000	10:16:43	27.956	24.6774	26.6669		29.3618	29.9647				29.9505		0	0.879382			0.0113904						0.00302782																769.352	769.38	37.744
	2022-10-05 02:54:52	14:26:29.560000	10:17:13	28.234	24.7075	26.7092		29.368	29.965				29.9506			0.921358			0.0113905						0.00302784																769.629	771
	2022-10-05 02:55:23	14:26:59.653000	10:17:43	27.962	24.8181	26.7528		29.365	29.9663				29.9523						0.0113905						0.00302787																772.075
	2022-10-05 02:55:53	14:27:29.667000	10:18:13	28.228		26.7951		29.3621	29.9675				29.954						0.0113906						0.00302789																769.848	771.431
	2022-10-05 02:56:23	14:27:59.682000	10:18:43	28.229		26.8374		29.3593	29.9687				29.9556			1.05018			0.0113907						0.00302791																772.208	773.009
	2022-10-05 02:56:53	14:28:29.697000	10:19:13	28.23		26.8797		29.3564	29.9699				29.9573			1.08402		1.53	0.0113908			1.53			0.00302793
	2022-10-05 02:57:23	14:28:59.712000	10:19:43	28.496	24.8853	26.922		29.3535	29.9711		0		29.9589		0		0		0.0113909	0	0		0	0	0.00302796	0	0	0	0	0	0	0	0	0	0	0	0	0	0	1.275	773.134
	2022-10-05 02:57:53	14:29:29.726000	10:20:13	28.516	24.9309	26.782	30	29.3506	29.9723	30		3	29.9606	30	4.045				0.0113908						0.00302793																774.243	773.395
	2022-10-05 02:58:23	14:29:59.741000	10:20:43	28.769		26.642		29.3478	29.9736				29.9623		4.947				0.0113907						0.00302791																774.983	775.074
	2022-10-05 02:58:53	14:30:29.756000	10:21:13	28.7723	24.9288	26.185		29.3449	29.9748				29.9639		4.671				0.0113906						0.00302789																776.051		37.473
	2022-10-05 02:59:23	14:30:59.770000	10:21:43	28.7757	25.0102	26.1703		29.342	29.976				29.9656		0				0.0113905						0.00302787																777.486	775.369
	2022-10-05 02:59:53	14:31:29.774000	10:22:13	28.779		26.1557		29.3364	29.976				29.9651						0.0113905						0.00302784																773.82	777.009
	2022-10-05 03:00:23	14:31:59.789000	10:22:43	29.041		26.141		29.3309	29.976				29.9647						0.0113904						0.00302782																776.896	778.302
	2022-10-05 03:00:53	14:32:29.803000	10:23:13	29.308		27.608		29.3253	29.976				29.9642						0.0113903						0.0030278																777.059	778.912
	2022-10-05 03:01:23	14:32:59.818000	10:23:43	29.04		27.216		29.3198	29.976				29.9638			1.03346		1.53	0.0113902			1.53			0.00302778																779.723	776.685
	2022-10-05 03:01:53	14:33:29.833000	10:24:13	29.305		26.824		29.3142	29.976		0		29.9634		0		0		0.0113901	0	0		0	0	0.00302775	0	0	0	0	0	0	0	0	0	0	0	0	0	0	0.901	778.996	778.175
	2022-10-05 03:02:23	14:33:59.847000	10:24:43	29.3057	25.1493	26.648	30	29.3087	29.976	30		3	29.9629	30	4.649				0.01139						0.00302772																777.75	777.171
	2022-10-05 03:02:53	14:34:29.862000	10:25:13	29.3063	25.2851	26.247		29.3031	29.976				29.9625		4.94				0.0113899						0.00302769																778.825	778.455
	2022-10-05 03:03:23	14:34:59.877000	10:25:43	29.307	25.1503	28.879		29.2976	29.976				29.962		4.746				0.0113897						0.00302765																782.55	780.651	36.409
	2022-10-05 03:03:53	14:35:29.891000	10:26:13	29.581		26.925		29.292	29.976				29.9616		0				0.0113896						0.00302762																781.247	779.126	39.249
	2022-10-05 03:04:23	14:35:59.906000	10:26:43	29.582	25.1857	28.978		29.293	29.9753				29.9609						0.0113895						0.00302759																778.431		36.537
	2022-10-05 03:04:53	14:36:29.921000	10:27:13	29.311	25.392	26.291		29.294	29.9747				29.9602						0.0113894						0.00302755																782.735
	2022-10-05 03:05:23	14:36:59.935000	10:27:43	29.563		26.91		29.295	29.974				29.9596						0.0113892						0.00302752																781.355	780.425
	2022-10-05 03:05:53	14:37:29.950000	10:28:13	29.5605		26.324		29.296	29.9733				29.9589			1.08512		1.53	0.0113891			1.53			0.00302748																	782.027
	2022-10-05 03:06:23	14:37:59.965000	10:28:43	29.558	25.4832	26.4105		29.297	29.9727		0		29.9582		0		0		0.011389	0	0		0	0	0.00302745	0	0	0	0	0	0	0	0	0	0	0	0	0	0	1.574	781.977	783.585	36.807
	2022-10-05 03:06:53	14:38:29.979000	10:29:13	29.835	25.5078	26.497	30	29.298	29.972	30		3	29.9576	30	4.85				0.0113892						0.00302752																783.127		38.478
	2022-10-05 03:07:23	14:38:59.994000	10:29:43	29.835	25.4579	28.351		29.299	29.9713				29.9569						0.0113895						0.00302759																783.164		39.564
	2022-10-05 03:07:53	14:39:30.008000	10:30:13	30.035	25.5965	26.804		29.3	29.9707				29.9563		4.932				0.0113897						0.00302765																785.378	784.659	35.799
	2022-10-05 03:08:23	14:40:00.023000	10:30:43	30.04	25.7016	26.8013		29.301	29.97				29.9556		1.52				0.01139						0.00302772																	785.466
	2022-10-05 03:08:53	14:40:30.038000	10:31:13	30.309		26.7986		29.3041	29.9704				29.9561		0	1.21069			0.0113902						0.00302779																785.625		35.576
	2022-10-05 03:09:23	14:41:00.052000	10:31:43	30.041		26.7959		29.3072	29.9709				29.9567		0	1.23533			0.0113905						0.00302785																786.729	786.544	38.888
	2022-10-05 03:09:53	14:41:30.067000	10:32:13	30.05		26.7931		29.3103	29.9713				29.9572		3.643				0.0113908						0.00302792																785.642	787.194	36.325
	2022-10-05 03:10:23	14:42:00.081000	10:32:43	30.589	25.7817	26.7904		29.3134	29.9718				29.9578		4.44			1.53	0.011391			1.53			0.00302799																787.141
	2022-10-05 03:10:53	14:42:30.096000	10:33:13	30.303	25.887	26.7877		29.3166	29.9722		0		29.9584		4.85		0		0.0113913	0	0		0	0	0.00302806	0	0	0	0	0	0	0	0	0	0	0	0	0	0	1.297		788.756
	2022-10-05 03:11:23	14:43:00.111000	10:33:43	30.564		26.785	30	29.3197	29.9727	30		3	29.9589	30	4.791				0.0113912						0.00302803																	789.112
	2022-10-05 03:11:53	14:43:30.112000	10:34:13	30.5707		28.154		29.3228	29.9731				29.9595		0				0.0113911						0.00302801																787.768	787.542	38.04
	2022-10-05 03:12:23	14:44:00.126000	10:34:43	30.5773	26.0002	26.886		29.3259	29.9736				29.96						0.011391						0.00302799																789.702	790.234	38.735
	2022-10-05 03:12:53	14:44:30.235000	10:35:14	30.584	26.0752	26.872		29.329	29.974				29.9606		0				0.0113909						0.00302797																789.021		38.478
	2022-10-05 03:13:23	14:45:00.249000	10:35:44	30.835	25.9818	27.494		29.327	29.973				29.9597		3.666				0.0113908						0.00302794																790.894	790.279	35.456
	2022-10-05 03:13:53	14:45:30.264000	10:36:14	30.8307	26.1386	26.779		29.325	29.972				29.9588		4.783	1.11844			0.0113908						0.00302792																791.594	791.88	36.942
	2022-10-05 03:14:23	14:46:00.278000	10:36:44	30.8263		26.7983		29.323	29.971				29.9579						0.0113907						0.0030279																793.353		36.335
	2022-10-05 03:14:53	14:46:30.293000	10:37:14	30.822		26.8177		29.321	29.97				29.957		4.813			1.53	0.0113906			1.53			0.00302788																791.823		38.524
	2022-10-05 03:15:23	14:47:00.307000	10:37:44	31.118		26.837		29.319	29.969		0		29.9561		0.015		0		0.0113905	0	0		0	0	0.00302785	0	0	0	0	0	0	0	0	0	0	0	0	0	0	1.43	792.464	793.245	38.814
	2022-10-05 03:15:53	14:47:30.322000	10:38:14	30.831	26.1553	27.657	30	29.317	29.968	30		3	29.9553	30					0.0113907						0.00302791																794.584	793.738	37.554
	2022-10-05 03:16:23	14:48:00.337000	10:38:44	31.113	26.3001	27.793		29.315	29.967				29.9544						0.0113909						0.00302797																793.825	794.541	38.268
	2022-10-05 03:16:53	14:48:30.351000	10:39:14	31.108	26.4558	27.172		29.313	29.966				29.9535		0				0.0113911						0.00302802																795.763	795.864	36.409
	2022-10-05 03:17:23	14:49:00.366000	10:39:44	31.103		26.835		29.311	29.965				29.9526		4.522				0.0113913						0.00302808																794.389		35.965
	2022-10-05 03:17:53	14:49:30.380000	10:40:14	31.383	26.3807	28.735		29.3097	29.9651				29.952		4.85	1.10326			0.0113916						0.00302814																796.854		38.073
	2022-10-05 03:18:23	14:50:00.395000	10:40:44	31.3817	26.3199	27.822		29.3083	29.9652				29.9515			1.02522			0.0113918						0.00302819																794.379	794.92
	2022-10-05 03:18:53	14:50:30.409000	10:41:14	31.3805	26.4895	26.665		29.307	29.9653				29.9509		4.791				0.011392						0.00302825																796.215	796.063	38.165
	2022-10-05 03:19:23	14:51:00.424000	10:41:44	31.3792	26.5926	25.823		29.3057	29.9654				29.9504		0			1.53	0.0113922			1.53			0.0030283																795.718	798.262	37.469
	2022-10-05 03:19:53	14:51:30.438000	10:42:14	31.378		27.657		29.3043	29.9656		0		29.9498				0		0.0113924	0	0		0	0	0.00302836	0	0	0	0	0	0	0	0	0	0	0	0	0	0	0.627	798.846	796.072
	2022-10-05 03:20:23	14:52:00.453000	10:42:44	31.652		27.573	30	29.303	29.9657	30		3	29.9493	30					0.011392						0.00302826																798.452	798.341
	2022-10-05 03:20:53	14:52:30.467000	10:43:14	31.6435	26.6078	27.489		29.3017	29.9658				29.9487						0.0113916						0.00302816																799.928
	2022-10-05 03:21:23	14:53:00.482000	10:43:44	31.635	26.6962	26.548		29.3003	29.9659				29.9481		0				0.0113913						0.00302806																794.45	798.757
	2022-10-05 03:21:53	14:53:30.496000	10:44:14	31.916		27.49		29.299	29.966				29.9476		4.798				0.0113909						0.00302796																800.25	800.981
	2022-10-05 03:22:23	14:54:00.511000	10:44:44	31.921		27.1815		29.2969	29.9671				29.9491		4.902				0.0113905						0.00302785																		37.987
	2022-10-05 03:22:53	14:54:30.525000	10:45:14	32.181	26.8285	26.873		29.2948	29.9682				29.9507		4.865	1.06122			0.0113901						0.00302775																801.566		37.207
	2022-10-05 03:23:23	14:55:00.540000	10:45:44	32.1812	26.871	26.688		29.2927	29.9693				29.9522		0.298				0.0113897						0.00302765																804.969	802.379	38.68
	2022-10-05 03:23:53	14:55:30.555000	10:46:14	32.1815		26.108		29.2906	29.9704				29.9538		0			1.53	0.0113894			1.53			0.00302755																802.418	803.39
	2022-10-05 03:24:23	14:56:00.569000	10:46:44	32.1817		27.21		29.2885	29.9715		0		29.9553				0		0.011389	0	0		0	0	0.00302745	0	0	0	0	0	0	0	0	0	0	0	0	0	0	1.452	800.314
	2022-10-05 03:24:54	14:56:30.584000	10:47:14	32.182	26.9829	27.051	30	29.2863	29.9727	30		3	29.9569	30					0.0113885						0.00302731																804.106
	2022-10-05 03:25:24	14:57:00.598000	10:47:44	32.451	27.0361	26.064		29.2842	29.9738				29.9585		0				0.011388						0.00302718																805.204
	2022-10-05 03:25:54	14:57:30.612000	10:48:14	32.447		26.857		29.2821	29.9749				29.96		3.479				0.0113874						0.00302704
	2022-10-05 03:26:24	14:58:00.627000	10:48:44	32.717	27.0307	26.2		29.28	29.976				29.9616		4.895				0.0113869						0.00302691																804.933	803.741
	2022-10-05 03:26:54	14:58:30.641000	10:49:14	32.715	27.1126	26.721		29.2816	29.9746				29.9602						0.0113864						0.00302677																806.279	806.767
	2022-10-05 03:27:24	14:59:00.656000	10:49:44	32.713		26.696		29.2831	29.9731				29.9589		4.813	1.02703			0.0113859						0.00302664
	2022-10-05 03:27:54	14:59:30.670000	10:50:14	32.988		26.671		29.2847	29.9717				29.9576		0				0.0113854						0.00302651																	807.617	38.724
	2022-10-05 03:28:24	15:00:00.685000	10:50:44	32.696		26.497		29.2862	29.9702				29.9563					1.53	0.0113849			1.53			0.00302637																	806.077	40.837
	2022-10-05 03:28:54	15:00:30.699000	10:51:14	32.98	27.2402	26.4647		29.2878	29.9688		0		29.9549				0		0.0113844	0	0		0	0	0.00302624	0	0	0	0	0	0	0	0	0	0	0	0	0	0	2.742	807.048	808.263	38.158
	2022-10-05 03:29:24	15:01:00.714000	10:51:44	33.258	27.3378	26.4323	30	29.2893	29.9673	30		3	29.9536	30					0.0113852						0.00302644																810.536	810.028	40.335
	2022-10-05 03:29:54	15:01:30.728000	10:52:14	33.2555		26.4		29.2909	29.9659				29.9523		0				0.0113859						0.00302664																809.695	807.479
	2022-10-05 03:30:24	15:02:00.743000	10:52:44	33.253	27.3089	26.3677		29.2924	29.9644				29.9509		4.269				0.0113867						0.00302684																811.089	810.925	39.535
	2022-10-05 03:30:54	15:02:30.757000	10:53:14	32.968	27.4335	26.3353		29.294	29.963				29.9496		4.604				0.0113875						0.00302705																811.131	809.916	38.372
	2022-10-05 03:31:24	15:03:00.772000	10:53:44	33.251		26.303		29.295	29.9644				29.9509		5.081				0.0113882						0.00302725																812.503	811.604
	2022-10-05 03:31:54	15:03:30.786000	10:54:14	33.51		26.2707		29.296	29.9659				29.9523		4.753	1.069			0.011389						0.00302745																	812.798	37.941
	2022-10-05 03:32:24	15:04:00.801000	10:54:44	33.5105		26.2383		29.297	29.9673				29.9536		0				0.0113897						0.00302765																812.182	812.512	40.678
	2022-10-05 03:32:54	15:04:30.815000	10:55:14	33.511	27.5632	26.206		29.298	29.9688				29.9549					1.53	0.0113905			1.53			0.00302785																814.509	813.643
	2022-10-05 03:33:24	15:05:00.830000	10:55:44	33.776	27.623	26.1846		29.299	29.9702		0		29.9563				0		0.0113913	0	0		0	0	0.00302806	0	0	0	0	0	0	0	0	0	0	0	0	0	0	1.639	815.377	814.456	39.751
	2022-10-05 03:33:54	15:05:30.844000	10:56:14	33.7745	27.4647	26.1631	30	29.3	29.9717	30		3	29.9576	30					0.0113913						0.00302807																813.523	812.682	37.853
	2022-10-05 03:34:24	15:06:00.858000	10:56:44	33.773	27.5507	26.1417		29.301	29.9731				29.9589		0				0.0113913						0.00302808																813.31	813.577	36.516
	2022-10-05 03:34:54	15:06:30.873000	10:57:14	34.048	27.6933	26.1202		29.302	29.9746				29.9602		4.977				0.0113914						0.00302809																815.579	816.005	38.942
	2022-10-05 03:35:24	15:07:00.887000	10:57:44	33.763		26.0988		29.303	29.976				29.9616		4.701				0.0113914						0.0030281																816.335	815.24	39.787
	2022-10-05 03:35:54	15:07:30.889000	10:58:14	34.04		26.0773		29.299	29.9757				29.9609		4.999				0.0113915						0.00302811																815.32	816.246	37.508
	2022-10-05 03:36:24	15:08:00.903000	10:58:44	34.311		26.0559		29.295	29.9753				29.9602		0	1.02048			0.0113915						0.00302812																816.575	816.342	38.733
	2022-10-05 03:36:54	15:08:30.917000	10:59:14	34.053	27.7636	26.0344		29.291	29.975				29.9596						0.0113916						0.00302814																818.888	817.401	37.294
	2022-10-05 03:37:24	15:09:00.932000	10:59:44	34.239	27.9589	26.013		29.287	29.9747				29.9589					1.53	0.0113916			1.53			0.00302815																820.155	818.818	39.438
	2022-10-05 03:37:54	15:09:30.946000	11:00:14	34.237		26.018		29.283	29.9743		0		29.9582				0		0.0113916	0	0		0	0	0.00302816	0	0	0	0	0	0	0	0	0	0	0	0	0	0	1.513	820.851		36.869
	2022-10-05 03:38:24	15:10:01.226000	11:00:45	34.235		26.023	30	29.279	29.974	30		3	29.9576	30					0.0113912						0.00302805																819.121		37.121
	2022-10-05 03:38:54	15:10:31.241000	11:01:15	34.233		26.028		29.275	29.9737				29.9569		0				0.0113908						0.00302793																818.485	819.145	39.201
	2022-10-05 03:39:24	15:11:01.255000	11:01:45	34.231	27.9904	26.033		29.271	29.9733				29.9563		4.835				0.0113904						0.00302782																821.748	821.911
	2022-10-05 03:39:54	15:11:31.270000	11:02:15	34.507	28.1668	26.038		29.267	29.973				29.9556						0.01139						0.00302771																821.169
	2022-10-05 03:40:24	15:12:01.284000	11:02:45	34.768	28.2095	26.043		29.266	29.9737				29.9566						0.0113895						0.0030276																822.714	821.667
	2022-10-05 03:40:54	15:12:31.298000	11:03:15	34.772	28.0739	26.634		29.265	29.9743				29.9576		4.805	1.06579			0.0113891						0.00302748																	823.522
	2022-10-05 03:41:24	15:13:01.313000	11:03:45	34.776	28.1821	27.052		29.264	29.975				29.9586		4.865				0.0113887						0.00302737																	822.018
	2022-10-05 03:41:54	15:13:31.327000	11:04:15	35.033	28.3	26.507		29.263	29.9757				29.9596		0.313			1.53	0.0113883			1.53			0.00302726																	823.558
	2022-10-05 03:42:24	15:14:01.342000	11:04:45	35.037		26.4296		29.262	29.9763		0		29.9606		0		0		0.0113878	0	0		0	0	0.00302715	0	0	0	0	0	0	0	0	0	0	0	0	0	0	1.442	822.306	824.893
	2022-10-05 03:42:54	15:14:31.356000	11:05:15	35.306	28.3633	26.3522	30	29.261	29.977	30		3	29.9616	30					0.0113879						0.00302717																826.351	824.471
	2022-10-05 03:43:24	15:15:01.370000	11:05:45	35.3047	28.3801	26.2748		29.26	29.9777				29.9626						0.011388						0.00302719																	825.846	38.892
	2022-10-05 03:43:54	15:15:31.385000	11:06:15	35.3033		26.1974		29.259	29.9783				29.9636						0.0113881						0.00302721																		38.562
	2022-10-05 03:44:24	15:16:01.399000	11:06:45	35.302		26.12		29.258	29.979				29.9646		0				0.0113882						0.00302724																	826.925
	2022-10-05 03:44:54	15:16:31.413000	11:07:15	35.574	28.4341	27.401		29.2569	29.9779				29.9635		4.887				0.0113883						0.00302726																	827.587
	2022-10-05 03:45:24	15:17:01.428000	11:07:45	35.302	28.5538	26.598		29.2558	29.9768				29.9624		5.074	1.0205			0.0113883						0.00302728																827.28	828.031
	2022-10-05 03:45:54	15:17:31.442000	11:08:15	35.567		25.55		29.2547	29.9757				29.9612						0.0113884						0.0030273																828.814	830.315
	2022-10-05 03:46:24	15:18:01.457000	11:08:45	35.857		25.477		29.2536	29.9746				29.9601		4.999			1.53	0.0113885			1.53			0.00302733																829.467
	2022-10-05 03:46:54	15:18:31.471000	11:09:15	35.58		26.779		29.2524	29.9734		0		29.959		0		0		0.0113886	0	0		0	0	0.00302735	0	0	0	0	0	0	0	0	0	0	0	0	0	0	0.775	831.582
	2022-10-05 03:47:24	15:19:01.485000	11:09:45	35.564	28.6986	26.8362	30	29.2513	29.9723	30		3	29.9579	30					0.0113886						0.00302736																	829.242
	2022-10-05 03:47:54	15:19:31.486000	11:10:15	36.114	28.7226	26.8934		29.2502	29.9712				29.9568						0.0113887						0.00302737																	832.103
	2022-10-05 03:48:24	15:20:01.500000	11:10:45	36.104		26.9506		29.2491	29.9701				29.9557		0				0.0113887						0.00302738																832.186		38.924
	2022-10-05 03:48:54	15:20:31.515000	11:11:15	36.367	28.7755	27.0078		29.248	29.969				29.9546		3.472				0.0113888						0.00302739																829.63	833.256
	2022-10-05 03:49:24	15:21:01.529000	11:11:45	36.3693	28.9567	27.065		29.2513	29.9693				29.9549		5.036				0.0113888						0.00302741																833.721	834.2
	2022-10-05 03:49:54	15:21:31.543000	11:12:15	36.3717	28.8392	27.495		29.2546	29.9697				29.9552		4.798	1.11154			0.0113889						0.00302742																832.939
	2022-10-05 03:50:24	15:22:01.558000	11:12:45	36.374	28.8821	26.441		29.258	29.97				29.9556		5.148				0.0113889						0.00302743																834.062
	2022-10-05 03:50:54	15:22:31.572000	11:13:15	36.92	28.9951	26.471		29.2613	29.9703				29.9559		0			1.53	0.0113889			1.53			0.00302744																837.137	833.908
	2022-10-05 03:51:25	15:23:01.586000	11:13:45	36.625	29.1511	27.273		29.2647	29.9707		0		29.9563				0		0.011389	0	0		0	0	0.00302745	0	0	0	0	0	0	0	0	0	0	0	0	0	0	1.46	840.25	836.5
	2022-10-05 03:51:55	15:23:31.601000	11:14:15	36.914	29.0691	25.941	30	29.268	29.971	30		3	29.9566	30					0.0113888						0.00302741																836.096	837.544
	2022-10-05 03:52:25	15:24:01.615000	11:14:45	36.9073	29.224	26.4		29.2714	29.9713				29.9569		0				0.0113886						0.00302736																839.718	836.1
	2022-10-05 03:52:55	15:24:31.620000	11:15:15	36.9007		27.41		29.2747	29.9717				29.9573		4.835				0.0113885						0.00302732																838.465	838.832	38.794
	2022-10-05 03:53:25	15:25:01.634000	11:15:45	36.894		27.3285		29.278	29.972				29.9576		4.902				0.0113883						0.00302727																837.569	836.844	37.08
	2022-10-05 03:53:55	15:25:31.649000	11:16:15	37.174		27.247		29.2787	29.9717				29.9572		0.276				0.0113881						0.00302723																834.275	837.627	39.255
	2022-10-05 03:54:25	15:26:01.663000	11:16:45	37.175	29.3223	26.628		29.2793	29.9713				29.9569		0	1.08366			0.011388						0.00302718																837.129	840.206	37.964
	2022-10-05 03:54:55	15:26:31.677000	11:17:15	37.176	29.343	26.7035		29.28	29.971				29.9566						0.0113878						0.00302714																840.721		38.291
	2022-10-05 03:55:25	15:27:01.692000	11:17:45	37.449	29.4489	26.779		29.2807	29.9707				29.9563		0			1.53	0.0113876			1.53			0.00302709																842.66	841.504	40.2
	2022-10-05 03:55:55	15:27:31.706000	11:18:15	37.172	29.4094	26.8545		29.2813	29.9703		0		29.9559		5.044		0		0.0113875	0	0		0	0	0.00302705	0	0	0	0	0	0	0	0	0	0	0	0	0	0	1.118	841.562	842.328	39.255
	2022-10-05 03:56:25	15:28:01.720000	11:18:45	37.707	29.5445	26.93	30	29.282	29.97	30		3	29.9556	30	4.574				0.0113875						0.00302705																842.573		40.709
	2022-10-05 03:56:55	15:28:31.735000	11:19:15	37.7035	29.5099	25.873		29.2827	29.9697				29.9553		4.82				0.0113875						0.00302705																		38.794
	2022-10-05 03:57:25	15:29:01.749000	11:19:45	37.7	29.6314	26.1485		29.2833	29.9693				29.9549		1.572				0.0113875						0.00302705																841.99	843.263	41.837
	2022-10-05 03:57:55	15:29:31.763000	11:20:15	37.968		26.424		29.284	29.969				29.9546		0				0.0113875						0.00302705																845.292	844.078	40.165
	2022-10-05 03:58:25	15:30:01.778000	11:20:45	37.698		26.711		29.2789	29.9686				29.9541						0.0113875						0.00302705																844.007	845.319	41.102
	2022-10-05 03:58:55	15:30:31.792000	11:21:15	37.975		26.7427		29.2738	29.9681				29.9537		0	1.20843			0.0113875						0.00302705																843.186		39.012
	2022-10-05 03:59:25	15:31:01.806000	11:21:45	37.951		26.7743		29.2687	29.9677				29.9533		4.984	1.26121			0.0113875						0.00302705																846.323		38.497
	2022-10-05 03:59:55	15:31:31.820000	11:22:15	38.225	29.7695	26.806		29.2636	29.9672				29.9528					1.53	0.0113875			1.53			0.00302705																	846.482	40.764
	2022-10-05 04:00:25	15:32:01.835000	11:22:45	38.2315	29.8306	26.8377		29.2584	29.9668		0		29.9524		4.969		0		0.0113875	0	0		0	0	0.00302705	0	0	0	0	0	0	0	0	0	0	0	0	0	0	1.613		847.169	38.536
	2022-10-05 04:00:55	15:32:31.837000	11:23:15	38.238		26.8693	30	29.2533	29.9663	30		3	29.9519	30	0.052				0.0113877						0.0030271																846.224	847.832	40.808
	2022-10-05 04:01:25	15:33:01.851000	11:23:45	38.507		26.901		29.2482	29.9659				29.9515						0.0113879						0.00302716																848.615	848.892	38.87
	2022-10-05 04:01:55	15:33:31.866000	11:24:15	38.485	29.9619	26.9327		29.2431	29.9654				29.951		0				0.0113881						0.00302721																847.438		40.742
	2022-10-05 04:02:25	15:34:01.880000	11:24:45	38.764	30.0183	26.9643		29.238	29.965				29.9506		4.746				0.0113883						0.00302727																849.388	850.03
	2022-10-05 04:02:55	15:34:31.894000	11:25:15	38.504		26.996		29.2396	29.9658				29.9514		4.962				0.0113885						0.00302733																850.793	850.461	39.99
	2022-10-05 04:03:25	15:35:01.908000	11:25:45	39.03		26.53		29.2411	29.9666				29.9521		4.858				0.0113887						0.00302738																		38.665
	2022-10-05 04:03:55	15:35:31.923000	11:26:15	38.762	30.1314	26.064		29.2427	29.9673				29.9529		0.946	1.27117			0.0113889						0.00302744																851.333	851.811
	2022-10-05 04:04:25	15:36:01.937000	11:26:45	38.764	30.2407	25.581		29.2442	29.9681				29.9537		0			1.53	0.0113891			1.53			0.0030275																852.547	852.758
	2022-10-05 04:04:55	15:36:31.951000	11:27:15	38.925	30.1412	27.398		29.2458	29.9689		0		29.9545		0		0		0.0113894	0	0		0	0	0.00302755	0	0	0	0	0	0	0	0	0	0	0	0	0	0	1.186	851.244	850.782	38.334
	2022-10-05 04:05:25	15:37:01.966000	11:27:45	38.94	30.2734	27.24	30	29.2473	29.9697	30		3	29.9553	30	4.716				0.0113894						0.00302757																853.437	851.406	40.433
	2022-10-05 04:05:55	15:37:31.980000	11:28:15	39.203		26.349		29.2489	29.9704				29.956		4.91				0.0113895						0.0030276																	854.207	38.913
	2022-10-05 04:06:25	15:38:01.994000	11:28:45	39.221		26.179		29.2504	29.9712				29.9568		0.075				0.0113896						0.00302762																853.197		40.764
	2022-10-05 04:06:55	15:38:32.008000	11:29:15	38.95	30.3833	26.009		29.252	29.972				29.9576						0.0113897						0.00302764																854.965
	2022-10-05 04:07:25	15:39:02.023000	11:29:45	39.201	30.4083	25.839		29.2509	29.9711				29.9567		0	1.29017			0.0113898						0.00302766																854.149	856.028
	2022-10-05 04:07:55	15:39:32.037000	11:30:15	39.478	30.3739	25.669		29.2498	29.9702				29.9558		4.768	1.2125			0.0113899						0.00302769																855.687	856.529
	2022-10-05 04:08:25	15:40:02.051000	11:30:45	39.471	30.5648	25.528		29.2487	29.9693				29.9549		4.723				0.01139						0.00302771																857.279	856.259
	2022-10-05 04:08:55	15:40:32.065000	11:31:15	39.751		25.5122		29.2476	29.9684				29.954		0.328			1.53	0.01139			1.53			0.00302773																857.373	859.326
	2022-10-05 04:09:25	15:41:02.080000	11:31:45	39.744	30.6582	25.4964		29.2464	29.9676		0		29.9531		0		0		0.0113901	0	0		0	0	0.00302775	0	0	0	0	0	0	0	0	0	0	0	0	0	0	0.951	858.717
	2022-10-05 04:09:55	15:41:32.094000	11:32:15	39.737	30.7148	25.4806	30	29.2453	29.9667	30		3	29.9523	30	0				0.0113901						0.00302775																859.511
	2022-10-05 04:10:25	15:42:02.108000	11:32:45	39.73		25.4648		29.2442	29.9658				29.9514		5.126				0.0113901						0.00302775																860.855	859.709
	2022-10-05 04:10:55	15:42:32.122000	11:33:15	40	30.8204	25.449		29.2431	29.9649				29.9505		5.096				0.0113901						0.00302775																861.272	862.159	39.416
	2022-10-05 04:11:25	15:43:02.137000	11:33:45	40.273	30.8476	26.081		29.242	29.964				29.9496		1.699				0.0113901						0.00302775																863.567	862.015
	2022-10-05 04:11:55	15:43:32.151000	11:34:15	40.526	30.7539	26.966		29.2426	29.9641				29.9505		0				0.0113901						0.00302775																860.537	858.817
	2022-10-05 04:12:25	15:44:02.165000	11:34:45	40.815	30.9226	25.627		29.2431	29.9642				29.9514		0	1.21168			0.0113901						0.00302775																862.542	860.901
	2022-10-05 04:12:55	15:44:32.166000	11:35:15	40.806		24.78		29.2437	29.9643				29.9523		4.612				0.0113901						0.00302775																865.147	864.779
	2022-10-05 04:13:25	15:45:02.180000	11:35:45	40.548	31.0022	24.9417		29.2442	29.9644				29.9531		5.096			1.53	0.0113901			1.53			0.00302775
	2022-10-05 04:13:55	15:45:32.194000	11:36:16	40.81	31.1316	25.1035		29.2448	29.9646		0		29.954		4.753		0		0.0113901	0	0		0	0	0.00302775	0	0	0	0	0	0	0	0	0	0	0	0	0	0	1.31		864.604
	2022-10-05 04:14:25	15:46:02.209000	11:36:46	40.83		25.2653	30	29.2453	29.9647	30		3	29.9549	30	0				0.0113898						0.00302766																	866.41
	2022-10-05 04:14:55	15:46:32.223000	11:37:16	41.102		25.427		29.2459	29.9648				29.9558						0.0113894						0.00302757																864.85	867.793
	2022-10-05 04:15:25	15:47:02.237000	11:37:46	41.0855		25.542		29.2464	29.9649				29.9567		0				0.0113891						0.00302748																868.447		39.123
	2022-10-05 04:15:55	15:47:32.251000	11:38:16	41.069		25.611		29.247	29.965				29.9576		4.738				0.0113888						0.00302739																868.941		38.711
	2022-10-05 04:16:25	15:48:02.266000	11:38:46	41.347	31.2573	26.239		29.2436	29.9647				29.9565		4.88				0.0113884						0.0030273																867.168	869.451	39.209
	2022-10-05 04:16:55	15:48:32.280000	11:39:16	41.337	31.2827	25.479		29.2401	29.9643				29.9554		1.535	1.28775			0.0113881						0.00302721																870.081	870.487	41.943
	2022-10-05 04:17:25	15:49:02.294000	11:39:46	41.617	31.4149	25.435		29.2367	29.964				29.9543		0				0.0113878						0.00302712																		40.171
	2022-10-05 04:17:55	15:49:32.308000	11:40:16	41.892		25.391		29.2332	29.9637				29.9531		0			1.53	0.0113874			1.53			0.00302704																871.305		41.423
	2022-10-05 04:18:25	15:50:02.322000	11:40:46	41.889	31.3532	25.347		29.2298	29.9633		0		29.952		4.142		0		0.0113871	0	0		0	0	0.00302695	0	0	0	0	0	0	0	0	0	0	0	0	0	0	1.071	871.983	871.528
	2022-10-05 04:18:55	15:50:32.337000	11:41:16	41.886	31.4787	25.303	30	29.2263	29.963	30		3	29.9509	30	5.044				0.0113872						0.00302699																872.37	873.091
	2022-10-05 04:19:25	15:51:02.351000	11:41:46	41.883	31.6098	25.259		29.2229	29.9627				29.9498		4.872				0.0113874						0.00302704																874.075	874.142	41.765
	2022-10-05 04:19:55	15:51:32.365000	11:42:16	41.88		26.28		29.2194	29.9623				29.9487		0				0.0113876						0.00302708																873.222		39.16
	2022-10-05 04:20:25	15:52:02.379000	11:42:46	42.15		26.233		29.216	29.962				29.9476		0				0.0113878						0.00302712																874.535
	2022-10-05 04:20:55	15:52:32.393000	11:43:16	42.1375		26.186		29.2237	29.963				29.9486		3.308				0.0113879						0.00302717																873.736	874.943
	2022-10-05 04:21:25	15:53:02.408000	11:43:46	42.125	31.6224	26.139		29.2313	29.964				29.9496		4.858	1.2522			0.0113881						0.00302721																875.26	875.48
	2022-10-05 04:21:55	15:53:32.422000	11:44:16	42.398	31.7391	26.092		29.239	29.965				29.9506		4.895				0.0113883						0.00302726																874.249	874.802	39.73
	2022-10-05 04:22:25	15:54:02.436000	11:44:46	42.669		26.045		29.2467	29.966				29.9516		0			1.53	0.0113884			1.53			0.0030273																877.223	876.32	41.602
	2022-10-05 04:22:55	15:54:32.450000	11:45:16	42.659	31.8625	25.387		29.2543	29.967		0		29.9526				0		0.0113886	0	0		0	0	0.00302735	0	0	0	0	0	0	0	0	0	0	0	0	0	0	1.203	878.324	877.544	39.027
	2022-10-05 04:23:25	15:55:02.464000	11:45:46	42.649	31.9425	25.73	30	29.262	29.968	30		3	29.9536	30	0				0.0113885						0.00302732																879.871	877.581	41.116
	2022-10-05 04:23:55	15:55:32.479000	11:46:16	42.401		26.264		29.2697	29.969				29.9546		4.872				0.0113883						0.00302728																877.886	879.786
	2022-10-05 04:24:25	15:56:02.493000	11:46:46	42.645		25.676		29.2773	29.97				29.9556						0.0113882						0.00302725																880.555	879.391	41.322
	2022-10-05 04:24:55	15:56:32.507000	11:47:16	42.913	31.9826	26.76		29.285	29.971				29.9566		4.947				0.0113881						0.00302721																880.691	881.31	39.075
	2022-10-05 04:25:25	15:57:02.521000	11:47:46	42.911	32.0899	25.654		29.2856	29.9717				29.9569		0				0.011388						0.00302718																882.125		40.084
	2022-10-05 04:25:55	15:57:32.524000	11:48:16	42.909		25.763		29.2861	29.9723				29.9572		0	1.25786			0.0113878						0.00302715																880.985	881.98	41.545
	2022-10-05 04:26:25	15:58:02.538000	11:48:46	42.907		25.872		29.2867	29.973				29.9576		3.293				0.0113877						0.00302711																881.995	883.272
	2022-10-05 04:26:55	15:58:32.552000	11:49:16	43.184		26.834		29.2872	29.9737				29.9579		5.103			1.53	0.0113876			1.53			0.00302708																883.073
	2022-10-05 04:27:25	15:59:02.566000	11:49:46	43.44	32.2197	25.693		29.2878	29.9743		0		29.9582		4.515		0		0.0113875	0	0		0	0	0.00302705	0	0	0	0	0	0	0	0	0	0	0	0	0	0	1.621	884.836	884.293
	2022-10-05 04:27:55	15:59:32.566000	11:50:16	43.462	32.3521	26.202	30	29.2883	29.975	30		3	29.9586	30	0.015				0.0113878						0.00302715																883.261	884.984
	2022-10-05 04:28:26	16:00:02.643000	11:50:46	43.18	32.3018	26.755		29.2889	29.9757				29.9589						0.0113882						0.00302725																885.003		41.357
	2022-10-05 04:28:56	16:00:32.657000	11:51:16	43.44	32.4681	25.852		29.2894	29.9763				29.9593		0				0.0113886						0.00302735																885.316	885.473	38.906
	2022-10-05 04:29:26	16:01:02.671000	11:51:46	43.737		26.9		29.29	29.977				29.9596		4.627				0.011389						0.00302745																886.43	886.25	40.706
	2022-10-05 04:29:56	16:01:32.686000	11:52:16	43.985		25.611		29.2846	29.9752				29.9581		4.835				0.0113894						0.00302755																886.964	887.904
	2022-10-05 04:30:26	16:02:02.700000	11:52:46	43.98	32.5818	25.756		29.2791	29.9734				29.9567		5.059	1.30269			0.0113897						0.00302765																888.815	889.163
	2022-10-05 04:30:56	16:02:32.714000	11:53:16	43.874	32.67	27.21		29.2737	29.9717				29.9553		0				0.0113901						0.00302775																889.913	890.226
	2022-10-05 04:31:26	16:03:02.716000	11:53:46	44.151		26.366		29.2682	29.9699				29.9538					1.53	0.0113905			1.53			0.00302785																888.93	888.422
	2022-10-05 04:31:56	16:03:32.730000	11:54:16	44.421		25.57		29.2628	29.9681		0		29.9524		0		0		0.0113909	0	0		0	0	0.00302796	0	0	0	0	0	0	0	0	0	0	0	0	0	0	1.387	890.196	889.932
	2022-10-05 04:32:26	16:04:02.744000	11:54:46	44.14		27.499	30	29.2573	29.9663	30		3	29.9509	30	5.089				0.0113906						0.00302789																889.679	891.051
	2022-10-05 04:32:56	16:04:32.758000	11:55:16	44.426		26.106		29.2519	29.9646				29.9495		4.731				0.0113904						0.00302782																891.428	891.139
	2022-10-05 04:33:26	16:05:02.772000	11:55:46	44.699	32.8169	26.176		29.2464	29.9628				29.948		4.992				0.0113901						0.00302775																893.105	892.899
	2022-10-05 04:33:56	16:05:32.787000	11:56:16	44.698	33.0034	24.82		29.241	29.961				29.9466		0				0.0113899						0.00302769																892.294	894.569	40.2
	2022-10-05 04:34:26	16:06:02.801000	11:56:46	44.697		25.34		29.2393	29.9606				29.9467		0				0.0113896						0.00302762																894.58	895.745	40.096
	2022-10-05 04:34:56	16:06:32.815000	11:57:16	44.959	33.0154	25.367		29.2377	29.9601				29.9468		4.753	1.29291			0.0113894						0.00302755																895.963		42.591
	2022-10-05 04:35:26	16:07:02.829000	11:57:46	44.96	33.1147	25.394		29.236	29.9597				29.9469		5.051				0.0113891						0.00302748																897.556		39.819
	2022-10-05 04:35:56	16:07:32.843000	11:58:16	45.235		25.178		29.2343	29.9592				29.947		4.731			1.53	0.0113889			1.53			0.00302742																897.336		41.811
	2022-10-05 04:36:26	16:08:02.857000	11:58:46	45.2245		26.993		29.2327	29.9588		0		29.9471		0		0		0.0113886	0	0		0	0	0.00302735	0	0	0	0	0	0	0	0	0	0	0	0	0	0	0.775	895.93	897.004	40.266
	2022-10-05 04:36:56	16:08:32.858000	11:59:16	45.214	33.2614	25.444	30	29.231	29.9583	30		3	29.9473	30	0				0.0113885						0.00302733																898.559	898.943	39.894
	2022-10-05 04:37:26	16:09:02.872000	11:59:46	45.496	33.3122	25.387		29.2293	29.9579				29.9474		4.664				0.0113884						0.0030273																899.936	899.983	41.883
	2022-10-05 04:37:56	16:09:32.886000	12:00:16	45.764		25.33		29.2277	29.9574				29.9475		4.902				0.0113883						0.00302728																	900.426	42.751
	2022-10-05 04:38:26	16:10:02.900000	12:00:46	45.7625		25.273		29.226	29.957				29.9476		0				0.0113883						0.00302726																901.165	901.743	40.609
	2022-10-05 04:38:56	16:10:32.914000	12:01:16	45.761	33.485	26.769		29.2224	29.9581				29.9484		0				0.0113882						0.00302724																901.722	899.428	42.388
	2022-10-05 04:39:26	16:11:02.929000	12:01:46	46.005	33.5561	25.054		29.2189	29.9592				29.9491		5.029	1.36541			0.0113881						0.00302721																	902.604	41.869
	2022-10-05 04:39:56	16:11:32.943000	12:02:16	46.0105		25.255		29.2153	29.9603				29.9499		4.984				0.011388						0.00302719																902.809	903.665	42.937
	2022-10-05 04:40:26	16:12:02.957000	12:02:46	46.016		26.232		29.2118	29.9614				29.9507		0			1.53	0.0113879			1.53			0.00302717																904.777		41.711
	2022-10-05 04:40:56	16:12:32.971000	12:03:16	46.263	33.6803	25.079		29.2082	29.9626		0		29.9515				0		0.0113878	0	0		0	0	0.00302715	0	0	0	0	0	0	0	0	0	0	0	0	0	0	1.247	904.713		42.547
	2022-10-05 04:41:26	16:13:02.985000	12:03:46	46.559	33.7572	25.821	30	29.2047	29.9637	30		3	29.9523	30	0.007				0.0113881						0.0030272																905.757	904.973	39.704
	2022-10-05 04:41:56	16:13:32.999000	12:04:16	46.538		25.097		29.2011	29.9648				29.953		4.999				0.0113883						0.00302726																906.665	906.473	42.071
	2022-10-05 04:42:26	16:14:02.999000	12:04:46	46.813	33.8711	25.0785		29.1976	29.9659				29.9538		4.783				0.0113885						0.00302732																908.009	907.712	40.162
	2022-10-05 04:42:56	16:14:33.014000	12:05:16	46.55	33.9264	25.06		29.194	29.967				29.9546		0				0.0113887						0.00302737																907.373		42.673
	2022-10-05 04:43:26	16:15:03.028000	12:05:46	46.808		26.63		29.1962	29.9662				29.9533		0				0.0113889						0.00302743																909.011	909.424	42.673
	2022-10-05 04:43:56	16:15:33.042000	12:06:16	46.7955		25.391		29.1984	29.9654				29.9519		4.813	1.3664			0.0113891						0.00302748																908.856	909.957	40.129
	2022-10-05 04:44:26	16:16:03.056000	12:06:46	46.783	34.0504	25.6775		29.2007	29.9647				29.9506		4.932				0.0113893						0.00302754																910.836	910.523
	2022-10-05 04:44:56	16:16:33.070000	12:07:16	47.352	34.1135	25.964		29.2029	29.9639				29.9493		0.03			1.53	0.0113895			1.53			0.0030276																	911.543
	2022-10-05 04:45:26	16:17:03.084000	12:07:46	47.3443		26.535		29.2051	29.9631		0		29.9479		0		0		0.0113897	0	0		0	0	0.00302765	0	0	0	0	0	0	0	0	0	0	0	0	0	0	1.61	910.922		41.625
	2022-10-05 04:45:56	16:17:33.098000	12:08:16	47.3367		26.019	30	29.2073	29.9623	30		3	29.9466	30	4.418				0.0113896						0.00302761																912.735		42.981
	2022-10-05 04:46:26	16:18:03.112000	12:08:46	47.329		25.23		29.2096	29.9616				29.9453		5.021				0.0113894						0.00302756																913.282	913.211	41.969
	2022-10-05 04:46:56	16:18:33.126000	12:09:16	47.585	34.2105	26.321		29.2118	29.9608				29.9439		1.006				0.0113892						0.00302752																912.011	910.846
	2022-10-05 04:47:26	16:19:03.140000	12:09:46	47.843	34.3531	25.298		29.214	29.96				29.9426		0				0.0113891						0.00302747																912.576	914.499
	2022-10-05 04:47:56	16:19:33.375000	12:10:17	47.847	34.488	24.48		29.2139	29.9606				29.9435		0.007				0.0113889						0.00302743																916.567	915.655
	2022-10-05 04:48:26	16:20:03.264000	12:10:47	48.102		24.711		29.2138	29.9611				29.9444		5.103	1.43201			0.0113887						0.00302738																914.378	916.662
	2022-10-05 04:48:56	16:20:33.270000	12:11:17	48.385		25.223		29.2137	29.9617				29.9453		4.917				0.0113886						0.00302734																917.902	918.378
	2022-10-05 04:49:26	16:21:03.284000	12:11:47	48.107	34.4731	25.863		29.2136	29.9622				29.9461		0			1.53	0.0113884			1.53			0.00302729																917.644	916.834
	2022-10-05 04:49:56	16:21:33.298000	12:12:17	48.094	34.6476	25.044		29.2134	29.9628		0		29.947				0		0.0113882	0	0		0	0	0.00302725	0	0	0	0	0	0	0	0	0	0	0	0	0	0	1.545	920.268	918.738
	2022-10-05 04:50:26	16:22:03.312000	12:12:47	48.37		24.9899	30	29.2133	29.9633	30		3	29.9479	30	0				0.0113881						0.00302721																920.057	920.001	42.183
	2022-10-05 04:50:56	16:22:33.326000	12:13:17	48.38	34.6448	24.9357		29.2132	29.9639				29.9488		4.94				0.011388						0.00302718																921.255	919.781	40.797
	2022-10-05 04:51:26	16:23:03.340000	12:13:47	48.39	34.8345	24.8816		29.2131	29.9644				29.9497		4.947				0.0113878						0.00302715																921.922	922.053
	2022-10-05 04:51:56	16:23:33.355000	12:14:17	48.639		24.8275		29.213	29.965				29.9506		0.283				0.0113877						0.00302711																924.207	921.217
	2022-10-05 04:52:26	16:24:03.369000	12:14:47	48.634	34.9592	24.7734		29.2137	29.9671				29.9527		0				0.0113876						0.00302708																922.471	923.752
	2022-10-05 04:52:56	16:24:33.383000	12:15:17	49.192	35.0133	24.7193		29.2143	29.9692				29.9548		0	1.40562			0.0113875						0.00302705																924.8	924.949
	2022-10-05 04:53:26	16:25:03.397000	12:15:47	49.177	34.9008	24.6651		29.215	29.9713				29.9569		5.111				0.0113873						0.00302701																923.535	924.72	41.225
	2022-10-05 04:53:56	16:25:33.411000	12:16:17	49.162	35.1367	24.611		29.2157	29.9734				29.959		4.746			1.53	0.0113872			1.53			0.00302698																925.566	926.125	43.292
	2022-10-05 04:54:26	16:26:03.425000	12:16:47	49.43		25.758		29.2163	29.9756		0		29.9611		4.91		0		0.0113871	0	0		0	0	0.00302695	0	0	0	0	0	0	0	0	0	0	0	0	0	0	1.589	926.103	925.495	43.386
	2022-10-05 04:54:56	16:26:33.439000	12:17:17	49.326	35.1861	25.151	30	29.217	29.9777	30		3	29.9632	30	0				0.0113874						0.00302702																927.229	927.515	41.784
	2022-10-05 04:55:26	16:27:03.453000	12:17:47	49.597	35.2266	24.37		29.2177	29.9798				29.9654		0				0.0113877						0.0030271																928.182		43.296
	2022-10-05 04:55:56	16:27:33.467000	12:18:17	49.874	35.3482	24.3527		29.2183	29.9819				29.9675		4.679				0.011388						0.00302718																929.826	928.77	41.429
	2022-10-05 04:56:26	16:28:03.481000	12:18:47	49.618		24.3355		29.219	29.984				29.9696		5.111				0.0113883						0.00302726																931.693	930.952	42.574
	2022-10-05 04:56:56	16:28:33.495000	12:19:17	50.418	35.4842	24.3182		29.2127	29.9823				29.9679		4.94				0.0113886						0.00302734																930.902	930.537
	2022-10-05 04:57:26	16:29:03.509000	12:19:47	50.38	35.5459	24.3009		29.2064	29.9807				29.9663		0	1.44535			0.0113889						0.00302742																932.772	933.158
	2022-10-05 04:57:56	16:29:33.523000	12:20:17	50.128		24.2837		29.2001	29.979				29.9646						0.0113891						0.0030275																935.55	934.177
	2022-10-05 04:58:26	16:30:03.538000	12:20:47	50.674	35.6397	24.2664		29.1938	29.9774				29.9629		0			1.53	0.0113894			1.53			0.00302757																934.577	935.295
	2022-10-05 04:58:56	16:30:33.552000	12:21:17	50.68	35.771	24.2491		29.1875	29.9757		0		29.9613		4.992		0		0.0113897	0	0		0	0	0.00302765	0	0	0	0	0	0	0	0	0	0	0	0	0	0	1.687	936.491	935.343
	2022-10-05 04:59:26	16:31:03.566000	12:21:47	50.941		24.2318	30	29.1811	29.974	30		3	29.9596	30					0.0113894						0.00302757																	937.184
	2022-10-05 04:59:57	16:31:33.580000	12:22:17	50.923		24.214		29.1746	29.9723				29.9579						0.0113891						0.00302749																937.108	937.801
	2022-10-05 05:00:27	16:32:03.594000	12:22:47	51.449	35.8919	24.1507		29.1683	29.9707				29.9562		5.007				0.0113888						0.00302741																939.139	939.021
	2022-10-05 05:00:57	16:32:33.608000	12:23:17	51.73	36.0259	24.0875		29.162	29.969				29.9546		1.624				0.0113886						0.00302734																		42.963
	2022-10-05 05:01:27	16:33:03.622000	12:23:47	51.716	36.0624	24.0243		29.1659	29.9693				29.9549		5.014				0.0113883						0.00302726																939.747	939.66
	2022-10-05 05:01:57	16:33:33.636000	12:24:17	52.016	36.1824	23.961		29.1698	29.9697				29.9553			1.44176			0.011388						0.00302718																940.054	941.977
	2022-10-05 05:02:27	16:34:03.650000	12:24:47	51.709	36.1761	23.812		29.1737	29.97				29.9556		4.977				0.0113877						0.0030271																942.393	943.831	43.503
	2022-10-05 05:02:57	16:34:33.650000	12:25:17	51.982	36.3386	23.688		29.1776	29.9703				29.9559		0			1.53	0.0113874			1.53			0.00302702																944.499	945.007	44.286
	2022-10-05 05:03:27	16:35:03.664000	12:25:47	52.252	36.4675	23.564		29.1814	29.9707		0		29.9563		0		0		0.0113871	0	0		0	0	0.00302695	0	0	0	0	0	0	0	0	0	0	0	0	0	0	1.188	946.03	946.715	42.399
	2022-10-05 05:03:57	16:35:34.241000	12:26:18	52.247	36.4521	23.28	30	29.1853	29.971	30		3	29.9566	30	5.007				0.0113869						0.00302689																946.815	947.986
	2022-10-05 05:04:27	16:36:03.692000	12:26:47	52.546	36.5985	23.523		29.1892	29.9713				29.9569		5.103				0.0113867						0.00302683																947.832	948.782
	2022-10-05 05:04:57	16:36:33.706000	12:27:17	52.799	36.5408	24.748		29.1931	29.9717				29.9572		4.761				0.0113864						0.00302678																949.947	949.821
	2022-10-05 05:05:27	16:37:03.720000	12:27:47	52.779	36.6559	24.324		29.197	29.972				29.9576		0				0.0113862						0.00302672																950.241	950.924	43.763
	2022-10-05 05:05:57	16:37:33.735000	12:28:17	53.037	36.8189	23.524		29.1961	29.971				29.9566		0				0.011386						0.00302666																951.854		44.439
	2022-10-05 05:06:27	16:38:03.749000	12:28:47	53.321	36.7302	24.079		29.1952	29.97				29.9556		4.91	1.40916			0.0113858						0.00302661																952.273	952.722	42.468
	2022-10-05 05:06:57	16:38:33.763000	12:29:17	53.3137	36.8559	24.203		29.1943	29.969				29.9546						0.0113856						0.00302655																954.482	953.059
	2022-10-05 05:07:27	16:39:03.777000	12:29:47	53.3065	37.08	24.327		29.1934	29.968				29.9536					1.53	0.0113854			1.53			0.0030265																954.211	955.991	42.119
	2022-10-05 05:07:57	16:39:33.791000	12:30:17	53.2993	37.0044	24.451		29.1926	29.967		0		29.9526				0		0.0113852	0	0		0	0	0.00302644	0	0	0	0	0	0	0	0	0	0	0	0	0	0	1.112	956.006	956.122	43.939
[truncated: 6,722 more rows]
[truncated: 41 more columns]

## Sheet: PpCB20 R
Sample	Timestamp	Duration	InoculationTime []	CTR2.PV [mMol/h]	DO2.Out [%]	DO2.PV [%DO]	DO2.SP [%DO]	F2.Out [sL/h]	F2.PV [sL/h]	F2.SP [sL/h]	FA2.PV [mL/h]	FA2.SP [mL/h]	FAir2.PV [sL/h]	FAir2.SP [sL/h]	FB2.PV [mL/h]	FB2.SP [mL/h]	FC2.PV [mL/h]	FC2.SP [mL/h]	FCO22.PV [sL/h]	FCO22.SP [sL/h]	FD2.PV [mL/h]	FD2.SP [mL/h]	FN22.PV [sL/h]	FN22.SP [sL/h]	FO22.PV [sL/h]	FO22.SP [sL/h]	InternalA2.Glucose Conc [mmol/ml]	LoopA2.Out [%]	LoopA2.PV []	LoopA2.SP []	LoopB2.Out [%]	LoopB2.PV []	LoopB2.SP []	LoopC2.Out [%]	LoopC2.PV []	LoopC2.SP []	LoopD2.Out [%]	LoopD2.PV []	LoopD2.SP []	Lvl2.PV [µS]	N2.PV [rpm]	N2.SP [rpm]	N2.TStirPV [mNm]	OfflineA2.OD []	OfflineB2.OfflineB []	OfflineC2.OfflineC []	OfflineD2.OfflineD []	OfflineE2.OfflineE []	OfflineF2.OfflineF []
	2022-10-04 12:28:23			0	0	0	0	0	0	0	0	0	0	0	0	0	0	0	0	0	0	0	0	0	0	0	0	0	0	0	0	0	0	0	0	0	0	0	0	0	0	0	0
	2022-10-04 12:28:53	0:00:30.014000				99.665	30	4.692		30		3		30				3				3																				400
	2022-10-04 12:29:23	0:01:00.027000		0		99.726		0.556	0				0			0
	2022-10-04 12:29:53	0:01:30.041000		0.179		99.787		7.396	23.676				23.6646			1.48247																									0		0
	2022-10-04 12:30:23	0:02:00.055000		0.206		99.848		25.093	29.961				29.9466																												400.018		33.963
	2022-10-04 12:30:53	0:02:30.068000		0.027		99.909		28.762	29.9628				29.9488		0																												35.404
	2022-10-04 12:31:23	0:03:00.082000		0.201		99.97		29.631	29.9646				29.951		3.931																												34.108
	2022-10-04 12:31:53	0:03:30.096000		0.132		100.031		29.811	29.9663				29.9533		4.222																										399.915
	2022-10-04 12:32:23	0:04:00.109000		-0.187		100.092		29.8163	29.9681				29.9555																												401.331		34.55
	2022-10-04 12:32:53	0:04:30.123000		-0.211	0	100.275		29.8217	29.9699		0		29.9577			1.5903	0		0.0113973	0	0		0	0	0.00302967	0	0	0	0	0	0	0	0	0	0	0	0	0	0	2.862	399.637		35.542
	2022-10-04 12:33:23	0:05:00.137000		0.05		100.289	30	29.827	29.9717	30		3	29.9599	30		1.60818		3	0.0113961			3			0.00302935																	400	33.884
	2022-10-04 12:33:53	0:05:30.150000		-0.235		100.304		29.8323	29.9734				29.9621		4.275				0.0113949						0.00302902																399.518
	2022-10-04 12:34:23	0:06:00.164000		-0.236444		100.318		29.8377	29.9752				29.9644		4.061				0.0113937						0.0030287																400.844
	2022-10-04 12:34:53	0:06:30.178000		-0.237889		100.586		29.843	29.977				29.9666		4.052				0.0113924						0.00302837																400.917		34.55
	2022-10-04 12:35:23	0:07:00.191000		-0.239333		100.607		29.8483	29.9793				29.9685		4.222				0.0113912						0.00302805																402.384		32.889
	2022-10-04 12:35:53	0:07:30.205000		-0.240778		101.517		29.8537	29.9817				29.9704						0.01139						0.00302772																400.09		33.952
	2022-10-04 12:36:23	0:08:00.219000		-0.242222		100.285		29.859	29.984				29.9722			1.72096			0.0113888						0.00302739
	2022-10-04 12:36:53	0:08:30.232000		-0.243667		100.268		29.8573	29.9863				29.9741			1.73889			0.0113875						0.00302707
	2022-10-04 12:37:23	0:09:00.246000		-0.245111	0	100.251		29.8557	29.9887		0		29.976				0		0.0113863	0	0		0	0	0.00302674	0	0	0	0	0	0	0	0	0	0	0	0	0	0	3.174
	2022-10-04 12:37:53	0:09:30.259000		-0.246556		101.119	30	29.854	29.991	30		3	29.9779	30	4.222			3	0.0113823			3			0.00302568																	400
	2022-10-04 12:38:23	0:10:00.429000		-0.248		100.412		29.8523	29.9933				29.9798		4.087				0.0113783						0.00302461																		34.067
	2022-10-04 12:38:53	0:10:30.443000		-0.247889		100.436		29.8507	29.9957				29.9817		4.347				0.0113743						0.00302354																		33.699
	2022-10-04 12:39:23	0:11:00.457000		-0.247778		100.459		29.849	29.998				29.9836		4.235				0.0113703						0.00302248																		35.325
	2022-10-04 12:39:53	0:11:30.470000		-0.247667		100.483		29.8473	29.992				29.9776		4.441	1.8471			0.0113663						0.00302141																400.372		34.089
	2022-10-04 12:40:23	0:12:00.484000		-0.247556		100.507		29.8457	29.986				29.9716		4.11	1.86502			0.0113623						0.00302035																401.621		35.211
	2022-10-04 12:40:53	0:12:30.498000		-0.247444		101.199		29.844	29.9801				29.9656		4.257				0.0113582						0.00301928																400.443		34.108
	2022-10-04 12:41:23	0:13:00.511000		-0.247333		100.515		29.844	29.9741				29.9597						0.0113542						0.00301821																		35.415
	2022-10-04 12:41:53	0:13:30.525000		-0.247222	0	100.481		29.844	29.9681		0		29.9537				0		0.0113502	0	0		0	0	0.00301715	0	0	0	0	0	0	0	0	0	0	0	0	0	0	2.734
	2022-10-04 12:42:23	0:14:00.539000		-0.247111		101.083	30	29.844	29.9621	30		3	29.9477	30	4.391			3	0.0113552			3			0.00301848																	400	34.67
	2022-10-04 12:42:53	0:14:30.552000		-0.247		100.376		29.844	29.9562				29.9417		4.552				0.0113602						0.00301981																399.755		34.245
	2022-10-04 12:43:23	0:15:00.566000		-0.247		100.514		29.844	29.9502				29.9358		4.262	1.95711			0.0113652						0.00302114																398.872
	2022-10-04 12:43:54	0:15:30.580000		-0.247		100.658		29.844	29.944				29.9296		4.575	1.97518			0.0113704						0.00302251																400.924		34.55
	2022-10-04 12:44:24	0:16:00.593000		-0.247		100.796		29.844	29.9502				29.9358						0.0113754						0.00302384																		33.344
	2022-10-04 12:44:54	0:16:30.607000		-0.247		100.935		29.844	29.9564				29.942						0.0113804						0.00302518																		35.119
	2022-10-04 12:45:24	0:17:00.621000		-0.247		101.073		29.844	29.9627				29.9483		4.414				0.0113854						0.00302651																		35.131
	2022-10-04 12:45:54	0:17:30.634000		-0.247		101.58		29.848	29.9689				29.9545		4.369				0.0113904						0.00302784																		32.604
	2022-10-04 12:46:24	0:18:00.648000		-0.247	0	100.828		29.852	29.9751		0		29.9607		4.244		0		0.0113954	0	0		0	0	0.00302917	0	0	0	0	0	0	0	0	0	0	0	0	0	0	3.207			33.117
	2022-10-04 12:46:54	0:18:30.661000		-0.247		100.324	30	29.856	29.9813	30		3	29.9669	30	4.391			3	0.0113966			3			0.00302948																	400	35.107
	2022-10-04 12:47:24	0:19:00.675000		-0.247		101.083		29.86	29.9876				29.9731		4.414	1.99884			0.0113978						0.0030298
	2022-10-04 12:47:54	0:19:30.689000		-0.247		100.958		29.864	29.9938				29.9794		4.177	1.81477			0.011399						0.00303011
	2022-10-04 12:48:24	0:20:00.702000		-0.247		100.834		29.868	30				29.9856		4.315	1.79397			0.0114002						0.00303042																399.573		34.586
	2022-10-04 12:48:54	0:20:30.716000		-0.247		100.709		29.872	30				29.9856		3.953	1.55543			0.0114014						0.00303074																		33.209
	2022-10-04 12:49:24	0:21:00.730000		-0.247		100.075		29.876	30				29.9856		3.967	1.34064			0.0114025						0.00303105																		35.163
	2022-10-04 12:49:54	0:21:30.743000		-0.247		100.067		29.88	30				29.9856		3.484	1.27795			0.0114037						0.00303137
	2022-10-04 12:50:24	0:22:00.757000		-0.247		100.058		29.8749	30				29.9856		3.47	1.14969			0.0114049						0.00303168
	2022-10-04 12:50:54	0:22:30.771000		-0.247	0	100.706		29.8698	30		0		29.9856		3.148	0.99363	0		0.0114061	0	0		0	0	0.003032	0	0	0	0	0	0	0	0	0	0	0	0	0	0	3.075	399.957
	2022-10-04 12:51:24	0:23:00.784000		-0.247		100.743	30	29.8647	30	30		3	29.9856	30	3.054	0.961976		3	0.011405			3			0.00303172																400.764	400
	2022-10-04 12:51:54	0:23:30.798000		-0.247		100.779		29.8596	30				29.9856		2.938	0.749433			0.011404						0.00303143
	2022-10-04 12:52:24	0:24:00.812000		-0.247		100.816		29.8544	30				29.9856		2.697	0.709652			0.0114029						0.00303115
	2022-10-04 12:52:54	0:24:30.825000		-0.247		101.489		29.8493	30				29.9856		0	0			0.0114019						0.00303087
	2022-10-04 12:53:24	0:25:00.839000		-0.247		100.538		29.8442	29.9991				29.9847						0.0114008						0.00303059
	2022-10-04 12:53:54	0:25:30.853000		-0.247		100.985		29.8391	29.9982				29.9838						0.0113997						0.00303031																		34.048
	2022-10-04 12:54:24	0:26:00.866000		-0.247		100.456		29.834	29.9973				29.9829						0.0113987						0.00303003																		34.245
	2022-10-04 12:54:54	0:26:30.880000		-0.247		100.605		29.8321	29.9964				29.982						0.0113976						0.00302975																		35.698
	2022-10-04 12:55:24	0:27:00.893000		-0.247	0	100.753		29.8302	29.9956		0		29.9811				0		0.0113966	0	0		0	0	0.00302947	0	0	0	0	0	0	0	0	0	0	0	0	0	0	2.921	400.703		35.473
	2022-10-04 12:55:54	0:27:30.907000		-0.247		101.093	30	29.8283	29.9947	30		3	29.9802	30				3	0.0113956			3			0.0030292																401.267	400	34.451
	2022-10-04 12:56:24	0:28:00.921000		-0.247		100.074		29.8264	29.9938				29.9794						0.0113946						0.00302893																400.188		35.69
	2022-10-04 12:56:54	0:28:30.934000		-0.247111		100.109		29.8246	29.9929				29.9785						0.0113935						0.00302866																399.1		34.67
	2022-10-04 12:57:24	0:29:00.948000		-0.247222		100.905		29.8227	29.992				29.9776		0	0			0.0113925						0.00302839
	2022-10-04 12:57:54	0:29:30.962000		-0.247333		101.102		29.8208	29.893				29.9768						0.0113915						0.00302812
	2022-10-04 12:58:24	0:30:00.975000		-0.247444		101.3		29.8189	29.9052				29.976						0.0113905						0.00302785																399.723
	2022-10-04 12:58:54	0:30:30.989000		-0.247556		100.217		29.817	29.9174				29.9752						0.0113895						0.00302759																401.372
	2022-10-04 12:59:24	0:31:01.003000		-0.247667		100.905		29.8181	29.9297				29.9745						0.0113885						0.00302732																401.136
	2022-10-04 12:59:54	0:31:31.016000		-0.247778	0	100.189		29.8192	29.9419		0		29.9737				0		0.0113875	0	0		0	0	0.00302705	0	0	0	0	0	0	0	0	0	0	0	0	0	0	3.339	399.014		34.534
	2022-10-04 13:00:24	0:32:01.028000		-0.247889		100.202	30	29.8203	29.9541	30		3	29.9729	30				3	0.0113892			3			0.00302751																	400	32.798
	2022-10-04 13:00:54	0:32:31.041000		-0.248		100.214		29.8214	29.9663				29.9721						0.0113909						0.00302797																399.512		35.532
	2022-10-04 13:01:24	0:33:01.054000		-0.248		100.227		29.8226	29.9786				29.9714						0.0113927						0.00302843																400.965
	2022-10-04 13:01:54	0:33:31.066000		-0.248		100.24		29.8237	29.9908				29.9706		0	0			0.0113944						0.00302889																400.248		34.902
	2022-10-04 13:02:24	0:34:01.079000		-0.248		101.2		29.8248	30.003				29.97						0.0113961						0.00302935																398.925		36.402
	2022-10-04 13:02:54	0:34:31.091000		-0.248		100.882		29.8259	30.0037				29.9695						0.0113978						0.00302981																400.286		34.55
	2022-10-04 13:03:24	0:35:01.104000		-0.248		100.565		29.827	30.0043				29.9689						0.0113996						0.00303027
	2022-10-04 13:03:54	0:35:31.117000		-0.248		100.258		29.8259	30.005				29.9684						0.0114013						0.00303073
	2022-10-04 13:04:24	0:36:01.129000		-0.248	0	100.253		29.8248	30.0057		0		29.9678				0		0.011403	0	0		0	0	0.00303119	0	0	0	0	0	0	0	0	0	0	0	0	0	0	3.299			35.404
	2022-10-04 13:04:54	0:36:31.142000		-0.248		100.248	30	29.8237	30.0063	30		3	29.9672	30				3	0.0114024			3			0.00303102																	400	33.728
	2022-10-04 13:05:24	0:37:01.155000		-0.248		100.243		29.8226	30.007				29.9667						0.0114018						0.00303085																401.665		34.916
	2022-10-04 13:05:54	0:37:31.246000		-0.247889		100.238		29.8214	30.0077				29.9661						0.0114011						0.00303068																399.366
	2022-10-04 13:06:24	0:38:01.258000		-0.247778		100.232		29.8203	30.0083				29.9656		0	0			0.0114005						0.00303051
	2022-10-04 13:06:54	0:38:31.271000		-0.247667		100.227		29.8192	30.009				29.9632						0.0113999						0.00303035
	2022-10-04 13:07:24	0:39:01.284000		-0.247556		100.222		29.8181	29.9989				29.9609						0.0113992						0.00303018
	2022-10-04 13:07:54	0:39:31.296000		-0.247444		100.217		29.817	29.9888				29.9586						0.0113986						0.00303001																		35.038
	2022-10-04 13:08:24	0:40:01.309000		-0.247333		100.212		29.8176	29.9787				29.9563						0.011398						0.00302984																		36.261
	2022-10-04 13:08:54	0:40:31.322000		-0.247222	0	100.223		29.8181	29.9686		0		29.9539				0		0.0113973	0	0		0	0	0.00302967	0	0	0	0	0	0	0	0	0	0	0	0	0	0	3.254
	2022-10-04 13:09:24	0:41:01.334000		-0.247111		100.234	30	29.8187	29.9584	30		3	29.9516	30				3	0.0113985			3			0.00302998																399.601	400	35.975
	2022-10-04 13:09:54	0:41:31.347000		-0.247		100.245		29.8192	29.9483				29.9493						0.0113996						0.00303028																398.617		34.085
	2022-10-04 13:10:24	0:42:01.360000		-0.247		100.256		29.8198	29.9382				29.9469						0.0114008						0.00303058																401.253		35.038
	2022-10-04 13:10:54	0:42:31.373000		-0.247		100.266		29.8203	29.9281				29.9446		0	0			0.0114019						0.00303088																399.541		33.548
	2022-10-04 13:11:24	0:43:01.385000		-0.247		100.277		29.8209	29.918				29.9511						0.011403						0.00303119																		34.97
	2022-10-04 13:11:54	0:43:31.398000		-0.247		100.288		29.8214	29.9213				29.9576						0.0114042						0.00303149																399.46		35.336
	2022-10-04 13:12:24	0:44:01.411000		-0.247		100.299		29.822	29.9247				29.9641						0.0114053						0.00303179																401.336		33.173
	2022-10-04 13:12:54	0:44:31.424000		-0.247		100.31		29.8226	29.928				29.9706						0.0114065						0.0030321																400.103		35.131
	2022-10-04 13:13:24	0:45:01.437000		-0.247	0	100.718		29.8231	29.9313		0		30.0056				0		0.0114076	0	0		0	0	0.0030324	0	0	0	0	0	0	0	0	0	0	0	0	0	0	3.499			35.552
	2022-10-04 13:13:54	0:45:31.449000		-0.247		100.208	30	29.8237	29.9347	30		3	30.0013	30				3	0.011406			3			0.00303197																	400	34.333
	2022-10-04 13:14:24	0:46:01.462000		-0.247		100.21		29.8242	29.938				29.9971						0.0114044						0.00303155																		35.542
	2022-10-04 13:14:54	0:46:31.475000		-0.247		100.213		29.8248	29.9413				29.9929						0.0114028						0.00303112																399.971
	2022-10-04 13:15:24	0:47:01.488000		-0.247		100.215		29.8253	29.9447				29.9887		0	0			0.0114012						0.00303069																399.089
	2022-10-04 13:15:54	0:47:31.501000		-0.247		100.217		29.8259	29.948				29.9845						0.0113996						0.00303027																400.923
	2022-10-04 13:16:24	0:48:01.513000		-0.247		100.22		29.8264	29.9543				29.9802						0.011398						0.00302984																400.39
	2022-10-04 13:16:54	0:48:31.526000		-0.247		100.222		29.827	29.9607				29.976						0.0113964						0.00302941																399.097
	2022-10-04 13:17:24	0:49:01.539000		-0.247		100.224		29.8253	29.967				29.9718						0.0113948						0.00302899																400.633
	2022-10-04 13:17:54	0:49:31.552000		-0.247	0	100.227		29.8237	29.9734		0		29.9676				0		0.0113932	0	0		0	0	0.00302856	0	0	0	0	0	0	0	0	0	0	0	0	0	0	3.046
	2022-10-04 13:18:24	0:50:01.565000		-0.247		100.229	30	29.822	29.9797	30		3	29.965	30				3	0.0113922			3			0.0030283																400.397	400
	2022-10-04 13:18:55	0:50:31.578000		-0.247		100.308		29.8203	29.9863				29.9624						0.0113912						0.00302804																402.128		35.828
	2022-10-04 13:19:25	0:51:01.590000		-0.247		100.385		29.8186	29.9927				29.9599						0.0113902						0.00302778																399.658		36.283
	2022-10-04 13:19:55	0:51:31.603000		-0.247		100.826		29.817	29.999				29.9573		0	0			0.0113893						0.00302752																404.509		35.267
	2022-10-04 13:20:25	0:52:01.616000		-0.247		100.233		29.8153	29.926				29.9548						0.0113883						0.00302727																399.143		36.045
	2022-10-04 13:20:55	0:52:31.629000		-0.247		100.805		29.8137	30.021				29.9522						0.0113873						0.00302701																402.028		34.97
	2022-10-04 13:21:25	0:53:01.642000		-0.247		100.738		29.812	29.878				29.9497						0.0113864						0.00302675																399.253
	2022-10-04 13:21:55	0:53:31.655000		-0.247		100.67		29.8112	29.8921				29.9471						0.0113854						0.0030265																400.484
	2022-10-04 13:22:25	0:54:01.668000		-0.247	0	100.603		29.8104	29.9062		0		29.9446				0		0.0113844	0	0		0	0	0.00302624	0	0	0	0	0	0	0	0	0	0	0	0	0	0	4.148	400.239
	2022-10-04 13:22:55	0:54:31.681000		-0.247		100.536	30	29.8097	29.9203	30		3	29.9399	30				3	0.0113826			3			0.00302577																399.171	400
	2022-10-04 13:23:25	0:55:01.694000		-0.247		100.468		29.8089	29.9344				29.9353						0.0113809						0.0030253																400.189
	2022-10-04 13:23:55	0:55:32.394000		-0.247		100.401		29.8081	29.9486				29.9306						0.0113791						0.00302482																399.974
	2022-10-04 13:24:25	0:56:02.282000		-0.247		100.334		29.8073	29.9627				29.9259		0	0			0.0113773						0.00302435																401.891
	2022-10-04 13:24:55	0:56:32.295000		-0.247		100.266		29.8066	29.9768				29.9213						0.0113756						0.00302388																400.253
	2022-10-04 13:25:25	0:57:02.308000		-0.247		100.199		29.8058	29.9909				29.9166						0.0113738						0.00302341																398.351		35.602
	2022-10-04 13:25:55	0:57:32.321000		-0.247		100.202		29.805	30.005				29.9119						0.011372						0.00302294																400.931
	2022-10-04 13:26:25	0:58:02.333000		-0.247		100.204		29.8086	29.9962				29.9073						0.0113702						0.00302247																398.521		34.792
	2022-10-04 13:26:55	0:58:32.346000		-0.247	0	100.207		29.8121	29.9874		0		29.9026				0		0.0113685	0	0		0	0	0.003022	0	0	0	0	0	0	0	0	0	0	0	0	0	0	3.557			36.045
	2022-10-04 13:27:25	0:59:02.359000		-0.247		100.209	30	29.8157	29.9787	30		3	29.9062	30				3	0.0113698			3			0.00302235																399.535	400	35.393
	2022-10-04 13:27:55	0:59:32.372000		-0.247		100.211		29.8192	29.9699				29.9097						0.0113712						0.00302271																396.343		36.472
	2022-10-04 13:28:25	1:00:02.385000		-0.247		100.214		29.8228	29.9611				29.9133						0.0113725						0.00302307																403.128
	2022-10-04 13:28:55	1:00:32.398000		-0.247		101.135		29.8263	29.9523				29.9168		0	0			0.0113739						0.00302343																397.514
	2022-10-04 13:29:25	1:01:02.411000		-0.247		101.055		29.8299	29.9436				29.9204						0.0113752						0.00302379
	2022-10-04 13:29:55	1:01:32.424000		-0.247		100.975		29.8334	29.9348				29.9239						0.0113766						0.00302415																398.686
	2022-10-04 13:30:25	1:02:02.437000		-0.247		100.894		29.837	29.926				29.9275						0.0113779						0.00302451																399.442
	2022-10-04 13:30:55	1:02:32.450000		-0.247		100.814		29.8372	29.9306				29.931						0.0113793						0.00302487																400.544
	2022-10-04 13:31:25	1:03:02.463000		-0.247	0	100.734		29.8374	29.9351		0		29.9346				0		0.0113806	0	0		0	0	0.00302523	0	0	0	0	0	0	0	0	0	0	0	0	0	0	2.902	399.069		35.828
	2022-10-04 13:31:55	1:03:32.476000		-0.247		100.654	30	29.8377	29.9397	30		3	29.9401	30				3	0.0113827			3			0.00302579																401.228	400	33.524
	2022-10-04 13:32:25	1:04:02.489000		-0.247		100.348		29.8379	29.9442				29.9457						0.0113848						0.00302635																399.618		35.404
	2022-10-04 13:32:55	1:04:32.502000		-0.247		100.337		29.8381	29.9488				29.9512						0.0113869						0.00302691																400.753
	2022-10-04 13:33:25	1:05:02.515000		-0.247		100.326		29.8383	29.9533				29.9567		0	0			0.011389						0.00302746																400.532
	2022-10-04 13:33:55	1:05:32.528000		-0.247		100.315		29.8386	29.9579				29.9623						0.0113911						0.00302802																397.728
	2022-10-04 13:34:25	1:06:02.541000		-0.247		100.305		29.8388	29.9624				29.9678						0.0113932						0.00302858																404.457
	2022-10-04 13:34:55	1:06:32.554000		-0.247		100.294		29.839	29.967				29.9733						0.0113953						0.00302914																398.793
	2022-10-04 13:35:25	1:07:02.567000		-0.247		100.283		29.8342	29.9653				29.9789						0.0113974						0.0030297																399.1
	2022-10-04 13:35:56	1:07:32.580000		-0.247	0	100.991		29.8293	29.9636		0		29.9846				0		0.0113996	0	0		0	0	0.00303028	0	0	0	0	0	0	0	0	0	0	0	0	0	0	2.317	403.348
	2022-10-04 13:36:26	1:08:02.593000		-0.247		100.065	30	29.8246	29.962	30		3	29.9778	30				3	0.011397			3			0.00302959																400.088	400
	2022-10-04 13:36:56	1:08:32.606000		-0.247		101.32		29.8198	29.9603				29.971						0.0113945						0.00302891																398.794		36.326
	2022-10-04 13:37:26	1:09:02.619000		-0.247		100.382		29.815	29.9586				29.9642						0.0113919						0.00302822
	2022-10-04 13:37:56	1:09:32.632000		-0.247		100.466		29.8103	29.957				29.9575		0	0			0.0113893						0.00302754
	2022-10-04 13:38:26	1:10:02.645000		-0.247		100.549		29.8055	29.9553				29.9507						0.0113867						0.00302686																400.131
	2022-10-04 13:38:56	1:10:32.658000		-0.247		100.633		29.8008	29.9537				29.9439						0.0113842						0.00302617																398.686
	2022-10-04 13:39:26	1:11:02.671000		-0.247		100.985		29.796	29.952				29.9371						0.0113816						0.00302549																400.774
	2022-10-04 13:39:56	1:11:32.685000		-0.247		101.278		29.7988	29.949				29.9304						0.011379						0.0030248
	2022-10-04 13:40:26	1:12:02.698000		-0.247	0	100		29.8016	29.946		0		29.9236				0		0.0113764	0	0		0	0	0.00302412	0	0	0	0	0	0	0	0	0	0	0	0	0	0	3.186	400.146
	2022-10-04 13:40:56	1:12:32.711000		-0.247		101.217	30	29.8043	29.943	30		3	29.9272	30				3	0.0113778			3			0.00302448																403.248	400
	2022-10-04 13:41:26	1:13:02.724000		-0.247		101.228		29.8071	29.94				29.9307						0.0113791						0.00302484																398.642		35.671
	2022-10-04 13:41:56	1:13:32.737000		-0.247111		101.238		29.8099	29.937				29.9343						0.0113805						0.00302519																401.091		35.473
	2022-10-04 13:42:26	1:14:02.750000		-0.247222		101.249		29.8127	29.934				29.9378		0	0			0.0113818						0.00302555																399.596		36.763
	2022-10-04 13:42:56	1:14:32.763000		-0.247333		100.655		29.8154	29.931				29.9414						0.0113832						0.00302591																400.053
	2022-10-04 13:43:26	1:15:02.776000		-0.247444		100.066		29.8182	29.928				29.9449						0.0113845						0.00302627																401.742
	2022-10-04 13:43:56	1:15:32.789000		-0.247556		99.987		29.821	29.925				29.9485						0.0113859						0.00302663																399.59		36.477
	2022-10-04 13:44:26	1:16:02.802000		-0.247667		100.56		29.8167	29.9287				29.952						0.0113872						0.00302699																		33.744
	2022-10-04 13:44:56	1:16:32.815000		-0.247778	0	100.487		29.8123	29.9323		0		29.9556				0		0.0113886	0	0		0	0	0.00302735	0	0	0	0	0	0	0	0	0	0	0	0	0	0	2.744			36.551
	2022-10-04 13:45:26	1:17:02.828000		-0.247889		100.413	30	29.808	29.936	30		3	29.9534	30				3	0.0113878			3			0.00302712																	400	35.267
	2022-10-04 13:45:56	1:17:32.842000		-0.248		99.997		29.8037	29.9397				29.9511						0.0113869						0.0030269																		35.844
	2022-10-04 13:46:26	1:18:02.855000		-0.248		100.426		29.7993	29.9433				29.9489						0.0113861						0.00302668																		34.115
	2022-10-04 13:46:56	1:18:32.868000		-0.248		101.158		29.795	29.947				29.9467		0	0			0.0113852						0.00302645																		36.267
	2022-10-04 13:47:26	1:19:02.881000		-0.248		100.572		29.7907	29.9507				29.9445						0.0113844						0.00302623
	2022-10-04 13:47:56	1:19:32.894000		-0.248		101.115		29.7863	29.9543				29.9423						0.0113835						0.003026																399.09
	2022-10-04 13:48:26	1:20:02.907000		-0.248		100.318		29.782	29.958				29.94						0.0113827						0.00302578																398.875		36.115
	2022-10-04 13:48:56	1:20:32.920000		-0.248		100.276		29.7854	29.9608				29.9378						0.0113818						0.00302555																399.445		38.626
	2022-10-04 13:49:26	1:21:02.933000		-0.248	0	100.235		29.7889	29.9636		0		29.9356				0		0.011381	0	0		0	0	0.00302533	0	0	0	0	0	0	0	0	0	0	0	0	0	0	2.765	401.202		35.256
	2022-10-04 13:49:56	1:21:32.947000		-0.248		100.193	30	29.7923	29.9663	30		3	29.931	30				3	0.0113793			3			0.00302487																400.443	400
	2022-10-04 13:50:26	1:22:02.960000		-0.248		100.152		29.7958	29.9691				29.9265						0.0113775						0.00302441																402.021
	2022-10-04 13:50:56	1:22:33.239000		-0.248		100.11		29.7992	29.9719				29.9219						0.0113758						0.00302395																400.853
	2022-10-04 13:51:26	1:23:03.252000		-0.248		100.716		29.8027	29.9747				29.9174		0	0			0.0113741						0.00302349																398.014
	2022-10-04 13:51:56	1:23:33.265000		-0.248		99.947		29.8061	29.9774				29.9128						0.0113723						0.00302303																405.341
	2022-10-04 13:52:26	1:24:03.278000		-0.248		99.993		29.8096	29.9802				29.9083						0.0113706						0.00302257																400.283		34.97
	2022-10-04 13:52:56	1:24:33.291000		-0.248		100.039		29.813	29.983				29.9037						0.0113689						0.00302211																		37.265
	2022-10-04 13:53:26	1:25:03.304000		-0.248		100.085		29.8109	29.989				29.8992						0.0113672						0.00302165																		35.393
	2022-10-04 13:53:56	1:25:33.318000		-0.248	0	100.131		29.8088	29.995		0		29.8946				0		0.0113654	0	0		0	0	0.00302119	0	0	0	0	0	0	0	0	0	0	0	0	0	0	3.423	399.445		36.547
	2022-10-04 13:54:26	1:26:03.331000		-0.248		100.177	30	29.8067	30.001	30		3	29.8978	30				3	0.0113666			3			0.00302151																398.225	400
	2022-10-04 13:54:56	1:26:33.344000		-0.248		100.979		29.8046	30.007				29.9011						0.0113679						0.00302184																399.691
	2022-10-04 13:55:26	1:27:03.357000		-0.248		100.051		29.8024	30.013				29.9043						0.0113691						0.00302216																401.438
	2022-10-04 13:55:56	1:27:33.370000		-0.248		100.067		29.8003	30.019				29.9075		0	0			0.0113703						0.00302249
	2022-10-04 13:56:26	1:28:03.383000		-0.248		100.083		29.7982	30.025				29.9107						0.0113715						0.00302282																		34.752
	2022-10-04 13:56:56	1:28:33.397000		-0.248		100.658		29.7961	30.031				29.9139						0.0113728						0.00302314																400.336		36.615
	2022-10-04 13:57:26	1:29:03.410000		-0.248		99.975		29.794	30.037				29.9172						0.011374						0.00302347																403.382		34.4
	2022-10-04 13:57:56	1:29:33.423000		-0.248		99.9971		29.7936	30.0102				29.9204						0.0113752						0.00302379																397.814		35.452
	2022-10-04 13:58:26	1:30:03.436000		-0.248	0	100.019		29.7931	29.9835		0		29.9236				0		0.0113764	0	0		0	0	0.00302412	0	0	0	0	0	0	0	0	0	0	0	0	0	0	3.51	400.492		34.316
	2022-10-04 13:58:56	1:30:33.449000		-0.248		100.041	30	29.7927	29.9568	30		3	29.9196	30				3	0.0113784			3			0.00302463																399.04	400	34.145
	2022-10-04 13:59:26	1:31:03.463000		-0.248		100.063		29.7922	29.93				29.9156						0.0113803						0.00302515																		35.175
	2022-10-04 13:59:57	1:31:33.695000		-0.248		100.086		29.7918	29.898				29.8836						0.0113823						0.00302568																399.574
	2022-10-04 14:00:26	1:32:03.520000		-0.248		100.108		29.7913	29.9071				29.9136		0	0			0.0113842						0.00302617																400.196		35.107
	2022-10-04 14:00:56	1:32:33.534000		-0.248		100.13		29.7909	29.9165				29.9446						0.0113861						0.00302669																401.351		34.534
	2022-10-04 14:01:26	1:33:03.547000		-0.248		100.152		29.7904	29.9259				29.9756						0.0113881						0.0030272																399.87		34.483
	2022-10-04 14:01:56	1:33:33.560000		-0.248		100.174		29.79	29.9353				30.0325						0.01139						0.00302772																399.936		35.681
	2022-10-04 14:02:26	1:34:03.573000		-0.248		100.139		29.7938	29.9447				29.9166						0.0113919						0.00302823																401.376
	2022-10-04 14:02:57	1:34:33.586000		-0.248	0	100.102		29.7977	29.9544		0		29.9227				0		0.0113939	0	0		0	0	0.00302876	0	0	0	0	0	0	0	0	0	0	0	0	0	0	2.769	399.288		34.534
	2022-10-04 14:03:27	1:35:03.600000		-0.248		100.067	30	29.8014	29.9638	30		3	29.9285	30				3	0.011394			3			0.0030288																	400	34.096
	2022-10-04 14:03:57	1:35:33.613000		-0.248		100.773		29.8052	29.9732				29.9344						0.0113942						0.00302883																400.019
	2022-10-04 14:04:27	1:36:03.626000		-0.247889		100.781		29.8089	29.9826				29.9403						0.0113943						0.00302886																403.487
	2022-10-04 14:04:57	1:36:33.671000		-0.247778		100.79		29.8127	29.992				29.9461		0	0			0.0113944						0.0030289																400.087
	2022-10-04 14:05:27	1:37:03.684000		-0.247667		100.798		29.8165	30.016				29.952						0.0113946						0.00302893
	2022-10-04 14:05:57	1:37:33.697000		-0.247556		100.807		29.8202	29.914				29.9578						0.0113947						0.00302897																		34.248
	2022-10-04 14:06:27	1:38:03.710000		-0.247444		100.815		29.824	29.9184				29.9637						0.0113948						0.003029																399.615		33.525
	2022-10-04 14:06:57	1:38:33.724000		-0.247333		100.877		29.8215	29.9229				29.9696						0.0113949						0.00302903																400.676		34.602
	2022-10-04 14:07:27	1:39:03.737000		-0.247222	0	100.117		29.819	29.9273		0		29.9659				0		0.0113951	0	0		0	0	0.00302907	0	0	0	0	0	0	0	0	0	0	0	0	0	0	2.831			34.164
	2022-10-04 14:07:57	1:39:33.750000		-0.247111		100.146	30	29.8165	29.9318	30		3	29.9622	30				3	0.0113941			3			0.00302881																400.26	400	32.1
	2022-10-04 14:08:27	1:40:03.763000		-0.247		100.175		29.814	29.9362				29.9586						0.0113931						0.00302855																401.291		31.879
	2022-10-04 14:08:57	1:40:33.777000		-0.247		100.203		29.8115	29.9407				29.9549						0.0113921						0.00302829																400.122		35.82
	2022-10-04 14:09:27	1:41:03.790000		-0.247		100.232		29.809	29.9451				29.9513		0	0			0.0113912						0.00302803																400.969
	2022-10-04 14:09:57	1:41:33.803000		-0.247		100.261		29.853	29.9496				29.9476						0.0113902						0.00302778																399.582
	2022-10-04 14:10:27	1:42:03.816000		-0.247		100.947		29.8496	29.954				29.9439						0.0113892						0.00302752
	2022-10-04 14:10:57	1:42:33.830000		-0.247		100.31		29.8461	29.9551				29.9403						0.0113883						0.00302726																399.303
	2022-10-04 14:11:27	1:43:03.843000		-0.247		100.309		29.8427	29.9562				29.9366						0.0113873						0.003027																400.581
	2022-10-04 14:11:57	1:43:33.856000		-0.247	0	100.308		29.8392	29.9573		0		29.9348				0		0.0113863	0	0		0	0	0.00302674	0	0	0	0	0	0	0	0	0	0	0	0	0	0	2.905	398.582
	2022-10-04 14:12:27	1:44:03.870000		-0.247		100.306	30	29.8358	29.9584	30		3	29.933	30				3	0.0113868			3			0.00302688																401.084	400
	2022-10-04 14:12:57	1:44:33.883000		-0.247		100.305		29.8323	29.9596				29.9313						0.0113873						0.00302701																399.552
	2022-10-04 14:13:27	1:45:03.896000		-0.247111		100.304		29.8289	29.9607				29.9295						0.0113878						0.00302715																400.919		35.064
	2022-10-04 14:13:57	1:45:33.909000		-0.247222		100.303		29.8254	29.9618				29.9277		0	0			0.0113883						0.00302728																		35.107
	2022-10-04 14:14:27	1:46:03.923000		-0.247333		101.331		29.822	29.9629				29.9259						0.0113889						0.00302742																399.42		36.191
	2022-10-04 14:14:57	1:46:33.936000		-0.247444		100.96		29.8209	29.964				29.9242						0.0113894						0.00302755																398.347		34.655
	2022-10-04 14:15:27	1:47:03.949000		-0.247556		100.111		29.8198	29.9616				29.9224						0.0113899						0.00302769																401.661
	2022-10-04 14:15:57	1:47:33.963000		-0.247667		100.189		29.8187	29.9591				29.9206						0.0113904						0.00302782																401.003		34.467
	2022-10-04 14:16:27	1:48:03.976000		-0.247778	0	100.267		29.8176	29.9567		0		29.9209				0		0.0113909	0	0		0	0	0.00302796	0	0	0	0	0	0	0	0	0	0	0	0	0	0	2.986	396.855		36.757
	2022-10-04 14:16:57	1:48:33.989000		-0.247889		101.09	30	29.8164	29.9542	30		3	29.9213	30				3	0.0113912			3			0.00302805																399.726	400	34.82
	2022-10-04 14:17:27	1:49:04.002000		-0.248		101.332		29.8153	29.9518				29.9216						0.0113916						0.00302814																399.217
	2022-10-04 14:17:57	1:49:34.016000		-0.247889		100.36		29.8142	29.9493				29.9219						0.0113919						0.00302822																402.557
	2022-10-04 14:18:27	1:50:04.029000		-0.247778		100.429		29.8131	29.9469				29.9223		0	0			0.0113922						0.00302831																400.913
	2022-10-04 14:18:57	1:50:34.042000		-0.247667		100.497		29.812	29.9444				29.9226						0.0113926						0.0030284																		35.025
	2022-10-04 14:19:27	1:51:04.056000		-0.247556		100.566		29.81	29.942				29.9229						0.0113929						0.00302849																		36.829
	2022-10-04 14:19:57	1:51:34.069000		-0.247444		100.634		29.808	29.9441				29.9233						0.0113932						0.00302858																401.277		35.404
	2022-10-04 14:20:27	1:52:04.082000		-0.247333		100.703		29.806	29.9462				29.9236						0.0113936						0.00302867																399.131		35.522
	2022-10-04 14:20:57	1:52:34.096000		-0.247222	0	100.771		29.804	29.9483		0		29.9293				0		0.0113939	0	0		0	0	0.00302876	0	0	0	0	0	0	0	0	0	0	0	0	0	0	2.896	401.749		34.03
	2022-10-04 14:21:27	1:53:04.109000		-0.247111		100.84	30	29.802	29.9504	30		3	29.9349	30				3	0.011394			3			0.00302877																399.543	400
	2022-10-04 14:21:57	1:53:34.122000		-0.247		100.908		29.8	29.9526				29.9406						0.011394						0.00302879																403.039
	2022-10-04 14:22:27	1:54:04.136000		-0.247		100.977		29.798	29.9547				29.9463						0.011394						0.0030288																400.403
	2022-10-04 14:22:57	1:54:34.149000		-0.247		100.166		29.796	29.9568				29.9519		0	0			0.0113941						0.00302881																397.968		35.759
	2022-10-04 14:23:27	1:55:04.162000		-0.247		101.02		29.794	29.9589				29.9576						0.0113941						0.00302882																399.608		35.968
	2022-10-04 14:23:57	1:55:34.176000		-0.247		100.622		29.7936	29.961				29.9632						0.0113942						0.00302883																394.865		35.442
	2022-10-04 14:24:27	1:56:04.189000		-0.247		100.04		29.7931	29.9593				29.9689						0.0113942						0.00302884																399.176		36.472
	2022-10-04 14:24:57	1:56:34.202000		-0.247		100.232		29.7927	29.9577				29.9746						0.0113943						0.00302885																398.181		36.755
	2022-10-04 14:25:27	1:57:04.216000		-0.247	0	100.424		29.7922	29.956		0		29.9802				0		0.0113943	0	0		0	0	0.00302886	0	0	0	0	0	0	0	0	0	0	0	0	0	0	2.339	400.055		34.806
	2022-10-04 14:25:57	1:57:34.229000		-0.247		100.927	30	29.7918	29.9543	30		3	29.9859	30				3	0.0113926			3			0.00302842																	400
	2022-10-04 14:26:27	1:58:04.242000		-0.247		99.739		29.7913	29.9527				29.9916						0.0113909						0.00302797
	2022-10-04 14:26:57	1:58:34.256000		-0.247		100.319		29.7909	29.951				29.9972						0.0113892						0.00302752																400.847
	2022-10-04 14:27:27	1:59:04.269000		-0.247		99.952		29.7904	29.9493				30.0029		0	0			0.0113875						0.00302707																399.006		35.89
	2022-10-04 14:27:57	1:59:34.282000		-0.247		100.664		29.79	29.9477				30.0086						0.0113859						0.00302662																401.328		34.199
	2022-10-04 14:28:27	2:00:04.296000		-0.247		101.287		29.7928	29.946				30.0142						0.0113842						0.00302617																401.267		35.542
	2022-10-04 14:28:57	2:00:34.309000		-0.247		99.94		29.7956	29.9461				30.0199						0.0113825						0.00302572																405.612		34.181
	2022-10-04 14:29:27	2:01:04.322000		-0.247		100.032		29.7983	29.9463				30.0256						0.0113808						0.00302527																395.491		35.302
	2022-10-04 14:29:57	2:01:34.336000		-0.247	0	100.125		29.8011	29.9464		0		30.0166				0		0.0113791	0	0		0	0	0.00302482	0	0	0	0	0	0	0	0	0	0	0	0	0	0	2.686	400.997		35.681
	2022-10-04 14:30:27	2:02:04.349000		-0.247		100.217	30	29.8039	29.9465	30		3	30.0076	30				3	0.0113797			3			0.00302498																400.903	400	34.383
	2022-10-04 14:30:57	2:02:34.363000		-0.247		100.309		29.8067	29.9466				29.9986						0.0113803						0.00302514																399.512		34.888
	2022-10-04 14:31:27	2:03:04.376000		-0.247		100.401		29.8094	29.9467				29.9896						0.0113809						0.0030253																401.549		33.784
	2022-10-04 14:31:57	2:03:34.389000		-0.247		100.494		29.8122	29.9469				29.9806		0	0			0.0113815						0.00302545
	2022-10-04 14:32:27	2:04:04.403000		-0.247		100.586		29.815	29.947				29.9716						0.0113821						0.00302561																400.39		34.586
	2022-10-04 14:32:57	2:04:34.416000		-0.247		100.975		29.8133	29.868				29.9626						0.0113826						0.00302577																397.83		36.692
	2022-10-04 14:33:27	2:05:04.429000		-0.247		99.954		29.8117	30.015				29.9536						0.0113832						0.00302592																399.78		34.847
	2022-10-04 14:33:57	2:05:34.443000		-0.247		99.9656		29.81	30.0136				29.9446						0.0113838						0.00302608																399.669		33.281
	2022-10-04 14:34:27	2:06:04.456000		-0.247	0	99.9771		29.8083	30.0121		0		29.9445				0		0.0113844	0	0		0	0	0.00302624	0	0	0	0	0	0	0	0	0	0	0	0	0	0	3.097	397.621		35.611
	2022-10-04 14:34:57	2:06:34.470000		-0.247		99.9887	30	29.8067	30.0107	30		3	29.9444	30				3	0.0113825			3			0.00302573																	400
	2022-10-04 14:35:27	2:07:04.483000		-0.247		100		29.805	30.0092				29.9443						0.0113806						0.00302523																395.917
	2022-10-04 14:35:57	2:07:34.496000		-0.247		100.012		29.8033	30.0078				29.9441						0.0113787						0.00302472																399.351
	2022-10-04 14:36:27	2:08:04.510000		-0.247		100.023		29.8017	30.0063				29.944		0	0			0.0113768						0.00302422																397.416
	2022-10-04 14:36:57	2:08:34.523000		-0.247		100.035		29.8	30.0049				29.9439						0.0113749						0.00302371																401.103
	2022-10-04 14:37:27	2:09:04.536000		-0.247		100.046		29.7993	30.0034				29.9438						0.011373						0.00302321																400.709		34.534
	2022-10-04 14:37:57	2:09:34.550000		-0.247		100.058		29.7987	30.002				29.9437						0.0113711						0.0030227																399.234		36.757
	2022-10-04 14:38:27	2:10:04.563000		-0.247		100.061		29.798	29.9991				29.9436						0.0113692						0.0030222																401.045		37.403
	2022-10-04 14:38:57	2:10:34.577000		-0.247	0	100.065		29.7973	29.9963		0		29.9369				0		0.0113673	0	0		0	0	0.00302169	0	0	0	0	0	0	0	0	0	0	0	0	0	0	2.856	397.021		36.185
	2022-10-04 14:39:28	2:11:04.590000		-0.247		100.068	30	29.7967	29.9933	30		3	29.93	30				3	0.0113702			3			0.00302247																399.682	400	36.326
	2022-10-04 14:39:58	2:11:34.603000		-0.247		100.072		29.796	29.9905				29.9233						0.0113731						0.00302322																405.661		34.767
	2022-10-04 14:40:28	2:12:04.617000		-0.247		100.075		29.7953	29.9876				29.9166						0.0113759						0.00302397																400.562
	2022-10-04 14:40:58	2:12:34.630000		-0.247		100.079		29.7947	29.9847				30.0106		0	0			0.0113787						0.00302471																398.499
	2022-10-04 14:41:28	2:13:04.691000		-0.247		100.082		29.794	29.9819				29.9546						0.0113815						0.00302546																400.04		34.366
	2022-10-04 14:41:58	2:13:34.704000		-0.247		100.086		29.7969	29.979				29.8986						0.0113843						0.00302621																396.926		35.393
	2022-10-04 14:42:28	2:14:04.717000		-0.247		100.089		29.7998	30.064				30.0495						0.0113871						0.00302696																399.174
	2022-10-04 14:42:58	2:14:34.731000		-0.247		100.071		29.8027	30.0519				30.0434						0.01139						0.00302771																		34.518
	2022-10-04 14:43:28	2:15:04.744000		-0.247	0	100.053		29.8056	30.0398		0		30.0373				0		0.0113928	0	0		0	0	0.00302846	0	0	0	0	0	0	0	0	0	0	0	0	0	0	2.495	399.417		33.657
	2022-10-04 14:43:58	2:15:34.758000		-0.247		100.035	30	29.8084	30.0277	30		3	30.0312	30				3	0.0113913			3			0.00302808																397.787	400	34.875
	2022-10-04 14:44:28	2:16:04.771000		-0.247		100.017		29.8113	30.0156				30.0251						0.0113899						0.0030277																407.441
	2022-10-04 14:44:58	2:16:34.784000		-0.247		99.999		29.8142	30.0034				30.019						0.0113885						0.00302732																400.087		35.611
	2022-10-04 14:45:28	2:17:04.798000		-0.247		99.981		29.8171	29.9913				30.0129		0	0			0.011387						0.00302693																401.283		31.532
	2022-10-04 14:45:58	2:17:35.233000		-0.247		99.963		29.82	29.9792				30.0068						0.0113856						0.00302655																400.681		34.957
	2022-10-04 14:46:28	2:18:05.246000		-0.247		99.945		29.8223	29.9671				30.0007						0.0113842						0.00302617																399.649		35.759
	2022-10-04 14:46:58	2:18:35.260000		-0.247		99.927		29.8247	29.955				29.9946						0.0113827						0.00302579																		34.139
	2022-10-04 14:47:28	2:19:05.273000		-0.247		99.9063		29.827	29.9551				29.9887						0.0113813						0.00302541																		35.404
	2022-10-04 14:47:58	2:19:35.287000		-0.247	0	99.8857		29.8293	29.9552		0		29.9828				0		0.0113799	0	0		0	0	0.00302503	0	0	0	0	0	0	0	0	0	0	0	0	0	0	3.508	398.952		33.706
	2022-10-04 14:48:28	2:20:05.300000		-0.247		99.865	30	29.8317	29.9553	30		3	29.9769	30				3	0.0113796			3			0.00302497																401.262	400	34.617
	2022-10-04 14:48:58	2:20:35.314000		-0.247		99.8443		29.834	29.9554				29.971						0.0113794						0.00302491																399.346		35.63
	2022-10-04 14:49:28	2:21:05.327000		-0.247		99.8237		29.8363	29.9556				29.9651						0.0113792						0.00302486																		36.337
	2022-10-04 14:49:58	2:21:35.340000		-0.247		99.803		29.8387	29.9557				29.9592		0	0			0.011379						0.0030248																		33.209
	2022-10-04 14:50:28	2:22:05.354000		-0.247		101.285		29.841	29.9558				29.9534						0.0113788						0.00302475																		34.164
	2022-10-04 14:50:58	2:22:35.367000		-0.247		99.939		29.8442	29.9559				29.9475						0.0113786						0.00302469																		35.69
	2022-10-04 14:51:28	2:23:05.381000		-0.247		99.9306		29.8474	29.956				29.9416						0.0113784						0.00302463																		33.481
	2022-10-04 14:51:58	2:23:35.394000		-0.247		99.9221		29.8507	29.9511				29.9367						0.0113782						0.00302458																400.128		32.463
	2022-10-04 14:52:28	2:24:05.408000		-0.247	0	99.9137		29.8539	29.9462		0		29.9318				0		0.011378	0	0		0	0	0.00302452	0	0	0	0	0	0	0	0	0	0	0	0	0	0	3.379	400.967
	2022-10-04 14:52:58	2:24:35.421000		-0.247		99.9052	30	29.8571	29.9413	30		3	29.9269	30				3	0.0113799			3			0.00302503																399.137	400	32.302
	2022-10-04 14:53:28	2:25:05.435000		-0.247		99.8968		29.8603	29.9364				29.922						0.0113818						0.00302553																		34.366
	2022-10-04 14:53:58	2:25:35.448000		-0.247		99.8883		29.8636	29.9316				29.9172						0.0113837						0.00302604																399.755		32.624
	2022-10-04 14:54:28	2:26:05.461000		-0.247		99.8799		29.8668	29.9267				29.9123		0	0			0.0113856						0.00302654																401.202		34.534
	2022-10-04 14:54:58	2:26:35.475000		-0.247		99.8714		29.87	29.9218				29.9074						0.0113875						0.00302705																399.9		34.133
	2022-10-04 14:55:28	2:27:05.488000		-0.247		99.863		29.8648	29.9169				29.9025						0.0113894						0.00302755																400.143		35.828
	2022-10-04 14:55:58	2:27:35.502000		-0.247		99.9064		29.8596	29.912				29.8976						0.0113913						0.00302806																401.15		34.602
	2022-10-04 14:56:28	2:28:05.515000		-0.247		99.9498		29.8544	29.9164				29.902					3	0.0113932						0.00302856																398.869		35.393
	2022-10-04 14:56:58	2:28:35.529000		-0.247	0	99.9932		29.8492	29.9209		0		29.9065				0	1.53	0.0113951	0	0	3	0	0	0.00302907	0	0	0	0	0	0	0	0	0	0	0	0	0	0	3.351	400.544		34.248
	2022-10-04 14:57:28	2:29:05.542000		-0.247		100.037	30	29.844	29.9253	30		3	29.9109	30					0.0113945			1.53			0.00302892																399.29	400	32.983
	2022-10-04 14:57:58	2:29:35.556000		-0.247		100.08		29.8388	29.9297				29.9153						0.011394						0.00302878																399.648		36.331
	2022-10-04 14:58:28	2:30:05.569000		-0.247111		99.933		29.8336	29.9341				29.9197						0.0113934						0.00302863																404.622		34.632
	2022-10-04 14:58:59	2:30:35.582000		-0.247225		99.9998		29.8282	29.9387				29.9243		0	0			0.0113929						0.00302848																396.612
	2022-10-04 14:59:29	2:31:05.596000		-0.247336		100.064		29.823	29.9431				29.9287						0.0113923						0.00302833																400.334		35.611
	2022-10-04 14:59:59	2:31:35.609000		-0.247446		100.129		29.8203	29.9476				29.9332						0.0113918						0.00302819																399.273		33.877
	2022-10-04 15:00:29	2:32:05.623000		-0.247557		100.194		29.8177	29.952				29.9376						0.0113912						0.00302804																395.829		35.741
	2022-10-04 15:00:59	2:32:35.636000		-0.247668		100.258		29.815	29.9509				29.9376						0.0113907						0.0030279																405.331		33.239
	2022-10-04 15:01:29	2:33:05.650000		-0.247779	0	100.323		29.8123	29.9498		0		29.9376				0	1.53	0.0113901	0	0		0	0	0.00302775	0	0	0	0	0	0	0	0	0	0	0	0	0	0	2.474	399.581
	2022-10-04 15:01:59	2:33:35.663000		-0.247889		100.388	30	29.8097	29.9487	30		3	29.9376	30					0.0113886			1.53			0.00302734																	400	33.3
	2022-10-04 15:02:29	2:34:05.677000		-0.248		100.452		29.807	29.9476				29.9376						0.011387						0.00302692																		32.916
	2022-10-04 15:02:59	2:34:35.690000		-0.247889		100.517		29.8043	29.9464				29.9376						0.0113854						0.00302651
	2022-10-04 15:03:29	2:35:05.704000		-0.247778		100.566		29.8017	29.9453				29.9376		0	0			0.0113839						0.00302609																399.964
	2022-10-04 15:03:59	2:35:35.717000		-0.247667		100.615		29.799	29.9442				29.9376						0.0113823						0.00302568																398.667
	2022-10-04 15:04:29	2:36:05.731000		-0.247556		100.664		29.8004	29.9431				29.9376						0.0113807						0.00302526																399.664		32.928
	2022-10-04 15:04:59	2:36:35.744000		-0.247444		100.713		29.8019	29.942				29.9376						0.0113792						0.00302485																397.06		34.231
	2022-10-04 15:05:29	2:37:05.757000		-0.247333		100.762		29.8033	29.937				29.9293						0.0113776						0.00302443																399.092		38.385
	2022-10-04 15:05:59	2:37:35.771000		-0.247222	0	101.11		29.8048	29.932		0		29.9209				0	1.53	0.0113761	0	0		0	0	0.00302402	0	0	0	0	0	0	0	0	0	0	0	0	0	0	3.236	400.443		34.298
	2022-10-04 15:06:29	2:38:05.784000		-0.247111		100.141	30	29.8062	29.927	30		3	29.9126	30					0.0113782			1.53			0.00302459																	400	35.69
	2022-10-04 15:06:59	2:38:35.798000		-0.247		100.19		29.8077	29.91				29.8596						0.0113804						0.00302516																399.843
	2022-10-04 15:07:29	2:39:05.811000		-0.247		100.238		29.8091	29.9201				29.8737						0.0113825						0.00302573																399.168		36.045
	2022-10-04 15:07:59	2:39:35.825000		-0.247		100.287		29.8106	29.9302				29.8878		0	0			0.0113847						0.00302631																400.483		37.337
	2022-10-04 15:08:29	2:40:05.838000		-0.247		100.336		29.812	29.9403				29.9019						0.0113868						0.00302688																402.905		35.552
	2022-10-04 15:08:59	2:40:35.852000		-0.247		100.384		29.8131	29.9504				29.916						0.011389						0.00302745																397.176		36.689
	2022-10-04 15:09:29	2:41:05.865000		-0.247		100.433		29.8142	29.9606				29.9302						0.0113911						0.00302802																401.466		34.314
	2022-10-04 15:09:59	2:41:35.879000		-0.247		99.804		29.8153	29.9707				29.9443						0.0113933						0.0030286																		36.191
	2022-10-04 15:10:29	2:42:05.892000		-0.247	0	100.642		29.8164	29.9808		0		29.9584				0	1.53	0.0113954	0	0		0	0	0.00302917	0	0	0	0	0	0	0	0	0	0	0	0	0	0	3.339	401.428		36.326
	2022-10-04 15:10:59	2:42:35.906000		-0.247		100.62	30	29.8176	29.9909	30		3	29.9725	30					0.0113954			1.53			0.00302917																400.141	400	33.548
	2022-10-04 15:11:29	2:43:05.919000		-0.247		100.599		29.8187	30.001				29.9866						0.0113954						0.00302917																402.252		34.834
	2022-10-04 15:11:59	2:43:35.933000		-0.247111		100.577		29.8198	29.9961				29.9799						0.0113954						0.00302917																399.575
	2022-10-04 15:12:29	2:44:05.946000		-0.247222		100.556		29.8209	29.9912				29.9732		0	0			0.0113954						0.00302917
	2022-10-04 15:12:59	2:44:35.960000		-0.247333		99.938		29.822	29.9863				29.9666						0.0113954						0.00302917
	2022-10-04 15:13:29	2:45:05.973000		-0.247444		101.009		29.8197	29.9814				29.9599						0.0113954						0.00302917																		34.752
	2022-10-04 15:13:59	2:45:35.987000		-0.247556		100.018		29.8173	29.9766				29.9533						0.0113954						0.00302917																		33.262
	2022-10-04 15:14:29	2:46:06		-0.247667		99.9563		29.815	29.9717				29.9466						0.0113954						0.00302917																		35.325
	2022-10-04 15:14:59	2:46:36.014000		-0.247778	0	99.8947		29.8127	29.9668		0		29.9399				0	1.53	0.0113954	0	0		0	0	0.00302917	0	0	0	0	0	0	0	0	0	0	0	0	0	0	3.085
	2022-10-04 15:15:29	2:47:06.027000		-0.247889		99.833	30	29.8103	29.9619	30		3	29.9333	30					0.0113951			1.53			0.00302908																399.768	400
	2022-10-04 15:15:59	2:47:36.041000		-0.248		100.757		29.808	29.957				29.9266						0.0113948						0.00302899																398.57		35.431
	2022-10-04 15:16:29	2:48:06.054000		-0.247889		99.762		29.8057	29.9504				29.9218						0.0113944						0.0030289																400.788		31.329
	2022-10-04 15:16:59	2:48:36.068000		-0.247778		99.876		29.8033	29.9439				29.917		0	0			0.0113941						0.00302881																400.791		31.4
	2022-10-04 15:17:29	2:49:06.081000		-0.247667		99.99		29.801	29.9373				29.9123						0.0113938						0.00302872																399.221		32.89
	2022-10-04 15:17:59	2:49:36.095000		-0.247556		100.973		29.8007	29.9308				29.9075						0.0113934						0.00302863																397.871
	2022-10-04 15:18:29	2:50:06.108000		-0.247444		100.537		29.8003	29.9242				29.9027						0.0113931						0.00302854																400.936
	2022-10-04 15:18:59	2:50:36.122000		-0.247333		99.66		29.8	29.9177				29.8979						0.0113927						0.00302845																		33.257
	2022-10-04 15:19:29	2:51:06.135000		-0.247222	0	99.6552		29.7997	29.9111		0		29.8932				0	1.53	0.0113924	0	0		0	0	0.00302836	0	0	0	0	0	0	0	0	0	0	0	0	0	0	2.093			31.585
	2022-10-04 15:19:59	2:51:36.149000		-0.247111		99.6504	30	29.7993	29.9046	30		3	29.8884	30					0.0113915			1.53			0.00302811																	400
	2022-10-04 15:20:29	2:52:06.162000		-0.247		99.6457		29.799	29.898				29.8836						0.0113905						0.00302787
	2022-10-04 15:20:59	2:52:36.176000		-0.247		99.6409		29.7987	29.9088				29.8944						0.0113896						0.00302762																		33.209
	2022-10-04 15:21:29	2:53:06.189000		-0.247		99.6361		29.7983	29.9196				29.9052		0	0			0.0113887						0.00302737																		34.03
	2022-10-04 15:21:59	2:53:36.203000		-0.247		99.6313		29.798	29.9303				29.9159						0.0113878						0.00302712																		32.007
	2022-10-04 15:22:29	2:54:06.216000		-0.247		99.6266		29.7961	29.9411				29.9267						0.0113868						0.00302688																400.43		33.678
	2022-10-04 15:22:59	2:54:36.230000		-0.247		99.6218		29.7942	29.9519				29.9375						0.0113859						0.00302663																398.793		34.875
	2022-10-04 15:23:29	2:55:06.243000		-0.247		99.617		29.7923	29.9627				29.9483						0.011385						0.00302638																399.042		31.845
	2022-10-04 15:23:59	2:55:36.257000		-0.247	0	99.6403		29.7904	29.9734		0		29.959				0	1.53	0.011384	0	0		0	0	0.00302614	0	0	0	0	0	0	0	0	0	0	0	0	0	0	2.866	400.074		33.546
	2022-10-04 15:24:29	2:56:06.270000		-0.247		99.6637	30	29.7886	29.9842	30		3	29.9698	30					0.0113832			1.53			0.00302592																401.018	400
	2022-10-04 15:24:59	2:56:36.284000		-0.247		99.687		29.7867	29.995				29.9806						0.0113824						0.00302571																398.13
	2022-10-04 15:25:29	2:57:06.297000		-0.247		99.7103		29.7848	29.9914				29.976						0.0113816						0.0030255																400.206
	2022-10-04 15:25:59	2:57:36.311000		-0.247		99.7337		29.7829	29.9879				29.9715		0	0			0.0113808						0.00302528																399.017
	2022-10-04 15:26:29	2:58:06.324000		-0.247		99.757		29.781	29.9843				29.9669						0.01138						0.00302507																400.311
	2022-10-04 15:26:59	2:58:36.338000		-0.247		99.7803		29.7861	29.9808				29.9624						0.0113792						0.00302486																		32.368
	2022-10-04 15:27:29	2:59:06.351000		-0.247		99.8037		29.7912	29.9772				29.9578						0.0113784						0.00302464																400.182		34.181
	2022-10-04 15:27:59	2:59:36.365000		-0.247		99.827		29.7963	29.9737				29.9533						0.0113776						0.00302443																400.728		31.457
	2022-10-04 15:28:29	3:00:06.378000		-0.247	0	100.341		29.8014	29.9701		0		29.9487				0	1.53	0.0113768	0	0		0	0	0.00302422	0	0	0	0	0	0	0	0	0	0	0	0	0	0	2.312			33.764
	2022-10-04 15:28:59	3:00:36.392000		-0.247		100.307	30	29.8066	29.9666	30		3	29.9441	30					0.0113786			1.53			0.00302469																	400
	2022-10-04 15:29:29	3:01:06.405000		-0.247		100.274		29.8117	29.963				29.9396						0.0113804						0.00302516
	2022-10-04 15:29:59	3:01:36.419000		-0.247111		100.24		29.8168	29.9694				29.947						0.0113821						0.00302563
	2022-10-04 15:30:29	3:02:06.432000		-0.247222		100.206		29.8219	29.9759				29.9545		0	0			0.0113839						0.0030261																		33.897
	2022-10-04 15:30:59	3:02:36.446000		-0.247333		100.173		29.827	29.9823				29.9619						0.0113857						0.00302657																		32.332
	2022-10-04 15:31:29	3:03:06.459000		-0.247444		100.139		29.8204	29.9888				29.9694						0.0113875						0.00302705
	2022-10-04 15:31:59	3:03:36.473000		-0.247556		100.105		29.8139	29.9952				29.9768						0.0113892						0.00302752																400.551
	2022-10-04 15:32:29	3:04:06.486000		-0.247667		100.072		29.8073	30.0017				29.9842						0.011391						0.00302799																399.122
	2022-10-04 15:32:59	3:04:36.500000		-0.247778	0	100.038		29.8008	30.0081		0		29.9917				0	1.53	0.0113928	0	0		0	0	0.00302846	0	0	0	0	0	0	0	0	0	0	0	0	0	0	2.554			33.614
	2022-10-04 15:33:29	3:05:06.513000		-0.247889		100.009	30	29.7942	30.0146	30		3	29.9991	30					0.0113939			1.53			0.00302876																	400	31.302
	2022-10-04 15:33:59	3:05:36.527000		-0.248		99.98		29.7877	30.021				30.0066						0.0113951						0.00302906																		32.136
	2022-10-04 15:34:29	3:06:06.540000		-0.247889		99.951		29.7811	30.0152				29.9971						0.0113962						0.00302937																		30.977
	2022-10-04 15:34:59	3:06:36.554000		-0.247779		99.922		29.7746	30.0095				29.9876		0	0			0.0113973						0.00302967																		31.91
	2022-10-04 15:35:29	3:07:06.568000		-0.247668		99.893		29.768	30.0037				29.9176						0.0113985						0.00302997																		33.837
	2022-10-04 15:36:00	3:07:36.581000		-0.247554		99.863		29.7695	29.9978				29.9149						0.0113996						0.00303028																		32.729
	2022-10-04 15:36:30	3:08:06.595000		-0.247443		99.834		29.7709	29.992				29.9122						0.0114008						0.00303058
	2022-10-04 15:37:00	3:08:36.608000		-0.247332		99.805		29.7724	29.9863				29.9095						0.0114019						0.00303089																400.23		32.492
	2022-10-04 15:37:30	3:09:06.622000		-0.247221	0	99.776		29.7738	29.9805		0		29.9069				0	1.53	0.011403	0	0		0	0	0.00303119	0	0	0	0	0	0	0	0	0	0	0	0	0	0	3.242			34.115
	2022-10-04 15:38:00	3:09:36.635000		-0.247111		99.7535	30	29.7752	29.9748	30		3	29.9042	30					0.0114025			1.53			0.00303105																400.426	400	30.938
	2022-10-04 15:38:30	3:10:06.649000		-0.247		99.731		29.7767	29.969				29.9016						0.011402						0.00303092																401.204		33.546
	2022-10-04 15:39:00	3:10:36.662000		-0.247		99.693		29.7781	29.9686				29.8989						0.0114015						0.00303078
	2022-10-04 15:39:30	3:11:06.676000		-0.247		99.7427		29.7796	29.9681				29.8963		0	0			0.011401						0.00303065																		32.102
	2022-10-04 15:40:00	3:11:36.689000		-0.247		99.7923		29.781	29.9677				29.8936						0.0114005						0.00303051																		31.751
	2022-10-04 15:40:30	3:12:06.703000		-0.247		99.842		29.7826	29.9672				29.9013						0.0114						0.00303038																		34.571
	2022-10-04 15:41:00	3:12:36.716000		-0.247		100.992		29.7841	29.9668				29.9089						0.0113995						0.00303025																		33.108
	2022-10-04 15:41:30	3:13:06.730000		-0.247		100.984		29.7857	29.9663				29.9166						0.011399						0.00303011
	2022-10-04 15:42:00	3:13:36.743000		-0.247	0	100.976		29.7872	29.9659		0		29.9243				0	1.53	0.0113985	0	0		0	0	0.00302998	0	0	0	0	0	0	0	0	0	0	0	0	0	0	2.862
	2022-10-04 15:42:30	3:14:06.757000		-0.247		100.968	30	29.7888	29.9654	30		3	29.9319	30					0.0113978			1.53			0.00302981																	400
	2022-10-04 15:43:00	3:14:36.771000		-0.247		100.96		29.7903	29.965				29.9396						0.0113972						0.00302964																399.519
	2022-10-04 15:43:30	3:15:06.784000		-0.247		99.918		29.7919	29.9567				29.9473						0.0113966						0.00302947
	2022-10-04 15:44:00	3:15:36.798000		-0.247		100.041		29.7934	29.9483				29.9549		0	0			0.0113959						0.0030293																398.727		32.302
	2022-10-04 15:44:30	3:16:06.811000		-0.247		100.163		29.795	29.94				29.9626						0.0113953						0.00302913																401.346		31.103
	2022-10-04 15:45:00	3:16:36.825000		-0.247		100.285		29.796	29.9317				29.9612						0.0113947						0.00302897																400.06
	2022-10-04 15:45:30	3:17:06.838000		-0.247		100.408		29.797	29.9233				29.9599						0.011394						0.0030288																		31.04
	2022-10-04 15:46:00	3:17:36.852000		-0.247		100.715		29.798	29.915				29.9586						0.0113934						0.00302863																400.519		33.327
	2022-10-04 15:46:30	3:18:06.865000		-0.247	0	100.719		29.799	29.9067		0		29.9572				0	1.53	0.0113928	0	0		0	0	0.00302846	0	0	0	0	0	0	0	0	0	0	0	0	0	0	2.92	402.997		30.357
	2022-10-04 15:47:00	3:18:36.879000		-0.247		100.207	30	29.8	29.8983	30		3	29.9559	30					0.0113937			1.53			0.00302871																399.34	400	30.688
	2022-10-04 15:47:30	3:19:06.892000		-0.247		99.658		29.801	29.89				29.9546						0.0113946						0.00302895																401.069		33.897
	2022-10-04 15:48:00	3:19:36.906000		-0.247		99.74		29.802	29.8947				29.9533						0.0113956						0.0030292																399.506		32.5
	2022-10-04 15:48:30	3:20:06.919000		-0.247		100.399		29.803	29.8993				29.9519		0	0			0.0113965						0.00302945																401.036		31.338
	2022-10-04 15:49:00	3:20:36.933000		-0.247		100.688		29.804	29.904				29.9506						0.0113974						0.0030297																399.431		32.434
	2022-10-04 15:49:30	3:21:06.947000		-0.247		100		29.8028	29.9087				29.94						0.0113984						0.00302994
	2022-10-04 15:50:00	3:21:36.960000		-0.247		100.63		29.8016	29.9133				29.9295						0.0113993						0.00303019
	2022-10-04 15:50:30	3:22:06.974000		-0.247		99.884		29.8003	29.918				29.9189						0.0114002						0.00303044
	2022-10-04 15:51:00	3:22:36.987000		-0.247	0	99.8727		29.7991	29.9227		0		29.9084				0	1.53	0.0114011	0	0		0	0	0.00303068	0	0	0	0	0	0	0	0	0	0	0	0	0	0	3.129			32.476
	2022-10-04 15:51:30	3:23:07.001000		-0.247		99.8614	30	29.7979	29.9273	30		3	29.8978	30					0.0114003			1.53			0.00303046																	400	34.263
	2022-10-04 15:52:00	3:23:37.014000		-0.247		99.8501		29.7967	29.932				29.8873						0.0113995						0.00303023																		30.928
	2022-10-04 15:52:30	3:24:07.028000		-0.247		99.8389		29.7954	29.9326				29.8767						0.0113986						0.00303001																		31.329
	2022-10-04 15:53:00	3:24:37.041000		-0.247		99.8276		29.7942	29.9331				29.8662		0	0			0.0113978						0.00302978																		33.877
	2022-10-04 15:53:30	3:25:07.055000		-0.247		99.8163		29.793	29.9337				29.8556						0.0113969						0.00302956																400.005		31.878
	2022-10-04 15:54:00	3:25:37.068000		-0.247		99.805		29.795	29.9342				29.8584						0.0113961						0.00302934																399.096		32.634
	2022-10-04 15:54:30	3:26:07.082000		-0.247		100.88		29.797	29.9348				29.8612						0.0113952						0.00302911																		34.792
	2022-10-04 15:55:00	3:26:37.096000		-0.247		99.684		29.799	29.9353				29.864						0.0113944						0.00302889																398.943
	2022-10-04 15:55:30	3:27:07.109000		-0.247	0	100.098		29.801	29.9359		0		29.8667				0	1.53	0.0113935	0	0		0	0	0.00302866	0	0	0	0	0	0	0	0	0	0	0	0	0	0	1.762	400.983		33.367
	2022-10-04 15:56:00	3:27:37.123000		-0.247		100.625	30	29.803	29.9364	30		3	29.8695	30					0.0113902			1.53			0.00302779																399.758	400	32.105
	2022-10-04 15:56:30	3:28:07.136000		-0.247		99.727		29.805	29.937				29.8723						0.011387						0.00302691																401.013
	2022-10-04 15:57:00	3:28:37.150000		-0.247		99.7162		29.807	29.9408				29.8751						0.0113837						0.00302604																399.847		32.993
	2022-10-04 15:57:30	3:29:07.163000		-0.247		99.7054		29.809	29.9446				29.8778		0	0			0.0113804						0.00302516																		33.744
	2022-10-04 15:58:00	3:29:37.177000		-0.247		99.6947		29.811	29.9484				29.8806						0.0113771						0.00302429																		32.662
	2022-10-04 15:58:30	3:30:07.190000		-0.247		99.6839		29.8046	29.9522				29.9111						0.0113738						0.00302341																		33.393
	2022-10-04 15:59:00	3:30:37.204000		-0.247		99.6731		29.7981	29.956				29.9416						0.0113705						0.00302253																		30.11
	2022-10-04 15:59:30	3:31:07.218000		-0.247		99.6623		29.7917	30.06				30.0455						0.0113672						0.00302166																		31.748
	2022-10-04 16:00:00	3:31:37.231000		-0.247	0	99.6516		29.7852	29.905		0		29.8906				0	1.53	0.0113639	0	0		0	0	0.00302078	0	0	0	0	0	0	0	0	0	0	0	0	0	0	2.912			31.23
	2022-10-04 16:00:30	3:32:07.245000		-0.247		99.6408	30	29.7788	30.014	30		3	30.0086	30					0.011368			1.53			0.00302186																399.281	400	32.391
	2022-10-04 16:01:00	3:32:37.258000		-0.247		99.63		29.7723	30.0153				30.0144						0.011372						0.00302294																400.862		31.717
	2022-10-04 16:01:30	3:33:07.272000		-0.247111		99.645		29.7659	30.0167				30.0202						0.0113761						0.00302402																399.782		33.304
	2022-10-04 16:02:00	3:33:37.285000		-0.247222		99.66		29.7594	30.018				30.026		0	0			0.0113801						0.00302509																400.09		32.205
	2022-10-04 16:02:30	3:34:07.299000		-0.247333		99.675		29.753	30.0193				30.0317						0.0113842						0.00302617																401.264		32.04
	2022-10-04 16:03:00	3:34:37.312000		-0.247444		99.69		29.7567	30.0207				30.0375						0.0113882						0.00302725																400.125		29.944
	2022-10-04 16:03:30	3:35:07.326000		-0.247556		99.705		29.7603	30.022				29.8616						0.0113923						0.00302833																		32.368
	2022-10-04 16:04:00	3:35:37.340000		-0.247667		99.72		29.764	30.0233				29.9766						0.0113963						0.0030294																		33.412
	2022-10-04 16:04:30	3:36:07.353000		-0.247778	0	99.735		29.7677	30.0247		0		29.9719				0	1.53	0.0114004	0	0		0	0	0.00303048	0	0	0	0	0	0	0	0	0	0	0	0	0	0	2.757	400.426		33.963
	2022-10-04 16:05:00	3:36:37.367000		-0.247889		99.75	30	29.7713	30.026	30		3	29.9672	30					0.0113984			1.53			0.00302994																401.609	400	30.914
	2022-10-04 16:05:30	3:37:07.380000		-0.248		99.765		29.775	30.0184				29.9626						0.0113963						0.0030294																400.241
	2022-10-04 16:06:00	3:37:37.394000		-0.247889		99.8098		29.7787	30.0109				29.9579						0.0113943						0.00302886																398.675		31.486
	2022-10-04 16:06:30	3:38:07.407000		-0.247778		99.8546		29.7823	30.0033				29.9533		0	0			0.0113923						0.00302833																401.062		29.318
	2022-10-04 16:07:00	3:38:37.421000		-0.247667		99.8993		29.786	29.9958				29.9486						0.0113902						0.00302779																400.012		30.461
	2022-10-04 16:07:30	3:39:07.435000		-0.247556		99.9441		29.7874	29.9882				29.9439						0.0113882						0.00302725																402.104
	2022-10-04 16:08:00	3:39:37.448000		-0.247444		99.9889		29.7889	29.9807				29.9393						0.0113862						0.00302671																399.463
	2022-10-04 16:08:30	3:40:07.462000		-0.247333		100.034		29.7903	29.9731				29.9346						0.0113842						0.00302617																400.936		31.103
	2022-10-04 16:09:00	3:40:37.475000		-0.247222	0	100.078		29.7918	29.9656		0		29.9405				0	1.53	0.0113821	0	0		0	0	0.00302563	0	0	0	0	0	0	0	0	0	0	0	0	0	0	3.034	398.304		32.463
	2022-10-04 16:09:30	3:41:07.489000		-0.247111		100.123	30	29.7932	29.958	30		3	29.9463	30					0.0113824			1.53			0.00302569																401.699	400	30.005
	2022-10-04 16:10:00	3:41:37.502000		-0.247		100.168		29.7947	29.965				29.9522						0.0113826						0.00302574																398.974		31.166
	2022-10-04 16:10:30	3:42:07.516000		-0.247111		100.104		29.7961	29.9719				29.9581						0.0113828						0.0030258																		32.979
	2022-10-04 16:11:00	3:42:37.529000		-0.247221		100.041		29.7976	29.9789				29.9639		0	0			0.011383						0.00302586																		30.875
	2022-10-04 16:11:30	3:43:07.543000		-0.247332		99.9772		29.799	29.9859				29.9698						0.0113832						0.00302591																400.131
	2022-10-04 16:12:00	3:43:37.557000		-0.247443		99.9136		29.7999	29.9929				29.9756						0.0113834						0.00302597																401.244
	2022-10-04 16:12:30	3:44:07.570000		-0.247554		99.85		29.8008	29.9998				29.9815						0.0113836						0.00302602																399.958		31.684
	2022-10-04 16:13:01	3:44:37.584000		-0.247668		100.244		29.8017	30.0071				29.9876						0.0113838						0.00302608																		32.85
	2022-10-04 16:13:31	3:45:07.597000		-0.247779	0	100.654		29.8026	30.014		0		29.9832				0	1.53	0.011384	0	0		0	0	0.00302614	0	0	0	0	0	0	0	0	0	0	0	0	0	0	2.582			32.784
	2022-10-04 16:14:01	3:45:37.611000		-0.247889		99.738	30	29.8035	30.021	30		3	29.9789	30					0.0113834			1.53			0.00302597																401.487	400	30.89
	2022-10-04 16:14:31	3:46:07.624000		-0.248		100.221		29.8043	30.0116				29.9746						0.0113828						0.0030258																399.674		32.236
	2022-10-04 16:15:01	3:46:37.638000		-0.248		99.555		29.8052	30.0021				29.9702						0.0113821						0.00302563
	2022-10-04 16:15:31	3:47:07.652000		-0.248		99.6003		29.8061	29.9927				29.9659		0	0			0.0113815						0.00302546
	2022-10-04 16:16:01	3:47:37.665000		-0.248		99.6457		29.807	29.9832				29.9616						0.0113809						0.0030253																		33.132
	2022-10-04 16:16:31	3:48:07.679000		-0.248		99.691		29.8066	29.9738				29.9572						0.0113802						0.00302513																400.753		30.419
	2022-10-04 16:17:01	3:48:37.692000		-0.248		99.7363		29.8061	29.9643				29.9529						0.0113796						0.00302496																391.215		32.796
	2022-10-04 16:17:31	3:49:07.706000		-0.248		99.7817		29.8057	29.9549				29.9486						0.011379						0.00302479																400.194		31.684
	2022-10-04 16:18:01	3:49:37.719000		-0.248	0	99.827		29.8052	29.9454		0		29.9498				0	1.53	0.0113783	0	0		0	0	0.00302462	0	0	0	0	0	0	0	0	0	0	0	0	0	0	3.137	401.412		33.816
	2022-10-04 16:18:31	3:50:07.733000		-0.248		99.8723	30	29.8048	29.936	30		3	29.951	30					0.0113797			1.53			0.00302498																399.015	400	32.397
	2022-10-04 16:19:01	3:50:37.747000		-0.248		99.9177		29.8043	29.9364				29.9523						0.011381						0.00302534																402.635		31.47
	2022-10-04 16:19:31	3:51:07.760000		-0.247889		99.963		29.8039	29.9369				29.9535						0.0113824						0.0030257																399.265		32.492
	2022-10-04 16:20:01	3:51:37.774000		-0.247778		100.842		29.8034	29.9373				29.9547		0	0			0.0113837						0.00302606																		33.963
	2022-10-04 16:20:31	3:52:07.787000		-0.247667		100.163		29.803	29.9378				29.9559						0.0113851						0.00302642																		31.846
	2022-10-04 16:21:01	3:52:37.801000		-0.247556		100.115		29.7974	29.9382				29.9571						0.0113864						0.00302678																		31.129
	2022-10-04 16:21:31	3:53:07.814000		-0.247444		100.066		29.7919	29.9387				29.9584						0.0113878						0.00302714																		32.397
	2022-10-04 16:22:01	3:53:37.828000		-0.247333		100.831		29.7863	29.9391				29.9596						0.0113891						0.0030275																		33.657
	2022-10-04 16:22:31	3:54:07.842000		-0.247222	0	100.644		29.7808	29.9396		0		29.9608				0	1.53	0.0113905	0	0		0	0	0.00302785	0	0	0	0	0	0	0	0	0	0	0	0	0	0	2.469
	2022-10-04 16:23:01	3:54:37.855000		-0.247111		100.456	30	29.7752	29.94	30		3	29.962	30					0.0113908			1.53			0.00302793																	400
	2022-10-04 16:23:31	3:55:07.869000		-0.247		99.917		29.7697	29.9418				29.9632						0.0113911						0.00302801																		33.85
	2022-10-04 16:24:01	3:55:37.882000		-0.247111		100.19		29.7641	29.9436				29.9645						0.0113914						0.00302809																400.093		34.145
	2022-10-04 16:24:31	3:56:07.896000		-0.247222		100.464		29.7586	29.9453				29.9657		0	0			0.0113917						0.00302817																		31.585
	2022-10-04 16:25:01	3:56:37.910000		-0.247333		101.025		29.753	29.9471				29.9669						0.011392						0.00302825																		32.434
	2022-10-04 16:25:31	3:57:07.923000		-0.247444		100.995		29.7578	29.9489				29.9681						0.0113923						0.00302833																		33.657
	2022-10-04 16:26:01	3:57:37.937000		-0.247556		100.966		29.7626	29.9507				29.9694						0.0113926						0.0030284
	2022-10-04 16:26:31	3:58:07.950000		-0.247667		100.936		29.7673	29.9524				29.9706						0.0113929						0.00302848																399.681		31.91
	2022-10-04 16:27:01	3:58:37.964000		-0.247778	0	100.907		29.7721	29.9542		0		29.9714				0	1.53	0.0113932	0	0		0	0	0.00302856	0	0	0	0	0	0	0	0	0	0	0	0	0	0	2.693	400.965		30.766
	2022-10-04 16:27:31	3:59:07.977000		-0.247889		100.878	30	29.7769	29.956	30		3	29.9721	30					0.0113901			1.53			0.00302775																400.67	400	32.733
	2022-10-04 16:28:01	3:59:38.272000		-0.248		100.848		29.7817	29.9582				29.9729						0.0113871						0.00302695																399.47
	2022-10-04 16:28:31	4:00:08.255000		-0.248		99.683		29.7864	29.9604				29.9737						0.011384						0.00302614																		33.79
	2022-10-04 16:29:01	4:00:38.268000		-0.248		99.733		29.7912	29.9627				29.9745		0	0			0.011381						0.00302533																		32.227
	2022-10-04 16:29:31	4:01:08.282000		-0.248		99.783		29.796	29.9649				29.9752						0.011378						0.00302452																		34.806
	2022-10-04 16:30:01	4:01:38.295000		-0.248		99.833		29.7938	29.9671				29.976						0.0113749						0.00302371
	2022-10-04 16:30:31	4:02:08.309000		-0.248		99.883		29.7916	29.9693				29.9768						0.0113719						0.0030229
	2022-10-04 16:31:01	4:02:38.322000		-0.248		99.933		29.7893	29.9716				29.9776						0.0113688						0.0030221																		33.173
	2022-10-04 16:31:31	4:03:08.336000		-0.248	0	100.925		29.7871	29.9738		0		29.9749				0	1.53	0.0113658	0	0		0	0	0.00302129	0	0	0	0	0	0	0	0	0	0	0	0	0	0	4.152	399.79		31.814
	2022-10-04 16:32:01	4:03:38.350000		-0.248		100.777	30	29.7849	29.976	30		3	29.9722	30					0.0113694			1.53			0.00302224																400.57	400
	2022-10-04 16:32:31	4:04:08.363000		-0.248		100.629		29.7827	29.9772				29.9696						0.011373						0.0030232																		32.04
	2022-10-04 16:33:01	4:04:38.377000		-0.247889		99.748		29.7804	29.9784				29.9669						0.0113766						0.00302415																		34.181
	2022-10-04 16:33:31	4:05:08.390000		-0.247778		99.71		29.7782	29.9797				29.9642		0	0			0.0113802						0.0030251
	2022-10-04 16:34:01	4:05:38.404000		-0.247667		100.475		29.776	29.9809				29.9616						0.0113837						0.00302606																401.103		33.35
	2022-10-04 16:34:31	4:06:08.418000		-0.247556		99.767		29.7747	29.9821				29.9966						0.0113873						0.00302701																401.771		31.594
	2022-10-04 16:35:01	4:06:38.431000		-0.247444		100.695		29.7733	29.9833				29.9876						0.0113909						0.00302797																398.995		33.117
	2022-10-04 16:35:31	4:07:08.445000		-0.247333		99.545		29.772	29.9846				29.9786						0.0113945						0.00302892																400.314		33.81
	2022-10-04 16:36:01	4:07:38.458000		-0.247222	0	99.446		29.7707	29.9858		0		29.9696				0	1.53	0.0113981	0	0		0	0	0.00302987	0	0	0	0	0	0	0	0	0	0	0	0	0	0	2.999	401.861		32.412
	2022-10-04 16:36:31	4:08:08.472000		-0.247111		100.343	30	29.7693	29.987	30		3	29.9606	30					0.0113945			1.53			0.00302892																399.656	400
	2022-10-04 16:37:01	4:08:38.485000		-0.247		99.626		29.768	29.9855				29.9516						0.0113909						0.00302797
	2022-10-04 16:37:31	4:09:08.499000		-0.247167		100.74		29.7667	29.9839				30.0395						0.0113874						0.00302702
	2022-10-04 16:38:01	4:09:38.513000		-0.247333		99.597		29.7653	29.9824				29.9246		0	0			0.0113838						0.00302607																		33.043
	2022-10-04 16:38:31	4:10:08.526000		-0.2475		99.536		29.764	29.9808				29.9302						0.0113802						0.00302512																		33.215
	2022-10-04 16:39:01	4:10:38.540000		-0.247667		100.165		30.128	29.9793				29.9359						0.0113766						0.00302417																399.636		35.759
Inoculation	2022-10-04 16:39:31	4:11:08.553000		-0.247833		97.975		33.566	29.9777				29.9415						0.0113731						0.00302322																396.398		33.547
	2022-10-04 16:40:01	4:11:38.567000	0:00:26	-0.248		92.118		31.744	29.9762				29.9471						0.0113695						0.00302227																397.665		36.547
	2022-10-04 16:40:32	4:12:08.581000	0:00:56	0.026	0	85.915		30.186	29.9745		0		29.9529				0	1.53	0.0113658	0	0		0	0	0.00302129	0	0	0	0	0	0	0	0	0	0	0	0	0	0	3.08	400.148
	2022-10-04 16:41:02	4:12:38.594000	0:01:26	0.026		80.739	30	29.856	29.973	30		3	29.9586	30					0.0113659			1.53			0.00302132																397.354	400
	2022-10-04 16:41:32	4:13:08.608000	0:01:56	0.299		76.661		29.8476	29.972				30.0355						0.0113661						0.00302136																399.908		36.261
	2022-10-04 16:42:02	4:13:38.621000	0:02:27	0.299		72.438		29.8391	29.971				30.0193						0.0113662						0.00302139																		37.193
	2022-10-04 16:42:32	4:14:08.635000	0:02:57	0.573		68.81		29.8307	29.97				30.0031		0	0			0.0113663						0.00302142																399.539		37.408
	2022-10-04 16:43:02	4:14:38.649000	0:03:27	0.572333		66.672		29.8222	29.947				29.9869						0.0113664						0.00302146																400.03		35.844
	2022-10-04 16:43:32	4:15:08.662000	0:03:57	0.571667		65.37		29.8138	29.9587				29.9707						0.0113666						0.00302149																400.601
	2022-10-04 16:44:02	4:15:38.676000	0:04:27	0.571		63.153		29.8053	29.9703				29.9545						0.0113667						0.00302152																398.563
	2022-10-04 16:44:32	4:16:08.689000	0:04:57	0.845		61.899		29.7969	29.982				29.9383						0.0113668						0.00302156																400.012		35.898
	2022-10-04 16:45:02	4:16:38.703000	0:05:27	0.845	0	60.925		29.7884	29.913		0		29.922				0	1.53	0.0113669	0	0		0	0	0.00302159	0	0	0	0	0	0	0	0	0	0	0	0	0	0	3.372	409.093		33.262
	2022-10-04 16:45:32	4:17:08.716000	0:05:57	0.845		60.228	30	29.78	29.9234	30		3	29.9058	30					0.0113687			1.53			0.00302205																399.7	400	36.477
	2022-10-04 16:46:02	4:17:38.730000	0:06:27	0.845		60.132		29.7809	29.9339				29.8896						0.0113704						0.00302251																401.101
	2022-10-04 16:46:32	4:18:08.744000	0:06:57	0.845		58.594		29.7818	29.9443				29.8944						0.0113721						0.00302297																399.6
	2022-10-04 16:47:02	4:18:38.757000	0:07:27	0.845		58.004		29.7827	29.9548				29.8992		0	0			0.0113739						0.00302343																399.475
	2022-10-04 16:47:32	4:19:08.771000	0:07:57	0.845		57.758		29.7836	29.9652				29.9039						0.0113756						0.00302389																400.898		35.211
	2022-10-04 16:48:02	4:19:38.784000	0:08:27	0.845		57.512		29.7844	29.9757				29.9087						0.0113773						0.00302435																401.434		34.515
	2022-10-04 16:48:32	4:20:08.798000	0:08:57	0.845		57.266		29.7853	29.9861				29.9135						0.0113791						0.00302481																402.931
	2022-10-04 16:49:02	4:20:38.812000	0:09:27	0.845		57.052		29.7862	29.9966				29.9183						0.0113808						0.00302527																399.97
	2022-10-04 16:49:32	4:21:08.825000	0:09:57	0.845	0	56.7575		29.7871	30.007		0		29.923				0	1.53	0.0113825	0	0		0	0	0.00302573	0	0	0	0	0	0	0	0	0	0	0	0	0	0	3.362	396.157
	2022-10-04 16:50:02	4:21:38.839000	0:10:27	1.12		56.463	30	29.788	29.9994	30		3	29.9278	30					0.0113819			1.53			0.00302556																401.118	400
	2022-10-04 16:50:32	4:22:08.852000	0:10:57	1.11978		56.188		29.7832	29.9919				29.9326						0.0113813						0.0030254																		34.957
	2022-10-04 16:51:02	4:22:38.866000	0:11:27	1.11956		55.968		29.7784	29.9843				29.9401						0.0113806						0.00302523																		37.124
	2022-10-04 16:51:32	4:23:08.880000	0:11:57	1.11933		55.748		29.7737	29.9768				29.9477		0	0			0.01138						0.00302506																400.671		34.888
	2022-10-04 16:52:02	4:23:38.893000	0:12:27	1.11911		55.528		29.7689	29.9692				29.9553						0.0113794						0.00302489																398.155		34.349
	2022-10-04 16:52:32	4:24:08.907000	0:12:57	1.11889		55.115		29.7641	29.9617				29.9628						0.0113787						0.00302472																401.438		33.209
	2022-10-04 16:53:02	4:24:38.920000	0:13:27	1.11867		54.9165		29.7593	29.9541				29.9704						0.0113781						0.00302455																398.136		35.602
	2022-10-04 16:53:32	4:25:08.934000	0:13:57	1.11844		54.718		29.7546	29.9466				29.9779						0.0113775						0.00302439																400.225
	2022-10-04 16:54:02	4:25:38.948000	0:14:27	1.11822	0	54.185		29.7498	29.939		0		29.9855				0	1.53	0.0113768	0	0		0	0	0.00302422	0	0	0	0	0	0	0	0	0	0	0	0	0	0	2.56
	2022-10-04 16:54:32	4:26:08.961000	0:14:57	1.118		53.939	30	29.745	29.9441	30		3	29.993	30					0.0113788			1.53			0.00302473																	400
	2022-10-04 16:55:02	4:26:38.975000	0:15:27	1.11822		53.693		29.7471	29.9492				30.0006						0.0113807						0.00302525																		35.828
	2022-10-04 16:55:32	4:27:08.988000	0:15:57	1.11844		53.095		29.7492	29.9543				29.9967						0.0113826						0.00302577																		34.738
	2022-10-04 16:56:02	4:27:39.002000	0:16:27	1.11867		52.132		29.7513	29.9594				29.9928		0	0			0.0113846						0.00302628																400.384
	2022-10-04 16:56:32	4:28:09.015000	0:16:57	1.11889		53.001		29.7534	29.9646				29.9889						0.0113865						0.0030268																400.649
	2022-10-04 16:57:02	4:28:39.029000	0:17:27	1.11911		51.981		29.7556	29.9697				29.985						0.0113885						0.00302732																401.014		34.647
	2022-10-04 16:57:32	4:29:09.043000	0:17:57	1.11933		51.406		29.7577	29.9748				29.9811						0.0113904						0.00302783																399.713		36.498
	2022-10-04 16:58:02	4:29:39.056000	0:18:27	1.11956		50.662		29.7598	29.9799				29.9772						0.0113924						0.00302835
	2022-10-04 16:58:32	4:30:09.070000	0:18:57	1.11978	0	50.781		29.7619	29.985		0		29.9734				0	1.53	0.0113943	0	0		0	0	0.00302886	0	0	0	0	0	0	0	0	0	0	0	0	0	0	2.427
	2022-10-04 16:59:02	4:30:39.083000	0:19:27	1.12		49.914	30	29.764	29.9828	30		3	29.9695	30					0.0113935			1.53			0.00302864																	400	35.602
	2022-10-04 16:59:32	4:31:09.097000	0:19:57	1.11956		49.256		29.7629	29.9806				29.9656						0.0113926						0.00302842																		35.038
	2022-10-04 17:00:02	4:31:39.111000	0:20:27	1.11911		49.355		29.7618	29.9783				29.9619						0.0113918						0.00302819																399.995		35.325
	2022-10-04 17:00:32	4:32:09.124000	0:20:57	1.11867		48.308		29.7607	29.9761				29.9582		0	0			0.0113909						0.00302797																402.576		34.316
	2022-10-04 17:01:02	4:32:39.138000	0:21:27	1.11822		48.414		29.7596	29.9739				29.9546						0.0113901						0.00302774																401.268		35.187
	2022-10-04 17:01:32	4:33:09.151000	0:21:57	1.11778		48.991		29.7584	29.9717				29.9509						0.0113892						0.00302752																401.737		30.19
	2022-10-04 17:02:02	4:33:39.165000	0:22:27	1.11733		47.068		29.7573	29.9694				29.9473						0.0113884						0.00302729																400.022		34.957
	2022-10-04 17:02:32	4:34:09.179000	0:22:57	1.11689		46.9892		29.7562	29.9672				29.9436						0.0113875						0.00302707
	2022-10-04 17:03:02	4:34:39.192000	0:23:27	1.11644	0	46.9105		29.7551	29.965		0		29.9399				0	1.53	0.0113867	0	0		0	0	0.00302684	0	0	0	0	0	0	0	0	0	0	0	0	0	0	1.966
	2022-10-04 17:03:32	4:35:09.206000	0:23:57	1.116		46.8317	30	29.754	29.9696	30		3	29.9363	30					0.0113884			1.53			0.0030273																	400
	2022-10-04 17:04:02	4:35:39.219000	0:24:27	1.11644		46.753		29.7606	29.9741				29.9326						0.0113902						0.00302776
	2022-10-04 17:04:32	4:36:09.233000	0:24:57	1.11689		45.933		29.7671	29.9787				29.9296						0.0113919						0.00302822
	2022-10-04 17:05:02	4:36:39.247000	0:25:27	1.11733		44.963		29.7737	29.9832				29.9266		0	0			0.0113936						0.00302868
	2022-10-04 17:05:32	4:37:09.260000	0:25:57	1.11778		44.9316		29.7802	29.9878				29.9236						0.0113954						0.00302915
	2022-10-04 17:06:02	4:37:39.274000	0:26:27	1.11822		44.9002		29.7868	29.9923				29.9206						0.0113971						0.00302961
	2022-10-04 17:06:32	4:38:09.288000	0:26:57	1.11867		44.8688		29.7933	29.9969				29.9176						0.0113988						0.00303007																399.345		34.383
	2022-10-04 17:07:02	4:38:39.301000	0:27:27	1.11911		44.8374		29.7999	30.0014				29.9146						0.0114005						0.00303053																400.27
	2022-10-04 17:07:32	4:39:09.315000	0:27:57	1.11956	0	44.806		29.8064	30.006		0		29.9116				0	1.53	0.0114023	0	0		0	0	0.00303099	0	0	0	0	0	0	0	0	0	0	0	0	0	0	2.431	398.321		33.525
	2022-10-04 17:08:02	4:39:39.328000	0:28:27	1.12		43.803	30	29.813	29.9978	30		3	29.9086	30					0.0113992			1.53			0.00303016																399.458	400	35.653
	2022-10-04 17:08:32	4:40:09.342000	0:28:57	1.1192		44.233		29.807	29.9896				29.9056						0.011396						0.00302932																		33.81
	2022-10-04 17:09:02	4:40:39.356000	0:29:27	1.1184		43.398		29.801	29.9813				29.9078						0.0113929						0.00302849
	2022-10-04 17:09:32	4:41:09.369000	0:29:57	1.1176		43.2683		29.795	29.9731				29.9101		0	0			0.0113898						0.00302766																399.997
	2022-10-04 17:10:02	4:41:39.383000	0:30:27	1.1168		43.1385		29.789	29.9649				29.9123						0.0113867						0.00302683																400.818
	2022-10-04 17:10:32	4:42:09.396000	0:30:57	1.116		43.0087		29.783	29.9567				29.9145						0.0113835						0.003026															2.382	400.633
	2022-10-04 17:11:02	4:42:39.410000	0:31:27	1.388		42.879		29.777	29.9484				29.9167						0.0113804						0.00302517															20000	398.69
	2022-10-04 17:11:32	4:43:09.424000	0:31:57	1.392		41.41		29.771	29.9402				29.9189						0.0113773						0.00302434															20000
	2022-10-04 17:12:02	4:43:39.437000	0:32:27	1.117	0	41.6465		29.765	29.932		0		29.9212				0	1.53	0.0113742	0	0		0	0	0.00302351	0	0	0	0	0	0	0	0	0	0	0	0	0	0	15736.7
	2022-10-04 17:12:32	4:44:09.451000	0:32:57	1.388		41.883	30	29.759	29.9359	30		3	29.9234	30					0.0113756			1.53			0.0030239															17191.8	399.582	400
	2022-10-04 17:13:02	4:44:39.464000	0:33:27	1.38811		43.912		29.7571	29.9398				29.9256						0.0113771						0.0030243															15817.2	400.914		34.048
	2022-10-04 17:13:32	4:45:09.478000	0:33:57	1.38822		42.186		29.7552	29.9437				29.9187						0.0113786						0.00302469															16802.9	398.85		33.57
	2022-10-04 17:14:02	4:45:39.492000	0:34:27	1.38833		42.128		29.7533	29.9476				29.9119		0	0			0.0113801						0.00302508															15083.6	399.011		35.452
	2022-10-04 17:14:32	4:46:09.505000	0:34:57	1.38844		40.949		29.7514	29.9514				29.905						0.0113815						0.00302548															14017.5	400.688		32.863
	2022-10-04 17:15:02	4:46:39.519000	0:35:27	1.38856		41.182		29.7496	29.9553				29.8982						0.011383						0.00302587															17295.6	400.727
	2022-10-04 17:15:32	4:47:09.532000	0:35:57	1.38867		39.969		29.7477	29.9592				29.8913						0.0113845						0.00302626															19656.1	399.17		33.81
	2022-10-04 17:16:02	4:47:39.546000	0:36:27	1.38878		40.759		29.7458	29.9631				29.8844						0.011386						0.00302665															19208.4			35.151
	2022-10-04 17:16:32	4:48:09.560000	0:36:57	1.38889	0	39.893		29.7439	29.967		0		29.8776				0	1.53	0.0113875	0	0		0	0	0.00302705	0	0	0	0	0	0	0	0	0	0	0	0	0	0	17288.8	399.886		34.145
	2022-10-04 17:17:02	4:48:39.573000	0:37:27	1.389		39.784	30	29.742	29.9708	30		3	29.8707	30					0.0113889			1.53			0.00302743															18429.5	400.514	400	31.561
	2022-10-04 17:17:33	4:49:09.587000	0:37:57	1.38889		40.616		29.7409	29.9747				29.8636						0.0113904						0.00302782															14632.5			32.983
	2022-10-04 17:18:03	4:49:39.600000	0:38:27	1.38877		39.584		29.7397	29.9784				29.8676						0.0113918						0.0030282															18364
	2022-10-04 17:18:33	4:50:09.614000	0:38:57	1.38866		39.6373		29.7386	29.9822				29.8716		0	0			0.0113932						0.00302858															17346.9			33.108
	2022-10-04 17:19:03	4:50:39.628000	0:39:28	1.38855		39.6907		29.7375	29.9859				29.8756						0.0113947						0.00302896															19237.7			33.944
	2022-10-04 17:19:33	4:51:09.641000	0:39:58	1.38844		39.744		29.7364	29.9897				29.8796						0.0113961						0.00302934															18254.5			32.796
	2022-10-04 17:20:03	4:51:39.655000	0:40:28	1.38833		39.7973		29.7353	29.9935				29.8836						0.0113975						0.00302972															17282.2			31.561
	2022-10-04 17:20:33	4:52:09.668000	0:40:58	1.38822		39.8507		29.7342	29.9972				29.8876						0.0113989						0.0030301															18413.6			32.823
	2022-10-04 17:21:03	4:52:39.682000	0:41:28	1.38811	0	39.904		29.7331	30.001		0		29.8916				0	1.53	0.0114004	0	0		0	0	0.00303048	0	0	0	0	0	0	0	0	0	0	0	0	0	0	18766.5			33.108
	2022-10-04 17:21:33	4:53:09.696000	0:41:58	1.388		38.945	30	29.732	29.9953	30		3	29.8956	30					0.0113982			1.53			0.00302991															19100.9	400.164	400	31.845
	2022-10-04 17:22:03	4:53:39.709000	0:42:28	1.391		38.845		29.7302	29.9897				29.8996						0.0113961						0.00302934															20000	401.756		33.043
	2022-10-04 17:22:33	4:54:09.723000	0:42:58	1.662		38.745		29.7284	29.984				29.9047						0.0113939						0.00302876																400.238		33.276
	2022-10-04 17:23:03	4:54:39.736000	0:43:28	1.388		38.645		29.7267	29.9783				29.9098		0	0			0.0113918						0.00302819																		31.65
	2022-10-04 17:23:33	4:55:09.750000	0:43:58	1.662		38.545		29.7249	29.9727				29.9149						0.0113896						0.00302762
	2022-10-04 17:24:03	4:55:39.764000	0:44:28	1.66222		38.389		29.7231	29.967				29.92						0.0113875						0.00302705																399.421		32.434
	2022-10-04 17:24:33	4:56:09.777000	0:44:58	1.66244		38.3386		29.7213	29.9613				29.9252						0.0113853						0.00302647															20000	399.098		34.213
	2022-10-04 17:25:03	4:56:39.791000	0:45:28	1.66267		38.2882		29.7196	29.9557				29.9303						0.0113832						0.0030259															18510.3	400.119		31.47
	2022-10-04 17:25:33	4:57:09.804000	0:45:58	1.66289	0	38.2378		29.7178	29.95		0		29.9354				0	1.53	0.011381	0	0		0	0	0.00302533	0	0	0	0	0	0	0	0	0	0	0	0	0	0	19203.3			32.558
	2022-10-04 17:26:03	4:57:39.818000	0:46:28	1.66311		38.1874	30	29.716	29.948	30		3	29.9405	30					0.0113802			1.53			0.00302513															19471.8		400	34.011
	2022-10-04 17:26:33	4:58:09.832000	0:46:58	1.66333		38.137		29.7167	29.946				29.9456						0.0113795						0.00302493															19438.2
	2022-10-04 17:27:03	4:58:39.845000	0:47:28	1.66356		37.696		29.7173	29.944				29.9474						0.0113787						0.00302472															19165.2	399.892
	2022-10-04 17:27:33	4:59:09.859000	0:47:58	1.66378		37.6245		29.718	29.942				29.9491		0	0			0.011378						0.00302452															20000	401.32
	2022-10-04 17:28:03	4:59:39.873000	0:48:28	1.664		37.553		29.7187	29.94				29.9509						0.0113772						0.00302432
	2022-10-04 17:28:33	5:00:09.886000	0:48:58	1.66367		37.4815		29.7193	29.938				29.9527						0.0113764						0.00302412
	2022-10-04 17:29:03	5:00:39.900000	0:49:28	1.66333		37.41		29.72	29.936				29.9545						0.0113757						0.00302391																400.286
	2022-10-04 17:29:33	5:01:09.913000	0:49:58	1.663		37.3385		29.7207	29.934				29.9563						0.0113749						0.00302371																399.551		33.436
	2022-10-04 17:30:03	5:01:39.927000	0:50:28	1.932	0	37.267		29.7213	29.932		0		29.958				0	1.53	0.0113742	0	0		0	0	0.00302351	0	0	0	0	0	0	0	0	0	0	0	0	0	0				31.302
	2022-10-04 17:30:33	5:02:09.981000	0:50:58	1.661		37.1955	30	29.722	29.899	30		3	29.9598	30					0.0113753			1.53			0.00302381																	400	33.37
	2022-10-04 17:31:03	5:02:39.988000	0:51:28	1.662		37.124		29.7302	29.9101				29.9616						0.0113764						0.00302412																398.714
	2022-10-04 17:31:33	5:03:10.003000	0:51:58	1.933		36.706		29.7384	29.9212				29.9575						0.0113776						0.00302442																401.096		32.979
	2022-10-04 17:32:03	5:03:40.004000	0:52:28	1.93311		36.619		29.7467	29.9323				29.9534		0	0			0.0113787						0.00302472															20000	399.752		31.687
	2022-10-04 17:32:33	5:04:10.019000	0:52:58	1.93322		36.532		29.7549	29.9434				29.9493						0.0113799						0.00302503																		32.823
	2022-10-04 17:33:03	5:04:40.021000	0:53:28	1.93333		36.445		29.7631	29.9546				29.9451						0.011381						0.00302533																399.463
	2022-10-04 17:33:33	5:05:10.040000	0:53:58	1.93344		36.358		29.7713	29.9657				29.941						0.0113821						0.00302563															20000	400.755
	2022-10-04 17:34:03	5:05:40.044000	0:54:28	1.93356		36.271		29.7796	29.9768				29.9369						0.0113833						0.00302594															17943
	2022-10-04 17:34:33	5:06:10.048000	0:54:58	1.93367	0	36.184		29.7878	29.9879		0		29.9328				0	1.53	0.0113844	0	0		0	0	0.00302624	0	0	0	0	0	0	0	0	0	0	0	0	0	0	18579.4
	2022-10-04 17:35:03	5:06:40.065000	0:55:28	1.93378		36.097	30	29.796	29.999	30		3	29.9287	30					0.011384			1.53			0.00302614															20000		400	33.59
	2022-10-04 17:35:33	5:07:10.083000	0:55:58	1.93389		36.01		29.7913	29.9896				29.9246						0.0113837						0.00302604																		31.781
	2022-10-04 17:36:03	5:07:40.089000	0:56:28	1.934		35.847		29.7867	29.9801				29.9265						0.0113833						0.00302594
	2022-10-04 17:36:33	5:08:10.106000	0:56:58	1.93433		35.6465		29.782	29.9707				29.9284		0	0			0.0113829						0.00302583															20000
	2022-10-04 17:37:03	5:08:40.123000	0:57:28	1.93467		35.446		29.7773	29.9612				29.9303						0.0113825						0.00302573															18001.2
	2022-10-04 17:37:33	5:09:10.139000	0:57:58	1.935		35.012		29.7727	29.9518				29.9322						0.0113821						0.00302563															18868.9
	2022-10-04 17:38:03	5:09:40.156000	0:58:28	1.93533		34.8355		29.768	29.9423				29.934						0.0113818						0.00302553															20000	400.206
	2022-10-04 17:38:33	5:10:10.172000	0:58:58	1.93567		34.659		29.7633	29.9329				29.9359						0.0113814						0.00302543																		31.492
	2022-10-04 17:39:03	5:10:40.189000	0:59:28	1.936	0	34.2		29.7587	29.9234		0		29.9378				0	1.53	0.011381	0	0		0	0	0.00302533	0	0	0	0	0	0	0	0	0	0	0	0	0	0				34.417
	2022-10-04 17:39:33	5:11:10.205000	0:59:58	1.93633		34.1279	30	29.754	29.914	30		3	29.9397	30					0.0113795			1.53			0.00302493																	400	32.102
	2022-10-04 17:40:03	5:11:40.222000	1:00:28	1.93667		34.0557		29.7533	29.9216				29.9416						0.011378						0.00302452																		32.558
	2022-10-04 17:40:33	5:12:10.238000	1:00:58	1.937		33.9836		29.7527	29.9291				29.9411						0.0113764						0.00302412																		34.164
	2022-10-04 17:41:03	5:12:40.255000	1:01:28	2.21		33.9114		29.752	29.9367				29.9407		0	0			0.0113749						0.00302371																		32.071
	2022-10-04 17:41:33	5:13:10.271000	1:01:58	1.933		33.8393		29.7513	29.9442				29.9403						0.0113734						0.00302331																		32.236
	2022-10-04 17:42:03	5:13:40.288000	1:02:28	2.21		33.7671		29.7507	29.9518				29.9398						0.0113719						0.0030229																		33.436
	2022-10-04 17:42:33	5:14:10.304000	1:02:58	2.21		33.695		29.75	29.9593				29.9394						0.0113704						0.0030225															20000	399.48		32.236
	2022-10-04 17:43:03	5:14:40.321000	1:03:28	2.21		33.508		29.7493	29.9669				29.9389						0.0113688						0.0030221																401.179		33.304
	2022-10-04 17:43:33	5:15:10.337000	1:03:58	2.21	0	33.487		29.7487	29.9744		0		29.9385				0	1.53	0.0113673	0	0		0	0	0.00302169	0	0	0	0	0	0	0	0	0	0	0	0	0	0		399.665		31.62
	2022-10-04 17:44:03	5:15:40.353000	1:04:28	2.21		33.466	30	29.748	29.982	30		3	29.938	30					0.0113693			1.53			0.00302222																	400	33.864
	2022-10-04 17:44:33	5:16:10.370000	1:04:58	2.21		32.324		29.7442	29.977				29.9376						0.0113713						0.00302275																399.551		32.5
	2022-10-04 17:45:03	5:16:40.386000	1:05:28	2.21		32.2887		29.7404	29.972				29.9463						0.0113733						0.00302328																400.518
	2022-10-04 17:45:33	5:17:10.402000	1:05:58	1.942		32.2535		29.7367	29.967				29.9549		0	0			0.0113753						0.0030238																399.321		32.261
	2022-10-04 17:46:03	5:17:40.418000	1:06:28	2.208		32.2183		29.7329	29.962				29.9636						0.0113772						0.00302433																		35.082
	2022-10-04 17:46:33	5:18:10.435000	1:06:58	2.20767		32.183		29.7291	29.957				29.9722						0.0113792						0.00302486																		33.435
	2022-10-04 17:47:03	5:18:40.451000	1:07:28	2.20733		33.209		29.7253	29.952				29.9809						0.0113812						0.00302539															20000	399.871		33.963
	2022-10-04 17:47:33	5:19:10.467000	1:07:58	2.207		32.268		29.7216	29.947				29.9896						0.0113832						0.00302591																398.77		32.008
	2022-10-04 17:48:03	5:19:40.483000	1:08:28	2.20667	0	31.564		29.7178	29.942		0		29.9982				0	1.53	0.0113852	0	0		0	0	0.00302644	0	0	0	0	0	0	0	0	0	0	0	0	0	0		400.735
	2022-10-04 17:48:33	5:20:10.499000	1:08:58	2.20633		31.5675	30	29.714	29.937	30		3	30.0069	30					0.0113879			1.53			0.00302716																	400
	2022-10-04 17:49:03	5:20:40.515000	1:09:28	2.206		31.571		29.7164	29.9428				30.0156						0.0113906						0.00302787																400.388		31.521
	2022-10-04 17:49:33	5:21:10.532000	1:09:58	2.20567		31.5745		29.7189	29.9485				30.0057						0.0113933						0.00302859																398.478		33.59
	2022-10-04 17:50:03	5:21:40.548000	1:10:28	2.20533		31.578		29.7213	29.9543				29.9959		0	0.0208115			0.0113959						0.0030293																401.277
	2022-10-04 17:50:33	5:22:10.564000	1:10:58	2.205		30.962		29.7237	29.96				29.986						0.0113986						0.00303002																399.059		33.059
	2022-10-04 17:51:04	5:22:40.580000	1:11:28	2.2067		30.9572		29.7263	29.902				29.9758						0.0114014						0.00303076																400.743		34.067
[truncated: 8,078 more rows]
[truncated: 41 more columns]

## Sheet: PpCB21
Sample	Timestamp	Duration	InoculationTime []	CTR3.PV [mMol/h]	DO3.Out [%]	DO3.PV [%DO]	DO3.SP [%DO]	F3.Out [sL/h]	F3.PV [sL/h]	F3.SP [sL/h]	FA3.PV [mL/h]	FA3.SP [mL/h]	FAir3.PV [sL/h]	FAir3.SP [sL/h]	FB3.PV [mL/h]	FB3.SP [mL/h]	FC3.PV [mL/h]	FC3.SP [mL/h]	FCO23.PV [sL/h]	FCO23.SP [sL/h]	FD3.PV [mL/h]	FD3.SP [mL/h]	FN23.PV [sL/h]	FN23.SP [sL/h]	FO23.PV [sL/h]	FO23.SP [sL/h]	InternalA3.Glucose Conc [mmol/ml]	LoopA3.Out [%]	LoopA3.PV []	LoopA3.SP []	LoopB3.Out [%]	LoopB3.PV []	LoopB3.SP []	LoopC3.Out [%]	LoopC3.PV []	LoopC3.SP []	LoopD3.Out [%]	LoopD3.PV []	LoopD3.SP []	Lvl3.PV [µS]	N3.PV [rpm]	N3.SP [rpm]	N3.TStirPV [mNm]	OfflineA3.OD []	OfflineB3.OfflineB []	OfflineC3.OfflineC []	OfflineD3.OfflineD []	OfflineE3.OfflineE []	OfflineF3.OfflineF []
[truncated: 8,727 more rows]
[truncated: 41 more columns]

[truncated: 3 more sheets: PpCB21 R, PpCB21P, PpCB21P R]
